# Supplementary material for: Ablation of SMUG1 Reduces Cell Viability and Increases UVC-Mediated Apoptosis in Hepatocarcinoma HepG2 Cells
Source: Genes (Basel). 2021 Jan 30;12(2):201. doi: 10.3390/genes12020201 (PMC7911780; doi:10.3390/genes12020201)
Supplement: Supplementary file 1 [file genes-12-00201-s001.zip]

Archive with 5 entries (4 files):
- genes-1071656 supplementary/
- genes-1071656 supplementary/Supplementary Figures.pdf
- genes-1071656 supplementary/Supplementary File 1.docx
- genes-1071656 supplementary/Supplementary Table 1.xlsx
- genes-1071656 supplementary/Supplementary Table 2.xlsx
