# Supplementary material for: Ablation of SMUG1 Reduces Cell Viability and Increases UVC-Mediated Apoptosis in Hepatocarcinoma HepG2 Cells
Source: Genes (Basel). 2021 Jan 30;12(2):201. doi: 10.3390/genes12020201 (PMC7911780; doi:10.3390/genes12020201)
Supplement: Supplementary file 1 [file genes-12-00201-s001.zip › genes-1071656 supplementary/Supplementary Table 1.xlsx]

## Sheet: FPKM>1
Transcript_ID	Chr	Start	Stop	Strand	Gene_ID	Gene_type	Gene_name	Trans_type	Trans_name	Length	FPKM_WT_1	FPKM_WT_2	FPKM_Smug1KO_1	FPKM_Smug1KO_2	log2(FPKM+1)_WT_1	log2(FPKM+1)_WT_2	log2(FPKM+1)_Smug1KO_1	log2(FPKM+1)_Smug1KO_2	P.Value	adj.P.Val
ENST00000610460.1	chr21	8256781	8256933	1	ENSG00000277739.1	rRNA	5_8S_rRNA	rRNA	5_8S_rRNA.5-201	153	1807.17	1833.19	1467.06	1548.93	10.8203	10.8409	10.5197	10.598	0.00325042	0.0273317
ENST00000618998.1	KI270733.1	173956	174108	1	ENSG00000275757.1	rRNA	5_8S_rRNA	rRNA	5_8S_rRNA.2-201	153	1804.48	1830.5	1454.51	1540.61	10.8182	10.8388	10.5073	10.5902	0.00336777	0.0279635
ENST00000619779.1	GL000220.1	155997	156149	1	ENSG00000273730.1	rRNA	5_8S_rRNA	rRNA	5_8S_rRNA.1-201	153	1807.17	1833.19	1462.88	1548.93	10.8203	10.8409	10.5156	10.598	0.00358213	0.0287653
ENST00000398953.2	chr12	125135790	125136740	1	ENSG00000081760.17	protein_coding	AACS	lncRNA	AACS-203	482	4.27456	1.70647	1.99295	1.97989	2.39905	1.43641	1.58157	1.57526	0.424043	0.543027
ENST00000536118.5	chr12	125125742	125136795	1	ENSG00000081760.17	protein_coding	AACS	retained_intron	AACS-206	2922	1.97431	2.25193	3.61623	2.93935	1.57256	1.70129	2.20672	1.97796	0.0265166	0.0892431
ENST00000545511.5	chr12	125119858	125143333	1	ENSG00000081760.17	protein_coding	AACS	retained_intron	AACS-212	6646	1.67406	1.67077	1.3972	1.38805	1.41903	1.41726	1.26135	1.25583	0.0376512	0.109539
ENST00000505906.1	chr4	170070477	170088430	-1	ENSG00000109576.14	protein_coding	AADAT	retained_intron	AADAT-204	629	2.62046	4.5768	3.05438	4.55155	1.85617	2.47944	2.01948	2.47289	0.845425	0.895033
ENST00000261880.10	chr15	67200667	67254661	-1	ENSG00000103591.13	protein_coding	AAGAB	protein_coding	AAGAB-201	3132	6.97305	5.38365	6.33859	7.00801	2.99513	2.67438	2.8755	3.00144	0.459057	0.573143
ENST00000561229.1	chr15	67236718	67254654	-1	ENSG00000103591.13	protein_coding	AAGAB	lncRNA	AAGAB-206	529	2.33687	1.55485	2.42118	2.40531	1.73849	1.35324	1.77449	1.76779	0.430692	0.547868
ENST00000533193.5	chr11	77841019	77872354	1	ENSG00000087884.14	protein_coding	AAMDC	protein_coding	AAMDC-211	606	1.35996	0.678644	2.11354	1.04984	1.23876	0.747296	1.63855	1.03551	0.466049	0.579528
ENST00000461911.1	chr2	218267380	218270145	-1	ENSG00000127837.9	protein_coding	AAMP	retained_intron	AAMP-206	567	1.4535	2.17597	1.69418	0.561027	1.29484	1.6672	1.42985	0.642496	0.260197	0.385494
ENST00000465442.1	chr2	218265417	218266844	-1	ENSG00000127837.9	protein_coding	AAMP	retained_intron	AAMP-207	1016	2.02789	2.02391	2.20611	1.56547	1.59831	1.59641	1.68082	1.35922	0.617803	0.711164
ENST00000475678.5	chr2	218264130	218270088	-1	ENSG00000127837.9	protein_coding	AAMP	retained_intron	AAMP-208	2270	1.08917	2.89874	1.83375	2.102	1.06293	1.96301	1.50271	1.6332	0.811736	0.868197
ENST00000373932.3	chr20	36236485	36256933	1	ENSG00000131043.12	protein_coding	AAR2	protein_coding	AAR2-202	2689	1.22594	1.52941	1.54801	1.89276	1.15441	1.3388	1.34937	1.53245	0.2147	0.338349
ENST00000378279.4	chr8	116938207	116944487	1	ENSG00000205002.4	protein_coding	AARD	protein_coding	AARD-201	2291	2.33823	2.33363	2.376	1.66619	1.73908	1.7371	1.75531	1.41478	0.362438	0.487216
ENST00000261772.12	chr16	70252295	70289543	-1	ENSG00000090861.15	protein_coding	AARS	protein_coding	AARS-201	3477	179.191	179.785	144.215	141.074	7.49338	7.49813	7.18204	7.1505	3.07748e-05	0.00369822
ENST00000565361.2	chr16	70254390	70262361	-1	ENSG00000090861.15	protein_coding	AARS	protein_coding	AARS-203	839	0.982283	1.96071	1.14494	1.51658	0.987163	1.56594	1.10094	1.33146	0.790234	0.849823
ENST00000569825.1	chr16	70253456	70258215	-1	ENSG00000090861.15	protein_coding	AARS	retained_intron	AARS-207	871	5.20407	3.77734	6.24961	6.20866	2.63321	2.25621	2.8579	2.84973	0.0738135	0.169707
ENST00000244571.5	chr6	44298731	44313347	-1	ENSG00000124608.5	protein_coding	AARS2	protein_coding	AARS2-201	4798	60.29	58.8859	40.242	40.7739	5.93758	5.90414	5.36604	5.38453	4.47821e-05	0.00410097
ENST00000441280.7	chr17	42955887	42964443	-1	ENSG00000266967.7	protein_coding	AARSD1	retained_intron	AARSD1-205	983	2.09597	1.67348	1.62869	0.323604	1.63039	1.41872	1.39434	0.404471	0.166448	0.285384
ENST00000483535.1	chr17	42954849	42955456	-1	ENSG00000266967.7	protein_coding	AARSD1	retained_intron	AARSD1-209	418	3.94323	2.95161	6.12825	7.61011	2.30545	1.98244	2.83355	3.10603	0.0306531	0.0976157
ENST00000486664.5	chr17	42955090	42956525	-1	ENSG00000266967.7	protein_coding	AARSD1	retained_intron	AARSD1-212	648	1.90772	0.634658	2.96482	3.43629	1.53989	0.708988	1.98726	2.14935	0.0568303	0.143449
ENST00000491665.5	chr17	42955439	42956514	-1	ENSG00000266967.7	protein_coding	AARSD1	retained_intron	AARSD1-213	762	6.48925	5.39709	5.04253	8.34915	2.90482	2.67742	2.59515	3.22483	0.720258	0.796434
ENST00000492036.1	chr17	42960942	42964466	-1	ENSG00000266967.7	protein_coding	AARSD1	retained_intron	AARSD1-214	566	3.64017	4.35963	5.09153	2.81009	2.21418	2.42213	2.60681	1.92983	0.82939	0.882305
ENST00000587023.5	chr17	42950526	42952135	-1	ENSG00000266967.7	protein_coding	AARSD1	retained_intron	AARSD1-215	539	6.11603	5.34101	5.94065	5.90172	2.83107	2.66471	2.79507	2.78696	0.816074	0.871096
ENST00000593123.5	chr17	42950526	42954076	-1	ENSG00000266967.7	protein_coding	AARSD1	retained_intron	AARSD1-219	651	8.22869	9.47599	6.88604	7.81819	3.20613	3.38902	2.9793	3.14048	0.161384	0.27879
ENST00000502617.1	chr4	56348928	56387500	-1	ENSG00000157426.14	protein_coding	AASDH	protein_coding	AASDH-203	3004	1.78325	1.09523	1.17251	1.05893	1.47677	1.06711	1.11936	1.04189	0.3285	0.452591
ENST00000534152.1	chr11	106091467	106098699	1	ENSG00000149313.11	protein_coding	AASDHPPT	retained_intron	AASDHPPT-205	5145	0.881	1.35887	1.18247	1.1129	0.9115	1.2381	1.12596	1.07922	0.802553	0.860157
ENST00000417368.7	chr7	122073549	122144249	-1	ENSG00000008311.15	protein_coding	AASS	protein_coding	AASS-203	5825	25.5376	25.205	15.1168	16.2191	4.72996	4.71177	4.01049	4.10594	0.000243269	0.008282
ENST00000400385.2	chr21	43805758	43812567	-1	ENSG00000215458.8	lncRNA	AATBC	lncRNA	AATBC-201	4598	1.07543	1.2522	1.04459	1.24529	1.05341	1.17133	1.03181	1.1669	0.883042	0.922952
ENST00000619387.5	chr17	36948954	37056871	1	ENSG00000275700.5	protein_coding	AATF	protein_coding	AATF-208	2062	30.975	29.518	42.0826	44.8923	4.99887	4.93159	5.42903	5.52018	0.00143767	0.0181174
ENST00000629058.1	chr20	31721507	31723409	1	ENSG00000281376.1	lncRNA	ABALON	lncRNA	ABALON-201	1903	1.29921	1.08055	2.69218	2.34022	1.20114	1.05697	1.88447	1.73994	0.00749318	0.043414
ENST00000637477.1	chr3	91374236	91513775	-1	ENSG00000283544.1	unprocessed_pseudogene	ABBA01000935.2	unprocessed_pseudogene	ABBA01000935.2-201	838	7.37591	7.36142	4.58521	8.35114	3.06625	3.06375	2.48161	3.22514	0.516764	0.626576
ENST00000374736.8	chr9	104781006	104928155	-1	ENSG00000165029.16	protein_coding	ABCA1	protein_coding	ABCA1-202	10408	1.8608	1.93617	1.63054	2.01718	1.51642	1.55394	1.39536	1.5932	0.69705	0.77788
ENST00000451020.6	chr4	425435	474129	-1	ENSG00000251595.7	transcribed_processed_pseudogene	ABCA11P	lncRNA	ABCA11P-201	1815	4.76772	4.07859	2.99913	2.27842	2.528	2.34443	1.99968	1.713	0.0213653	0.0779832
ENST00000504019.1	chr4	425773	427882	-1	ENSG00000251595.7	transcribed_processed_pseudogene	ABCA11P	transcribed_processed_pseudogene	ABCA11P-202	2110	3.71056	2.92364	0.910524	1.65835	2.2359	1.97219	0.933968	1.41053	0.0180126	0.0707484
ENST00000464157.1	chr9	137008236	137008788	-1	ENSG00000107331.17	protein_coding	ABCA2	lncRNA	ABCA2-210	445	2.77798	3.6967	1.4391	2.14451	1.91762	2.23165	1.28635	1.65284	0.0805303	0.179017
ENST00000464876.5	chr9	137019426	137028178	-1	ENSG00000107331.17	protein_coding	ABCA2	retained_intron	ABCA2-212	3438	1.07871	1.07659	1.49017	1.85051	1.05569	1.05422	1.31625	1.51122	0.0369589	0.108156
ENST00000569062.1	chr16	2281393	2283972	-1	ENSG00000167972.14	protein_coding	ABCA3	retained_intron	ABCA3-206	900	0.915706	1.37086	2.13467	1.76724	0.937876	1.24541	1.64831	1.46845	0.0929713	0.196234
ENST00000586601.1	chr17	69247376	69249141	-1	ENSG00000154265.16	protein_coding	ABCA5	retained_intron	ABCA5-202	1149	0.717263	1.43171	1.95074	1.10741	0.780111	1.28197	1.56108	1.07547	0.418151	0.538132
ENST00000588106.1	chr17	69249288	69251628	-1	ENSG00000154265.16	protein_coding	ABCA5	retained_intron	ABCA5-206	1854	1.55581	2.44004	4.14499	3.6031	1.35378	1.78243	2.36317	2.20261	0.0213208	0.0779036
ENST00000589609.1	chr17	69316900	69327111	-1	ENSG00000154265.16	protein_coding	ABCA5	lncRNA	ABCA5-209	631	4.57127	7.16932	9.1341	10.0825	2.47801	3.03022	3.34115	3.47021	0.0472543	0.127153
ENST00000526885.5	chr19	1040103	1042744	1	ENSG00000064687.12	protein_coding	ABCA7	retained_intron	ABCA7-209	1076	1.91481	1.91105	1.78551	1.77381	1.5434	1.54154	1.47794	1.47187	0.539639	0.646995
ENST00000532194.2	chr19	1057040	1059263	1	ENSG00000064687.12	protein_coding	ABCA7	retained_intron	ABCA7-216	1151	2.14805	1.42922	0.834581	1.38185	1.65446	1.28049	0.87545	1.25208	0.154435	0.269605
ENST00000344517.5	chr1	229516582	229558707	-1	ENSG00000135776.5	protein_coding	ABCB10	protein_coding	ABCB10-201	3869	33.8686	33.4831	24.1661	22.8567	5.12386	5.10782	4.65341	4.57632	0.000304175	0.0090883
ENST00000485773.5	chr2	219209772	219211108	-1	ENSG00000115657.14	protein_coding	ABCB6	retained_intron	ABCB6-207	962	5.56848	3.84753	2.66279	4.29868	2.71556	2.27725	1.87294	2.40563	0.271293	0.396727
ENST00000497882.5	chr2	219209772	219215885	-1	ENSG00000115657.14	protein_coding	ABCB6	retained_intron	ABCB6-213	3008	3.15078	2.05082	2.12899	1.79779	2.05338	1.6092	1.6457	1.48429	0.237083	0.362657
ENST00000462605.5	chr7	151028450	151033242	1	ENSG00000197150.12	protein_coding	ABCB8	retained_intron	ABCB8-204	560	2.94334	3.67195	1.14357	2.27216	1.97942	2.22402	1.10002	1.71024	0.0769533	0.174133
ENST00000466956.5	chr7	151028450	151034599	1	ENSG00000197150.12	protein_coding	ABCB8	lncRNA	ABCB8-206	574	3.58944	4.29887	2.78921	2.77093	2.19832	2.40568	1.9219	1.91492	0.0796126	0.177794
ENST00000472698.1	chr7	151028473	151031626	1	ENSG00000197150.12	protein_coding	ABCB8	lncRNA	ABCB8-210	524	5.50472	6.27875	4.27749	3.03533	2.70149	2.86369	2.39985	2.01269	0.0516386	0.134867
ENST00000482899.1	chr7	151037688	151045562	1	ENSG00000197150.12	protein_coding	ABCB8	retained_intron	ABCB8-214	3743	4.07334	4.83445	4.27733	5.4391	2.34294	2.5446	2.39981	2.68686	0.52339	0.633197
ENST00000546077.1	chr12	122944395	122948571	-1	ENSG00000150967.18	protein_coding	ABCB9	protein_coding	ABCB9-219	1419	1.16157	0.579645	2.03087	1.34504	1.11208	0.6596	1.59973	1.22961	0.118536	0.227899
ENST00000572053.5	chr16	16102683	16115069	1	ENSG00000103222.19	protein_coding	ABCC1	nonsense_mediated_decay	ABCC1-203	744	1.66156	0.552766	3.44302	2.13779	1.41227	0.634841	2.15154	1.64975	0.102838	0.208232
ENST00000437104.3	chr6	43446855	43447862	1	ENSG00000124574.15	protein_coding	ABCC10	retained_intron	ABCC10-205	733	3.93516	2.24425	3.49469	2.60384	2.3031	1.69788	2.16822	1.84954	0.997618	0.998026
ENST00000443426.2	chr6	43427856	43435156	1	ENSG00000124574.15	protein_coding	ABCC10	lncRNA	ABCC10-206	774	4.2591	3.71939	2.89587	4.10985	2.39482	2.2386	1.96195	2.35328	0.455121	0.569811
ENST00000463024.1	chr6	43435798	43450426	1	ENSG00000124574.15	protein_coding	ABCC10	retained_intron	ABCC10-207	4542	1.45158	1.81091	1.62145	1.40072	1.29371	1.49104	1.39036	1.26346	0.572619	0.674945
ENST00000469856.1	chr6	43438711	43442061	1	ENSG00000124574.15	protein_coding	ABCC10	retained_intron	ABCC10-208	285	2.8917	5.77204	3.37053	3.34845	1.9604	2.75959	2.12781	2.1205	0.492429	0.604294
ENST00000505344.1	chr6	43447993	43450422	1	ENSG00000124574.15	protein_coding	ABCC10	protein_coding	ABCC10-210	721	2.28609	2.2816	0.888213	2.20598	1.71637	1.7144	0.917022	1.68077	0.241307	0.366503
ENST00000427120.6	chr3	183983753	184017863	-1	ENSG00000114770.17	protein_coding	ABCC5	protein_coding	ABCC5-205	4697	10.9662	12.083	11.4528	10.8359	3.5809	3.70962	3.6384	3.5651	0.605674	0.70163
ENST00000446941.2	chr3	184000663	184017939	-1	ENSG00000114770.17	protein_coding	ABCC5	protein_coding	ABCC5-211	883	1.4	1.863	1.08788	1.80126	1.26304	1.51753	1.06204	1.48608	0.579688	0.68136
ENST00000575728.1	chr16	16221187	16223467	-1	ENSG00000091262.15	protein_coding	ABCC6	protein_coding	ABCC6-204	714	10.9654	8.06388	6.27845	3.56417	3.58079	3.18013	2.86363	2.19035	0.0536916	0.13853
ENST00000546162.6	chr16	18571188	18598328	1	ENSG00000256340.8	transcribed_unprocessed_pseudogene	ABCC6P1	lncRNA	ABCC6P1-201	2943	1.54018	1.95638	1.08801	1.18897	1.34493	1.56383	1.06213	1.13025	0.0376026	0.109468
ENST00000565118.1	chr16	18571162	18573522	1	ENSG00000256340.8	transcribed_unprocessed_pseudogene	ABCC6P1	lncRNA	ABCC6P1-202	796	2.07069	2.06662	3.62036	3.19701	1.61856	1.61665	2.20801	2.06936	0.0311174	0.0980603
ENST00000526069.1	chr16	14820792	14824669	-1	ENSG00000255277.3	transcribed_unprocessed_pseudogene	ABCC6P2	transcribed_unprocessed_pseudogene	ABCC6P2-201	590	4.19052	4.18229	4.88442	3.23494	2.37588	2.37359	2.5569	2.08234	0.771509	0.834126
ENST00000542005.2	chr16	14822432	14824702	-1	ENSG00000255277.3	transcribed_unprocessed_pseudogene	ABCC6P2	lncRNA	ABCC6P2-202	706	5.83665	6.99022	3.62834	2.25285	2.77329	2.99824	2.21049	1.7017	0.019856	0.0747146
ENST00000218104.6	X	153724856	153744755	1	ENSG00000101986.12	protein_coding	ABCD1	protein_coding	ABCD1-201	3669	5.50322	5.38032	12.1308	11.7912	2.70115	2.67363	3.71488	3.67708	6.97652e-05	0.00488636
ENST00000370129.4	X	153725817	153729897	1	ENSG00000101986.12	protein_coding	ABCD1	protein_coding	ABCD1-202	1016	3.24463	4.4526	3.46674	2.50474	2.08564	2.44694	2.15922	1.80931	0.256589	0.382834
ENST00000315713.5	chr1	94418479	94478723	1	ENSG00000117528.14	protein_coding	ABCD3	protein_coding	ABCD3-201	884	1.86456	2.32612	2.89774	2.87876	1.51831	1.73384	1.96264	1.95559	0.10436	0.210112
ENST00000484213.1	chr1	94481493	94518666	1	ENSG00000117528.14	protein_coding	ABCD3	lncRNA	ABCD3-205	4367	1.13231	1.13009	1.17317	0.801266	1.09242	1.09091	1.1198	0.849011	0.405272	0.526185
ENST00000493416.5	chr1	94480222	94487791	1	ENSG00000117528.14	protein_coding	ABCD3	lncRNA	ABCD3-206	623	1.32285	0.660125	2.56983	2.04239	1.2159	0.731292	1.83586	1.60521	0.0647855	0.155485
ENST00000465085.2	chr14	74286526	74288641	-1	ENSG00000119688.21	protein_coding	ABCD4	retained_intron	ABCD4-203	1123	2.20161	2.92971	4.56208	5.0987	1.6788	1.97442	2.47562	2.6085	0.0137353	0.0604157
ENST00000475240.5	chr14	74295730	74302934	-1	ENSG00000119688.21	protein_coding	ABCD4	retained_intron	ABCD4-208	546	2.26411	2.25966	0	1.16521	1.70669	1.70472	0	1.11451	0.0677066	0.159957
ENST00000484380.2	chr14	74287811	74289953	-1	ENSG00000119688.21	protein_coding	ABCD4	retained_intron	ABCD4-212	1823	5.19888	4.28629	8.43096	10.6441	2.63201	2.40226	3.2374	3.54153	0.0104717	0.0519102
ENST00000489678.1	chr14	74294054	74298069	-1	ENSG00000119688.21	protein_coding	ABCD4	retained_intron	ABCD4-214	3008	9.04138	9.02362	8.83533	8.67168	3.32789	3.32533	3.29797	3.27377	0.511449	0.622293
ENST00000493427.1	chr14	74299061	74302995	-1	ENSG00000119688.21	protein_coding	ABCD4	retained_intron	ABCD4-215	736	2.2395	1.11755	2.17528	2.59323	1.69577	1.0824	1.66688	1.84528	0.264643	0.389558
ENST00000496015.5	chr14	74289079	74295914	-1	ENSG00000119688.21	protein_coding	ABCD4	retained_intron	ABCD4-217	1248	3.96219	3.9544	3.84857	4.07824	2.31098	2.30871	2.27756	2.34433	0.990292	0.992444
ENST00000296577.9	chr4	145098311	145129524	1	ENSG00000164163.11	protein_coding	ABCE1	protein_coding	ABCE1-201	3887	57.4584	53.2191	27.0198	29.6252	5.86934	5.76073	4.80837	4.93665	0.000320587	0.00928487
ENST00000510321.1	chr4	145121320	145123931	1	ENSG00000164163.11	protein_coding	ABCE1	retained_intron	ABCE1-209	2529	4.3993	2.76449	1.39273	1.13204	2.43277	1.91245	1.25866	1.09223	0.0163052	0.0665382
ENST00000326195.13	chr6	30571442	30591522	1	ENSG00000204574.13	protein_coding	ABCF1	protein_coding	ABCF1-201	3405	1.08917	0.724684	1.03442	1.40133	1.06293	0.786332	1.02462	1.26384	0.2438	0.36906
ENST00000287844.7	chr7	151211484	151227205	-1	ENSG00000033050.9	protein_coding	ABCF2	protein_coding	ABCF2-201	4527	40.961	39.7904	39.9632	39.7716	5.39098	5.35016	5.35626	5.34949	0.75092	0.817362
ENST00000477252.1	chr7	151226473	151226958	-1	ENSG00000033050.9	protein_coding	ABCF2	lncRNA	ABCF2-205	249	4.96467	3.30328	9.00163	11.4977	2.57644	2.10544	3.32216	3.64359	0.0253942	0.0871697
ENST00000466742.5	chr3	184189830	184194006	1	ENSG00000161204.11	protein_coding	ABCF3	retained_intron	ABCF3-206	2331	2.2981	2.64645	2.47259	1.77406	1.72164	1.86649	1.79601	1.472	0.355138	0.480329
ENST00000622011.1	chr2	27123855	27126961	1	ENSG00000143994.14	protein_coding	ABHD1	retained_intron	ABHD1-208	3107	1.32626	1.45602	1.64893	1.7405	1.21801	1.29632	1.40541	1.45444	0.107857	0.21452
ENST00000273359.8	chr3	111979026	111993368	1	ENSG00000144827.9	protein_coding	ABHD10	protein_coding	ABHD10-201	2604	28.9587	32.0604	14.6328	17.3466	4.9049	5.04703	3.96651	4.19744	0.00183162	0.0202772
ENST00000494817.1	chr3	111979053	111991540	1	ENSG00000144827.9	protein_coding	ABHD10	protein_coding	ABHD10-204	801	0.514441	1.02686	1.59901	1.58853	0.598786	1.01925	1.37796	1.37213	0.0787722	0.176717
ENST00000497293.1	chr3	111979018	111982321	1	ENSG00000144827.9	protein_coding	ABHD10	retained_intron	ABHD10-205	724	0.569154	2.84018	5.3072	5.71179	0.649987	1.94117	2.657	2.7467	0.0407655	0.115282
ENST00000462381.1	chr7	73736857	73737502	-1	ENSG00000106077.18	protein_coding	ABHD11	retained_intron	ABHD11-208	536	2.30635	1.53455	7.16867	4.7478	1.72524	1.34173	3.0301	2.52301	0.0286629	0.0933309
ENST00000576316.5	chr20	25303263	25309498	-1	ENSG00000100997.20	protein_coding	ABHD12	protein_coding	ABHD12-209	620	2.6585	2.65328	3.61517	2.05227	1.87125	1.86919	2.20638	1.60988	0.975524	0.9872
ENST00000671858.1	chr20	25300213	25317074	-1	ENSG00000100997.20	protein_coding	ABHD12	protein_coding	ABHD12-211	1599	0.257703	1.28599	1.2015	1.19363	0.330792	1.19282	1.13849	1.13332	0.265605	0.390687
ENST00000673094.1	chr20	25306299	25317074	-1	ENSG00000100997.20	protein_coding	ABHD12	protein_coding	ABHD12-221	646	1.27575	2.54649	1.98267	1.96968	1.18634	1.82639	1.5766	1.57031	0.86467	0.908918
ENST00000375898.4	chr13	108218392	108234243	1	ENSG00000139826.6	protein_coding	ABHD13	protein_coding	ABHD13-201	5313	8.29875	8.9791	6.93075	6.5261	3.21704	3.31891	2.98746	2.9119	0.00815327	0.0452027
ENST00000494478.5	chr3	51973684	51980468	1	ENSG00000248487.9	protein_coding	ABHD14A	protein_coding	ABHD14A-205	626	6.58255	6.56962	6.64954	8.13042	2.92268	2.92022	2.93537	3.19068	0.426745	0.545684
ENST00000315877.14	chr3	51968511	51974630	-1	ENSG00000114779.19	protein_coding	ABHD14B	protein_coding	ABHD14B-201	2236	1.4743	1.47141	2.00484	2.13396	1.30702	1.30533	1.58729	1.64799	0.030833	0.0977539
ENST00000461108.5	chr3	51969084	51974021	-1	ENSG00000114779.19	protein_coding	ABHD14B	protein_coding	ABHD14B-204	1397	4.12953	4.4158	1.37524	0.910816	2.35883	2.43717	1.24807	0.934189	0.00197251	0.0209154
ENST00000473912.1	chr3	51971337	51974079	-1	ENSG00000114779.19	protein_coding	ABHD14B	retained_intron	ABHD14B-205	477	4.31937	6.03523	4.69896	2.66753	2.41125	2.8146	2.5107	1.87481	0.243313	0.368566
ENST00000307201.5	chr17	29560547	29567037	-1	ENSG00000168792.5	protein_coding	ABHD15	protein_coding	ABHD15-201	3492	9.32226	9.89281	13.9377	14.7573	3.36769	3.4453	3.90089	3.97795	0.00137062	0.0176892
ENST00000492899.1	chr6	31691589	31692294	-1	ENSG00000204427.12	protein_coding	ABHD16A	retained_intron	ABHD16A-213	583	2.82722	4.2325	4.39384	4.36504	1.9363	2.3875	2.43131	2.42359	0.295234	0.419478
ENST00000496579.5	chr6	31691446	31693056	-1	ENSG00000204427.12	protein_coding	ABHD16A	retained_intron	ABHD16A-215	380	4.33755	5.41129	0.842634	1.67422	2.41618	2.68061	0.881769	1.41912	0.0136403	0.0602608
ENST00000588598.5	chr19	1876977	1883602	-1	ENSG00000129968.15	protein_coding	ABHD17A	retained_intron	ABHD17A-203	5425	8.05146	8.49049	10.8603	10.6718	3.17815	3.24648	3.56806	3.54496	0.00172385	0.0197366
ENST00000591351.5	chr19	1876977	1883800	-1	ENSG00000129968.15	protein_coding	ABHD17A	retained_intron	ABHD17A-205	4647	1.86215	1.239	1.10248	1.09525	1.5171	1.16285	1.07209	1.06712	0.138337	0.253467
ENST00000358206.4	chr1	148146395	148149566	1	ENSG00000198658.4	unprocessed_pseudogene	ABHD17AP1	unprocessed_pseudogene	ABHD17AP1-201	933	8.39152	5.73028	13.7278	15.6835	3.23136	2.75067	3.88047	4.06035	0.00975977	0.0502396
ENST00000411545.2	chr22	20667836	20670984	-1	ENSG00000229107.2	processed_pseudogene	ABHD17AP4	processed_pseudogene	ABHD17AP4-201	909	4.07988	4.52429	6.69287	7.69885	2.34479	2.46579	2.94352	3.12082	0.0130361	0.0583509
ENST00000580133.2	chr22	22114844	22118005	-1	ENSG00000263366.2	processed_pseudogene	ABHD17AP5	processed_pseudogene	ABHD17AP5-201	923	4.91088	4.90123	2.08148	3.10176	2.56337	2.56102	1.62362	2.03624	0.0213276	0.0779036
ENST00000458502.2	chr17	20814620	20844257	1	ENSG00000226981.2	unprocessed_pseudogene	ABHD17AP6	unprocessed_pseudogene	ABHD17AP6-201	1044	8.28872	6.69673	13.1883	15.2348	3.21548	2.94425	3.82663	4.02102	0.00655662	0.0398979
ENST00000333421.6	chr9	71865152	71910742	-1	ENSG00000107362.13	protein_coding	ABHD17B	protein_coding	ABHD17B-201	2614	30.109	30.6792	25.8464	26.8939	4.95926	4.98546	4.74665	4.80188	0.0119085	0.0553827
ENST00000352732.10	chr15	89088456	89202355	1	ENSG00000140526.18	protein_coding	ABHD2	protein_coding	ABHD2-201	8424	30.4746	32.514	36.072	34.514	4.97612	5.06669	5.21226	5.15031	0.0172303	0.068865
ENST00000580477.1	chr18	21654889	21656956	-1	ENSG00000158201.10	protein_coding	ABHD3	protein_coding	ABHD3-208	291	5.66416	4.23977	6.60208	6.55881	2.73642	2.3895	2.92639	2.91816	0.198027	0.318668
ENST00000428304.6	chr14	22598237	22613215	1	ENSG00000100439.10	protein_coding	ABHD4	protein_coding	ABHD4-203	3366	5.63135	4.39848	5.04178	5.29226	2.7293	2.43255	2.59497	2.65358	0.698484	0.779125
ENST00000644371.2	chr3	43690938	43722725	1	ENSG00000011198.10	protein_coding	ABHD5	protein_coding	ABHD5-213	5298	2.64445	1.863	2.5384	2.10147	1.8657	1.51753	1.8231	1.63295	0.792286	0.851564
ENST00000247706.4	chr19	17292131	17303425	-1	ENSG00000127220.6	protein_coding	ABHD8	protein_coding	ABHD8-201	2042	13.3185	14.098	18.6601	18.8494	3.83981	3.91628	4.2972	4.31102	0.00178721	0.0200305
ENST00000594194.1	chr19	17301289	17303425	-1	ENSG00000127220.6	protein_coding	ABHD8	protein_coding	ABHD8-203	570	2.8917	7.21505	1.12351	1.11615	1.9604	3.03827	1.08645	1.08144	0.0659538	0.157347
ENST00000322940.11	chr9	108934400	108940954	1	ENSG00000119328.12	protein_coding	ABITRAM	protein_coding	ABITRAM-201	1901	46.8209	40.4552	48.3417	43.5069	5.57957	5.37348	5.62474	5.47596	0.438593	0.554346
ENST00000466200.1	chr9	108934443	108936075	1	ENSG00000119328.12	protein_coding	ABITRAM	lncRNA	ABITRAM-204	561	1.46905	2.19924	3.99538	3.40217	1.30395	1.67773	2.32059	2.13821	0.0399617	0.113654
ENST00000318560.6	chr9	130835254	130887675	1	ENSG00000097007.19	protein_coding	ABL1	protein_coding	ABL1-201	5578	27.1855	24.1093	33.3519	31.8787	4.81688	4.65015	5.10232	5.03908	0.0073098	0.0427057
ENST00000372348.7	chr9	130713016	130885683	1	ENSG00000097007.19	protein_coding	ABL1	protein_coding	ABL1-202	4754	4.3339	4.15237	5.92715	4.95153	2.41519	2.36524	2.79226	2.57326	0.0477846	0.127991
ENST00000502732.6	chr1	179099330	179229677	-1	ENSG00000143322.21	protein_coding	ABL2	protein_coding	ABL2-204	12217	15.7852	16.5284	8.70154	8.69659	4.06912	4.13162	3.27821	3.27748	3.76413e-05	0.00397405
ENST00000485570.1	chr10	114439617	114441041	-1	ENSG00000099204.20	protein_coding	ABLIM1	retained_intron	ABLIM1-213	498	4.13723	0.82582	1.28595	1.27752	2.36099	0.868544	1.19279	1.18746	0.519871	0.629875
ENST00000570688.1	chr17	1007269	1010213	-1	ENSG00000159842.15	protein_coding	ABR	retained_intron	ABR-208	579	1.42338	2.13087	4.97721	3.2964	1.27702	1.64656	2.57947	2.10313	0.0584439	0.146014
ENST00000572650.1	chr17	1007238	1010796	-1	ENSG00000159842.15	protein_coding	ABR	retained_intron	ABR-219	553	1.4903	2.23106	5.79025	4.02661	1.31632	1.69201	2.76346	2.32959	0.0336289	0.102612
ENST00000573559.3	chr17	1006118	1011388	-1	ENSG00000159842.15	protein_coding	ABR	lncRNA	ABR-221	685	1.80468	1.20075	2.33723	2.32192	1.48783	1.138	1.73865	1.73202	0.125533	0.235769
ENST00000573895.1	chr17	1055283	1058047	-1	ENSG00000159842.15	protein_coding	ABR	retained_intron	ABR-223	1010	2.03994	2.8503	1.90218	2.83458	1.60404	1.94497	1.53714	1.93907	0.842584	0.893192
ENST00000574875.1	chr17	1049980	1050573	-1	ENSG00000159842.15	protein_coding	ABR	retained_intron	ABR-231	239	1.72413	1.72075	2.6795	2.66195	1.4458	1.444	1.87951	1.87261	0.324634	0.448331
ENST00000367660.4	chr6	139028745	139043302	1	ENSG00000146386.8	protein_coding	ABRACL	protein_coding	ABRACL-201	782	213.938	202.474	150.273	154.577	7.74778	7.6687	7.24101	7.28148	0.000782991	0.01365
ENST00000511801.1	chr4	83470203	83485103	-1	ENSG00000163322.14	protein_coding	ABRAXAS1	nonsense_mediated_decay	ABRAXAS1-207	682	1.81261	3.01509	1.87801	3.73141	1.49191	2.00543	1.52507	2.24227	0.787345	0.848344
ENST00000298492.6	chr10	124801819	124836667	1	ENSG00000165660.8	protein_coding	ABRAXAS2	protein_coding	ABRAXAS2-201	2955	69.166	69.5868	48.3281	50.4873	6.1327	6.14133	5.62434	5.68615	0.000249601	0.00830988
ENST00000274849.3	chr6	26596953	26600739	1	ENSG00000146109.5	protein_coding	ABT1	protein_coding	ABT1-201	2943	58.5268	63.163	54.7268	58.1513	5.89547	6.00367	5.8003	5.88634	0.173517	0.294214
ENST00000464431.1	chr3	127675486	127680911	1	ENSG00000114626.18	protein_coding	ABTB1	retained_intron	ABTB1-203	5061	2.0355	2.03151	2.21439	2.45129	1.60194	1.60003	1.68455	1.78714	0.126821	0.237708
ENST00000435224.3	chr11	34150987	34358010	-1	ENSG00000166016.6	protein_coding	ABTB2	protein_coding	ABTB2-201	4905	14.9537	14.0021	16.516	17.0563	3.99582	3.90709	4.1306	4.17443	0.0144319	0.0619445
ENST00000431090.1	chr22	19447893	19450105	1	ENSG00000185065.6	lncRNA	AC000068.1	lncRNA	AC000068.1-201	2097	2.16154	1.76506	6.26048	6.06776	1.66063	1.46731	2.86007	2.82125	0.000486879	0.0111835
ENST00000608816.1	chr22	19456503	19456962	1	ENSG00000273212.1	lncRNA	AC000068.2	lncRNA	AC000068.2-201	460	2.6874	0.894039	2.08827	1.38305	1.8826	0.921466	1.6268	1.25281	0.983402	0.987807
ENST00000658236.1	chr22	19196402	19200083	1	ENSG00000286367.1	lncRNA	AC000072.1	lncRNA	AC000072.1-201	964	4.27456	3.41293	3.9859	2.63985	2.39905	2.14174	2.31785	1.86388	0.452462	0.56714
ENST00000420617.1	chr22	19887289	19887970	1	ENSG00000232926.1	processed_pseudogene	AC000078.1	processed_pseudogene	AC000078.1-201	682	1.81261	3.61811	2.81702	0.932852	1.49191	2.2073	1.93245	0.950731	0.404215	0.525207
ENST00000664918.1	chr22	19291969	19328901	1	ENSG00000287146.1	lncRNA	AC000085.1	lncRNA	AC000085.1-201	866	1.42749	0.949788	5.91595	4.77521	1.27946	0.963317	2.78993	2.52987	0.00444129	0.0324654
ENST00000424559.2	chr22	19792294	19793094	1	ENSG00000235776.2	processed_pseudogene	AC000089.1	processed_pseudogene	AC000089.1-201	801	5.65886	6.6746	8.39478	9.53116	2.73527	2.94009	3.23186	3.39659	0.0315714	0.0987122
ENST00000414227.1	chr7	92200014	92206857	-1	ENSG00000243107.1	lncRNA	AC000120.1	lncRNA	AC000120.1-201	1589	1.81528	2.07053	3.82871	3.40324	1.49328	1.61849	2.27164	2.13856	0.00745662	0.0433267
ENST00000418215.1	chr7	127350128	127351523	1	ENSG00000224138.1	lncRNA	AC000123.1	lncRNA	AC000123.1-201	516	15.9716	17.5343	20.478	17.8779	4.08505	4.21212	4.42478	4.23862	0.196112	0.317195
ENST00000623124.1	chr7	127349833	127350293	-1	ENSG00000279265.1	TEC	AC000123.2	TEC	AC000123.2-201	461	5.36314	9.8131	12.5024	8.97035	2.66974	3.43471	3.75515	3.31764	0.233939	0.358875
ENST00000624029.1	chr7	127359785	127364759	-1	ENSG00000280347.1	TEC	AC000123.3	TEC	AC000123.3-201	4975	8.53125	8.18383	8.23833	8.05647	3.25267	3.1991	3.20763	3.17895	0.594293	0.692015
ENST00000395613.2	chr22	50754675	50755434	-1	ENSG00000213683.4	processed_pseudogene	AC002056.1	processed_pseudogene	AC002056.1-201	760	2.71097	2.70565	2.10658	5.02267	1.8918	1.88972	1.63533	2.5904	0.677332	0.759796
ENST00000608014.1	chr22	29316744	29317220	-1	ENSG00000273216.1	lncRNA	AC002059.1	lncRNA	AC002059.1-201	477	0.863873	1.72435	6.71281	4.00129	0.898304	1.44591	2.94726	2.3223	0.0416003	0.116977
ENST00000625572.1	chr22	29333158	29333267	-1	ENSG00000280968.1	miRNA	AC002059.2	miRNA	AC002059.2-201	110	0	3.73871	2.91092	11.5674	0	2.24449	1.96751	3.65161	0.290474	0.41474
ENST00000420245.1	chr7	90266034	90270216	-1	ENSG00000234459.1	lncRNA	AC002064.2	lncRNA	AC002064.2-201	289	2.85168	1.42304	1.10796	3.3021	1.94549	1.27682	1.07585	2.10504	0.866491	0.909855
ENST00000435257.1	chr7	93890913	93893601	1	ENSG00000234695.1	lncRNA	AC002076.1	lncRNA	AC002076.1-201	527	5.47338	3.1215	6.07592	6.0361	2.69452	2.04317	2.82292	2.81478	0.166415	0.285383
ENST00000586962.1	chr19	36014508	36045972	1	ENSG00000267698.1	lncRNA	AC002116.2	lncRNA	AC002116.2-201	643	12.817	13.4314	5.97575	7.42074	3.78838	3.85114	2.80235	3.07395	0.00451411	0.0327816
ENST00000602262.1	chr19	35262846	35264804	1	ENSG00000268947.1	lncRNA	AC002128.1	lncRNA	AC002128.1-201	1016	4.46136	3.23825	8.50927	10.6452	2.44926	2.08347	3.24934	3.54166	0.00837415	0.0459376
ENST00000604161.1	chr19	35251440	35253639	-1	ENSG00000271366.1	lncRNA	AC002128.2	lncRNA	AC002128.2-201	618	4.66743	3.32733	1.55437	2.05892	2.5027	2.11348	1.35297	1.61302	0.0285798	0.0931547
ENST00000569752.1	chr16	30535111	30536199	1	ENSG00000235560.4	lncRNA	AC002310.1	lncRNA	AC002310.1-202	752	1.09592	0.546886	3.40639	2.96106	1.06759	0.629367	2.1396	1.98589	0.0113214	0.0539756
ENST00000492040.1	chr16	30572255	30583860	1	ENSG00000239791.2	lncRNA	AC002310.2	lncRNA	AC002310.2-202	1488	1.10771	0.829149	2.58226	2.35156	1.07568	0.871173	1.84087	1.74483	0.00620608	0.0388451
ENST00000569728.1	chr16	30537202	30538231	-1	ENSG00000260494.1	unprocessed_pseudogene	AC002310.3	unprocessed_pseudogene	AC002310.3-201	723	1.13988	1.70647	2.65727	1.7599	1.09753	1.43641	1.87077	1.46462	0.238428	0.363656
ENST00000624451.1	chr16	30526918	30528294	1	ENSG00000278922.1	TEC	AC002310.5	TEC	AC002310.5-201	1377	3.89025	5.97325	16.51	15.7088	2.28991	2.80183	4.13011	4.06253	0.00157269	0.0188384
ENST00000569543.1	chr17	10658542	10659082	-1	ENSG00000261433.1	lncRNA	AC002347.1	lncRNA	AC002347.1-201	541	0	1.52036	1.77561	2.93995	0	1.33363	1.4728	1.97818	0.141098	0.256489
ENST00000584139.1	chr17	10680734	10683988	1	ENSG00000263388.1	lncRNA	AC002347.2	lncRNA	AC002347.2-201	171	2.40975	0	3.74504	1.86025	1.76967	0	2.24642	1.51614	0.337041	0.460438
ENST00000623894.1	chr12	110501614	110503441	1	ENSG00000278993.1	TEC	AC002350.2	TEC	AC002350.2-201	1828	2.70504	2.69973	2.80263	3.65435	1.88949	1.88742	1.927	2.21858	0.296179	0.42038
ENST00000589397.1	chr19	35769144	35771028	-1	ENSG00000267049.1	lncRNA	AC002398.1	lncRNA	AC002398.1-201	427	6.75521	11.5576	7.49885	5.2148	2.95517	3.65049	3.08727	2.63571	0.256855	0.382834
ENST00000610278.1	chr22	20981361	20981755	-1	ENSG00000272829.1	lncRNA	AC002470.1	lncRNA	AC002470.1-201	395	2.08642	5.2058	5.67444	6.44258	1.62593	2.63362	2.73865	2.8958	0.153736	0.268982
ENST00000411687.1	X	14244382	14244928	1	ENSG00000233247.3	processed_pseudogene	AC002524.1	processed_pseudogene	AC002524.1-201	547	19.5864	21.8034	15.8052	12.7939	4.36362	4.51118	4.07083	3.78596	0.0271731	0.0905549
ENST00000621246.1	chr16	19694035	19694428	-1	ENSG00000276571.1	lncRNA	AC002550.2	lncRNA	AC002550.2-201	394	6.27514	5.21901	9.75231	7.2663	2.86298	2.63669	3.42657	3.04724	0.113929	0.22155
ENST00000442828.2	chr17	16040472	16041273	1	ENSG00000227782.2	lncRNA	AC002553.1	lncRNA	AC002553.1-201	802	3.0828	5.12791	3.59328	1.98318	2.02956	2.61539	2.19952	1.57685	0.265782	0.390901
ENST00000616896.1	chr17	16023323	16023653	-1	ENSG00000275413.1	lncRNA	AC002553.2	lncRNA	AC002553.2-201	331	19.9187	17.3946	8.70637	8.64931	4.38672	4.20121	3.27893	3.27043	0.00287496	0.0255883
ENST00000488906.1	chr17	47159191	47159993	-1	ENSG00000239291.1	processed_pseudogene	AC002558.1	processed_pseudogene	AC002558.1-201	803	2.5658	2.04861	1.59502	0.396143	1.83423	1.60815	1.37575	0.481446	0.0949639	0.198843
ENST00000597410.1	chr19	57394183	57438457	1	ENSG00000268533.1	protein_coding	AC003002.2	protein_coding	AC003002.2-201	521	3.16367	3.15745	3.68753	4.27393	2.05785	2.0557	2.22883	2.39888	0.244263	0.369615
ENST00000600421.1	chr19	57389987	57411167	1	ENSG00000269533.5	protein_coding	AC003002.3	lncRNA	AC003002.3-202	579	3.55844	1.42058	2.2121	3.2964	2.18854	1.27535	1.68351	2.10313	0.722464	0.797293
ENST00000592389.1	chr17	45396932	45397477	1	ENSG00000267344.1	lncRNA	AC003070.1	lncRNA	AC003070.1-201	457	2.70504	3.59963	2.80263	4.1764	1.88949	2.20152	1.927	2.37195	0.793658	0.851781
ENST00000510957.1	chr22	30653877	30654814	-1	ENSG00000250318.1	unprocessed_pseudogene	AC003072.1	unprocessed_pseudogene	AC003072.1-201	612	10.0997	10.7518	14.6497	14.5537	3.47245	3.55482	3.96806	3.95919	0.0105674	0.0522152
ENST00000563394.1	chr17	44221915	44223710	1	ENSG00000260793.2	lncRNA	AC003102.1	lncRNA	AC003102.1-202	1796	7.5714	8.70145	13.1931	12.5753	3.09953	3.2782	3.82712	3.76291	0.00301996	0.0261959
ENST00000598450.1	chr19	15124160	15126174	1	ENSG00000268564.1	lncRNA	AC003956.1	lncRNA	AC003956.1-201	356	8.10245	9.24176	7.19552	5.36128	3.18626	3.35639	3.03484	2.66932	0.109878	0.217077
ENST00000419944.1	chr7	19112474	19114271	1	ENSG00000232821.1	lncRNA	AC003986.2	lncRNA	AC003986.2-201	1711	0.963338	1.20181	1.49714	1.48733	0.973308	1.13869	1.32028	1.3146	0.10436	0.210112
ENST00000520993.1	chr7	88216660	88219226	1	ENSG00000254003.1	lncRNA	AC003991.2	lncRNA	AC003991.2-201	576	2.86158	2.14197	1.66771	1.65678	1.94919	1.65167	1.4156	1.40968	0.117253	0.225919
ENST00000431165.1	chr5	132688681	132721583	1	ENSG00000230612.3	lncRNA	AC004039.1	lncRNA	AC004039.1-201	502	1.6417	4.0962	3.18925	3.16835	1.40147	2.34942	2.06669	2.05948	0.654931	0.740273
ENST00000485827.1	chr4	113214046	113214393	-1	ENSG00000196656.7	transcribed_processed_pseudogene	AC004057.1	transcribed_processed_pseudogene	AC004057.1-201	348	247.477	239.901	276.035	251.374	7.95697	7.91229	8.11393	7.97942	0.124293	0.234684
ENST00000608733.1	chr4	109692004	109692703	1	ENSG00000273447.1	lncRNA	AC004067.1	lncRNA	AC004067.1-201	700	4.12068	4.11258	3.65944	3.18103	2.35633	2.35405	2.22016	2.06386	0.189761	0.309553
ENST00000504082.1	chr4	105137280	105140619	-1	ENSG00000251259.1	lncRNA	AC004069.1	lncRNA	AC004069.1-201	549	172.633	169.298	120.148	100.24	7.4399	7.41191	6.92063	6.66163	0.00398857	0.0306659
ENST00000620532.1	chr19	57449689	57453011	1	ENSG00000276449.1	lncRNA	AC004076.2	lncRNA	AC004076.2-201	3323	3.22412	3.46531	2.79441	2.7761	2.07865	2.15876	1.92388	1.9169	0.0502051	0.132371
ENST00000523331.1	chr7	27186573	27193448	-1	ENSG00000253508.1	lncRNA	AC004080.2	lncRNA	AC004080.2-201	556	17.046	17.0125	32.2504	28.6063	4.1736	4.17092	5.0553	4.88783	0.00226961	0.0226813
ENST00000602610.1	chr7	27158344	27158976	1	ENSG00000270182.1	lncRNA	AC004080.4	lncRNA	AC004080.4-201	633	2.6039	3.24848	10.1169	9.04557	1.84956	2.08695	3.47469	3.32849	0.00173683	0.0198018
ENST00000411413.1	chr7	112328257	112350541	-1	ENSG00000226851.1	lncRNA	AC004112.1	lncRNA	AC004112.1-202	288	12.8771	11.4238	15.5653	14.3588	3.79464	3.63504	4.05009	3.94099	0.131195	0.243259
ENST00000587835.1	chr17	35596904	35597128	-1	ENSG00000267592.1	processed_pseudogene	AC004134.1	processed_pseudogene	AC004134.1-201	225	1.83141	1.82781	1.42311	0	1.50152	1.49969	1.27686	0	0.177579	0.296428
ENST00000575890.1	chr17	5425139	5432876	-1	ENSG00000263272.1	lncRNA	AC004148.1	lncRNA	AC004148.1-201	1938	18.0731	16.1278	12.2264	12.3105	4.25347	4.09827	3.72535	3.73449	0.00591076	0.0378128
ENST00000591866.2	chr19	663482	669500	1	ENSG00000267666.2	lncRNA	AC004156.1	lncRNA	AC004156.1-201	3319	2.35893	2.60212	1.83303	1.91686	1.748	1.84884	1.50234	1.54441	0.0283436	0.0926246
ENST00000592843.1	chr19	1238179	1239522	1	ENSG00000267778.1	lncRNA	AC004221.1	lncRNA	AC004221.1-201	844	1.95293	1.46182	3.41446	3.39209	1.56215	1.29972	2.14224	2.13491	0.0162869	0.0664857
ENST00000622977.1	chr16	3292879	3293403	1	ENSG00000279031.1	TEC	AC004232.2	TEC	AC004232.2-201	525	0.784891	3.91674	3.65944	4.24137	0.835836	2.2977	2.22016	2.38994	0.221648	0.345525
ENST00000607794.2	chr16	3006120	3007388	1	ENSG00000272079.2	lncRNA	AC004233.2	lncRNA	AC004233.2-201	1269	2.59775	2.91672	5.80348	7.01881	1.84709	1.96965	2.76627	3.00339	0.00497935	0.0345291
ENST00000611728.1	chr12	47699401	47699917	-1	ENSG00000276390.1	lncRNA	AC004241.3	lncRNA	AC004241.3-201	517	9.56443	7.15923	9.29016	9.22928	3.40114	3.02843	3.36319	3.35463	0.453178	0.567844
ENST00000583236.1	chr17	31873926	31886666	1	ENSG00000263990.1	lncRNA	AC004253.1	lncRNA	AC004253.1-201	488	4.222	6.74194	9.18609	6.51849	2.3846	2.95269	3.34853	2.91044	0.208786	0.331918
ENST00000617183.1	chr12	120224744	120225421	1	ENSG00000275936.1	lncRNA	AC004263.1	lncRNA	AC004263.1-201	678	0.607769	1.21315	4.72273	2.34589	0.68506	1.1461	2.5167	1.74239	0.0820935	0.180995
ENST00000651205.1	chr12	120218070	120222668	1	ENSG00000286067.1	lncRNA	AC004263.2	lncRNA	AC004263.2-201	2350	4.3837	4.37509	6.1315	7.44495	2.4286	2.42629	2.83421	3.07809	0.0170566	0.0683955
ENST00000565498.1	chr16	20743663	20766620	-1	ENSG00000260510.1	lncRNA	AC004381.1	lncRNA	AC004381.1-201	351	1.17398	1.17168	0	2.71882	1.12034	1.11881	0	1.89485	0.649156	0.735139
ENST00000438135.1	X	134522702	134522990	1	ENSG00000226107.1	processed_pseudogene	AC004383.1	processed_pseudogene	AC004383.1-201	289	18.5359	19.9225	19.9433	22.014	4.28806	4.38699	4.38842	4.52444	0.396647	0.519623
ENST00000564240.1	chr19	637105	637537	-1	ENSG00000261204.1	lncRNA	AC004449.1	lncRNA	AC004449.1-201	433	5.70994	5.69873	9.61342	8.81577	2.7463	2.74389	3.40782	3.2951	0.0164559	0.0668896
ENST00000487895.1	chr7	44467897	44468304	1	ENSG00000146677.7	processed_pseudogene	AC004453.1	processed_pseudogene	AC004453.1-201	408	37.3689	41.3274	27.4682	29.6272	5.26186	5.40352	4.83128	4.93674	0.0128278	0.0578527
ENST00000629517.1	chr22	19061041	19061843	-1	ENSG00000281530.1	lncRNA	AC004461.2	lncRNA	AC004461.2-201	803	3.07896	4.09722	3.19005	3.16914	2.0282	2.34971	2.06697	2.05975	0.470498	0.583267
ENST00000456035.1	chr22	19121529	19124503	1	ENSG00000223461.1	lncRNA	AC004471.1	lncRNA	AC004471.1-201	582	4.24812	3.53315	6.05191	4.37254	2.3918	2.18051	2.81801	2.42561	0.230242	0.355305
ENST00000614061.1	chr17	48066704	48067293	-1	ENSG00000278765.1	lncRNA	AC004477.3	lncRNA	AC004477.3-201	590	4.88894	5.57638	3.79899	5.93072	2.55801	2.71729	2.26273	2.79301	0.65481	0.740238
ENST00000607036.1	chr7	107192559	107193300	-1	ENSG00000272072.1	lncRNA	AC004492.1	lncRNA	AC004492.1-201	742	4.44278	3.87979	5.60999	4.2871	2.44434	2.28682	2.72465	2.40248	0.365454	0.489971
ENST00000419089.1	X	24429573	24429920	-1	ENSG00000225071.1	processed_pseudogene	AC004552.1	processed_pseudogene	AC004552.1-201	348	94.7282	73.2701	101.213	88.6665	6.58087	6.21471	6.67543	6.4865	0.287491	0.411346
ENST00000612848.1	KI270721.1	2585	11802	1	ENSG00000276345.1	protein_coding	AC004556.3	protein_coding	AC004556.3-201	740	154.247	160.613	131.109	128.96	7.27842	7.3364	7.04559	7.02193	0.0022314	0.0224208
ENST00000572187.1	chr17	56939932	56941275	1	ENSG00000262298.1	lncRNA	AC004584.1	lncRNA	AC004584.1-201	549	2.25174	0.749104	2.33297	2.89711	1.70121	0.806616	1.73681	1.9624	0.193869	0.314315
ENST00000586560.1	chr17	44198882	44216565	1	ENSG00000267394.1	lncRNA	AC004596.1	lncRNA	AC004596.1-201	528	0.780431	3.89449	4.24509	4.21727	0.832227	2.29116	2.39097	2.38329	0.17617	0.296428
ENST00000624592.1	chr19	1372238	1374364	-1	ENSG00000279488.1	TEC	AC004623.1	TEC	AC004623.1-201	2127	1.93732	1.35346	1.65595	1.34599	1.5545	1.23478	1.40923	1.2302	0.65201	0.737927
ENST00000586675.1	chr19	3672582	3674295	1	ENSG00000267304.1	lncRNA	AC004637.1	lncRNA	AC004637.1-201	482	4.27456	3.41293	1.32863	0	2.39905	2.14174	1.21948	0	0.0365217	0.107391
ENST00000615016.1	chr19	2013728	2014656	-1	ENSG00000275468.1	processed_pseudogene	AC004678.1	processed_pseudogene	AC004678.1-201	929	5.76629	5.75496	2.41271	2.05448	2.75836	2.75595	1.77092	1.61093	0.00164415	0.0191901
ENST00000623695.1	chr19	2002580	2003581	-1	ENSG00000279653.1	TEC	AC004678.2	TEC	AC004678.2-201	1002	3.28996	3.69394	2.23693	2.53974	2.10096	2.2308	1.69463	1.82364	0.041141	0.116046
ENST00000576138.1	chr17	6653464	6655009	-1	ENSG00000261996.1	lncRNA	AC004706.1	lncRNA	AC004706.1-201	879	2.34396	3.27509	3.64279	3.25702	1.74156	2.09596	2.21499	2.08984	0.280737	0.40685
ENST00000634965.2	chr17	6628619	6640456	-1	ENSG00000282936.2	protein_coding	AC004706.3	protein_coding	AC004706.3-201	4843	5.1902	4.33082	5.02483	4.07234	2.62999	2.41436	2.59092	2.34265	0.724747	0.798293
ENST00000648642.1	chr12	865288	867139	-1	ENSG00000285704.1	lncRNA	AC004765.1	lncRNA	AC004765.1-201	1161	0.709849	1.06268	2.20638	1.91793	0.773869	1.04452	1.68095	1.54495	0.0207251	0.0767116
ENST00000438266.1	chr17	5019214	5020093	-1	ENSG00000227495.1	lncRNA	AC004771.1	lncRNA	AC004771.1-201	583	2.12042	2.82167	1.09846	1.09126	1.64174	1.9342	1.06933	1.06437	0.0306696	0.0976157
ENST00000574260.1	chr17	4987706	4988446	1	ENSG00000262227.1	lncRNA	AC004771.3	lncRNA	AC004771.3-201	551	2.99142	3.73192	5.23014	6.3505	1.9969	2.24243	2.63926	2.87784	0.0393794	0.11273
ENST00000575985.1	chr17	4986466	4987324	1	ENSG00000262678.1	lncRNA	AC004771.5	lncRNA	AC004771.5-201	542	9.12327	7.58779	3.54466	5.86905	3.3396	3.10229	2.18417	2.78011	0.0540199	0.138938
ENST00000468202.1	chr12	48054813	48055591	-1	ENSG00000240399.1	transcribed_processed_pseudogene	AC004801.2	lncRNA	AC004801.2-201	779	3.17382	2.63965	5.75457	5.30851	2.06137	1.8638	2.75586	2.6573	0.00936326	0.0489167
ENST00000616571.1	chr12	48039784	48040761	-1	ENSG00000276814.1	lncRNA	AC004801.6	lncRNA	AC004801.6-201	978	2.52802	1.68204	2.61923	1.95155	1.81886	1.42333	1.85568	1.56147	0.748602	0.815461
ENST00000503602.6	chr12	974133	990041	-1	ENSG00000250132.6	lncRNA	AC004803.1	lncRNA	AC004803.1-201	3207	3.08376	3.0777	2.29642	3.17408	2.0299	2.02776	1.7209	2.06146	0.412268	0.532106
ENST00000611079.1	chr12	120116907	120119000	1	ENSG00000277283.1	lncRNA	AC004812.2	lncRNA	AC004812.2-201	2094	9.05211	9.23072	8.25733	8.50704	3.32943	3.35484	3.2106	3.249	0.150739	0.267684
ENST00000616634.1	chr14	70906657	70907111	-1	ENSG00000274818.1	lncRNA	AC004825.2	lncRNA	AC004825.2-201	455	3.62257	3.61546	2.81495	4.89388	2.2087	2.20647	1.93166	2.55922	0.975278	0.9872
ENST00000608952.1	chr22	30421206	30421536	-1	ENSG00000272689.1	lncRNA	AC004832.4	lncRNA	AC004832.4-201	331	1.24492	0	1.93475	4.80517	1.16666	0	1.55324	2.53734	0.127849	0.238974
ENST00000608677.1	chr22	30420512	30420912	1	ENSG00000273350.1	lncRNA	AC004832.5	lncRNA	AC004832.5-201	401	1.0276	3.07674	1.59701	3.17309	1.01977	2.02742	1.37685	2.06112	0.769597	0.832944
ENST00000435766.1	chr7	39700341	39703296	-1	ENSG00000228554.1	lncRNA	AC004837.2	lncRNA	AC004837.2-201	731	0	1.12519	2.19016	2.1758	0	1.08759	1.67363	1.66712	0.0653734	0.156435
ENST00000459477.1	chr7	107603363	107603507	1	ENSG00000238832.1	snoRNA	AC004839.1	snoRNA	AC004839.1-201	145	8.52554	0	6.62484	4.38762	3.2518	0	2.93071	2.42965	0.458022	0.572299
ENST00000659764.1	chr7	158957497	158958699	-1	ENSG00000286407.1	lncRNA	AC004863.1	lncRNA	AC004863.1-201	640	3.21928	4.49814	10.0063	9.9407	2.077	2.45894	3.46025	3.45163	0.00333805	0.027778
ENST00000444348.1	chr1	35569815	35577729	-1	ENSG00000239636.1	lncRNA	AC004865.2	lncRNA	AC004865.2-202	852	0.967295	1.44809	1.50329	1.49344	0.976213	1.29166	1.32383	1.31814	0.430097	0.547868
ENST00000623941.1	chr7	149851572	149852170	1	ENSG00000280149.1	TEC	AC004877.2	TEC	AC004877.2-201	599	2.06378	2.05972	2.67279	3.18634	1.61531	1.6134	1.87688	2.06569	0.150581	0.267684
ENST00000668996.1	chr22	29767091	29768096	-1	ENSG00000287967.1	lncRNA	AC004882.3	lncRNA	AC004882.3-201	777	2.65166	1.58787	3.70889	5.32218	1.86855	1.37176	2.23539	2.66042	0.0567794	0.143409
ENST00000476569.1	chr7	105304277	105306642	1	ENSG00000242154.1	lncRNA	AC004884.2	lncRNA	AC004884.2-201	546	6.03762	3.01288	3.51869	4.07824	2.81509	2.00464	2.1759	2.34433	0.660014	0.744813
ENST00000461005.1	chr7	149191043	149191223	-1	ENSG00000239719.1	processed_pseudogene	AC004890.1	processed_pseudogene	AC004890.1-201	181	6.82985	6.81643	1.76907	3.51494	2.96898	2.96651	1.4694	2.17471	0.0356249	0.106069
ENST00000480864.1	chr7	149294089	149297302	1	ENSG00000244560.7	transcribed_unprocessed_pseudogene	AC004890.2	lncRNA	AC004890.2-206	1220	1.6888	1.34839	4.98673	3.9111	1.42696	1.23167	2.58177	2.29605	0.00644905	0.039668
ENST00000481968.2	chr7	149287614	149295201	1	ENSG00000244560.7	transcribed_unprocessed_pseudogene	AC004890.2	transcribed_unprocessed_pseudogene	AC004890.2-204	901	1.37203	2.73868	2.48769	2.11833	1.24612	1.90253	1.80227	1.64077	0.626215	0.717267
ENST00000605566.1	chr7	149275619	149277992	-1	ENSG00000271664.1	unprocessed_pseudogene	AC004890.3	unprocessed_pseudogene	AC004890.3-201	1095	2.2579	1.12673	2.63179	2.03353	1.70394	1.08864	1.86068	1.601	0.285016	0.409623
ENST00000451057.1	chr7	157197600	157198511	-1	ENSG00000236018.2	processed_pseudogene	AC004898.1	processed_pseudogene	AC004898.1-201	766	1.07589	0.53689	2.09008	1.66111	1.05373	0.620014	1.62765	1.41203	0.0647855	0.155485
ENST00000606572.1	chr8	234347	234887	-1	ENSG00000272240.1	lncRNA	AC004908.1	lncRNA	AC004908.1-201	541	4.57007	6.84163	3.55121	4.11593	2.47769	2.97115	2.18625	2.355	0.130669	0.242507
ENST00000609090.1	chr8	233119	233692	1	ENSG00000272812.1	lncRNA	AC004908.2	lncRNA	AC004908.2-201	574	7.17888	8.59773	6.13625	7.7586	3.0319	3.26269	2.83517	3.1307	0.408991	0.52899
ENST00000610248.1	chr8	237045	237669	1	ENSG00000273402.1	lncRNA	AC004908.3	lncRNA	AC004908.3-201	625	2.63723	1.97404	1.53696	1.52689	1.86284	1.57242	1.3431	1.33736	0.117253	0.225919
ENST00000467537.1	chr7	141652381	141656810	-1	ENSG00000244701.1	lncRNA	AC004918.1	lncRNA	AC004918.1-201	770	5.88668	6.40922	3.74261	5.78368	2.78381	2.88932	2.24568	2.76207	0.218567	0.341973
ENST00000602609.1	chr7	141662922	141663846	-1	ENSG00000270157.1	lncRNA	AC004918.4	lncRNA	AC004918.4-201	925	12.4734	11.5597	13.8465	16.163	3.75204	3.65073	3.89205	4.10123	0.0733738	0.16898
ENST00000532296.1	chr11	68024809	68030461	-1	ENSG00000255306.1	lncRNA	AC004923.4	lncRNA	AC004923.4-201	739	4.46081	4.45205	9.96565	11.1917	2.44912	2.4468	3.45492	3.60783	0.00197952	0.0209469
ENST00000658337.1	chr7	44582519	44583676	1	ENSG00000287574.1	lncRNA	AC004938.2	lncRNA	AC004938.2-201	1158	7.47273	6.39261	8.84838	7.4169	3.08283	2.88608	3.29989	3.07329	0.217184	0.340769
ENST00000620814.1	chr16	72805998	72809872	1	ENSG00000259209.3	lncRNA	AC004943.1	lncRNA	AC004943.1-201	561	1.46905	0	2.28307	1.13406	1.30395	0	1.71505	1.0936	0.256351	0.382834
ENST00000624370.1	chr16	72807045	72808118	1	ENSG00000259209.3	lncRNA	AC004943.1	lncRNA	AC004943.1-203	1074	2.68573	1.91461	1.78883	2.96185	1.88195	1.5433	1.47966	1.98617	0.986307	0.989586
ENST00000563328.4	chr16	72665170	72791624	1	ENSG00000259768.6	lncRNA	AC004943.2	lncRNA	AC004943.2-201	4842	8.42517	8.06888	13.1598	13.9277	3.23652	3.18092	3.82373	3.89992	0.000499957	0.0113052
ENST00000661238.1	chr7	26598600	26617295	-1	ENSG00000286507.1	lncRNA	AC004947.3	lncRNA	AC004947.3-201	613	1.34443	2.01268	5.74585	4.15142	1.22924	1.59105	2.754	2.36497	0.021049	0.0772325
ENST00000447643.1	chr7	44004046	44007866	-1	ENSG00000228434.1	lncRNA	AC004951.1	lncRNA	AC004951.1-201	1866	14.1331	13.2237	16.3018	16.7063	3.91963	3.83023	4.11285	4.14619	0.0142494	0.06159
ENST00000420754.4	chr7	43984995	43990207	-1	ENSG00000239556.4	transcribed_unprocessed_pseudogene	AC004951.2	transcribed_unprocessed_pseudogene	AC004951.2-201	793	2.59816	2.07444	3.63406	3.61024	1.84726	1.62032	2.21228	2.20484	0.0439979	0.121339
ENST00000418645.2	chr7	43961590	43973323	-1	ENSG00000241057.2	transcribed_unprocessed_pseudogene	AC004951.3	transcribed_unprocessed_pseudogene	AC004951.3-201	1148	1.43578	2.14943	5.02057	3.32511	1.28438	1.65509	2.5899	2.11274	0.0415177	0.116812
ENST00000453589.1	chr7	97969005	97972254	-1	ENSG00000243554.1	transcribed_unprocessed_pseudogene	AC004967.1	transcribed_unprocessed_pseudogene	AC004967.1-201	447	3.68741	5.52024	6.447	4.26983	2.22879	2.70493	2.89666	2.39776	0.617937	0.711273
ENST00000650204.1	chr7	97966377	97970404	-1	ENSG00000285725.1	lncRNA	AC004967.2	lncRNA	AC004967.2-201	1910	6.04078	7.53614	7.37635	6.32874	2.81574	3.09358	3.06632	2.87357	0.891345	0.927861
ENST00000428733.1	chr7	157263022	157263229	-1	ENSG00000224629.1	processed_pseudogene	AC004975.1	processed_pseudogene	AC004975.1-201	208	0	3.9544	6.15771	9.17603	0	2.30871	2.8395	3.3471	0.0885932	0.190671
ENST00000418663.5	chr7	76549360	76627982	1	ENSG00000205485.13	transcribed_unprocessed_pseudogene	AC004980.1	lncRNA	AC004980.1-201	2667	2.93561	3.08405	2.52127	3.33966	1.97659	2.03	1.81609	2.11758	0.806009	0.863445
ENST00000423084.1	chr7	76549411	76621388	1	ENSG00000205485.13	transcribed_unprocessed_pseudogene	AC004980.1	lncRNA	AC004980.1-203	748	12.6705	12.0958	13.2704	9.35596	3.773	3.71104	3.83495	3.37239	0.525721	0.634385
ENST00000423648.1	chr7	76650401	76650897	-1	ENSG00000214243.3	processed_pseudogene	AC004980.2	processed_pseudogene	AC004980.2-201	497	8.2911	5.79237	9.01974	8.32059	3.21585	2.76391	3.32477	3.22042	0.238261	0.363656
ENST00000447046.1	chr7	76524515	76532692	1	ENSG00000230305.2	unprocessed_pseudogene	AC004980.3	unprocessed_pseudogene	AC004980.3-201	365	7.90267	7.88714	4.38631	6.1006	3.15424	3.15172	2.4293	2.82794	0.0689145	0.161665
ENST00000608770.1	chr7	7550104	7552440	-1	ENSG00000272732.1	lncRNA	AC004982.1	lncRNA	AC004982.1-201	1655	1.4939	0.745483	1.16085	1.15324	1.3184	0.803626	1.1116	1.10651	0.815433	0.870743
ENST00000609497.5	chr7	7552462	7566996	-1	ENSG00000272894.5	lncRNA	AC004982.2	lncRNA	AC004982.2-201	1578	1.30566	1.56372	1.42041	2.01586	1.20518	1.35824	1.27525	1.59257	0.476501	0.589006
ENST00000395959.3	chr7	39833571	39834718	1	ENSG00000233225.3	processed_pseudogene	AC004987.2	processed_pseudogene	AC004987.2-201	1148	2.51261	2.14943	2.51029	1.66256	1.81254	1.65509	1.81159	1.41281	0.534263	0.641651
ENST00000536192.3	X	115718942	115719229	-1	ENSG00000228532.4	processed_pseudogene	AC005000.1	processed_pseudogene	AC005000.1-201	288	615.24	562.624	513.655	463.9	9.26735	9.13859	9.00746	8.86078	0.0290035	0.0940767
ENST00000607795.2	chr7	16593626	16594224	-1	ENSG00000272361.2	lncRNA	AC005014.2	lncRNA	AC005014.2-201	599	0.687926	1.37315	1.60368	2.12422	0.755252	1.2468	1.38055	1.6435	0.173785	0.294214
ENST00000663260.1	chr7	16603816	16616295	1	ENSG00000287799.1	lncRNA	AC005014.4	lncRNA	AC005014.4-201	627	0.657205	1.31183	2.04275	2.02936	0.728752	1.20903	1.60538	1.59901	0.0787722	0.176717
ENST00000604464.1	chr2	75697583	75697996	1	ENSG00000270462.1	lncRNA	AC005034.2	lncRNA	AC005034.2-201	414	2.986	2.98013	1.54686	1.53673	1.99494	1.99282	1.34872	1.34297	0.0359535	0.106571
ENST00000604219.1	chr2	75669989	75670454	1	ENSG00000271452.1	lncRNA	AC005034.5	lncRNA	AC005034.5-201	466	10.6112	13.2379	17.1782	16.383	3.53744	3.83167	4.18413	4.1196	0.0328258	0.101032
ENST00000606287.1	chr2	74501717	74502365	1	ENSG00000272183.1	lncRNA	AC005041.3	lncRNA	AC005041.3-201	649	1.90478	0.63368	5.92051	7.35214	1.53843	0.708125	2.79088	3.06215	0.0116487	0.054716
ENST00000656025.1	chr2	74465339	74472961	1	ENSG00000286883.1	lncRNA	AC005041.5	lncRNA	AC005041.5-201	978	0.421337	1.26153	1.63702	1.30103	0.507249	1.1773	1.39891	1.20228	0.193594	0.314015
ENST00000608515.1	chr7	107942116	107942740	1	ENSG00000273055.1	lncRNA	AC005046.1	lncRNA	AC005046.1-201	625	3.95585	3.94808	9.7341	7.63446	2.30913	2.30687	3.42413	3.11011	0.0103539	0.0516093
ENST00000654639.1	X	119791971	119810949	1	ENSG00000286366.1	lncRNA	AC005052.2	lncRNA	AC005052.2-201	2006	4.31377	4.51031	3.83092	4.44011	2.40974	2.46213	2.2723	2.44364	0.499693	0.611646
ENST00000604391.1	chr7	105204600	105204859	1	ENSG00000271482.1	processed_pseudogene	AC005070.2	processed_pseudogene	AC005070.2-201	260	1.58488	0	1.23154	1.22347	1.37009	0	1.15804	1.15281	0.564513	0.667842
ENST00000607968.1	chr7	105102838	105105483	-1	ENSG00000272918.1	lncRNA	AC005070.3	lncRNA	AC005070.3-201	2646	3.73757	3.10853	4.23546	2.76506	2.24415	2.03862	2.38832	1.91267	0.974556	0.9872
ENST00000517015.1	chr7	102194076	102194164	-1	ENSG00000252824.1	snoRNA	AC005086.1	snoRNA	AC005086.1-201	89	4.62997	4.62088	3.59776	3.57419	2.49313	2.4908	2.20093	2.19351	0.402876	0.524019
ENST00000619486.1	chr7	73609262	73611502	-1	ENSG00000274080.1	lncRNA	AC005089.1	lncRNA	AC005089.1-201	2241	3.1259	2.56922	1.14306	1.41947	2.04471	1.83561	1.09967	1.27469	0.00674391	0.0407233
ENST00000414896.1	chr2	241351340	241353104	-1	ENSG00000223374.1	lncRNA	AC005104.1	lncRNA	AC005104.1-201	442	23.307	21.4003	14.4887	13.6741	4.6033	4.48545	3.95315	3.8752	0.00488146	0.0341124
ENST00000438110.1	chr7	30544053	30544431	1	ENSG00000226874.1	processed_pseudogene	AC005154.1	processed_pseudogene	AC005154.1-201	379	5.43625	2.17023	10.1383	6.71456	2.68622	1.66459	3.47746	2.94758	0.0912072	0.193934
ENST00000419639.1	chr7	30523143	30524535	-1	ENSG00000244480.1	transcribed_processed_pseudogene	AC005154.2	transcribed_processed_pseudogene	AC005154.2-201	1393	2.3665	2.06662	3.90769	4.11044	1.75125	1.61665	2.29504	2.35345	0.00654265	0.0398427
ENST00000583191.1	chr7	30525731	30533613	1	ENSG00000264520.1	lncRNA	AC005154.4	lncRNA	AC005154.4-201	368	2.2395	3.35265	4.35055	8.64409	1.69577	2.12189	2.41969	3.26965	0.147787	0.264477
ENST00000585620.1	chr17	44793199	44794474	1	ENSG00000267505.1	lncRNA	AC005180.2	lncRNA	AC005180.2-201	562	0	3.65888	2.27901	1.69806	0	2.21998	1.71326	1.43192	0.46984	0.582805
ENST00000597769.1	chr19	18881680	18883376	1	ENSG00000269694.1	lncRNA	AC005197.1	lncRNA	AC005197.1-201	683	4.82656	3.01067	1.40645	1.86297	2.54264	2.00384	1.2669	1.51751	0.0376839	0.109595
ENST00000583262.1	chr17	14303854	14305505	1	ENSG00000266709.1	lncRNA	AC005224.3	lncRNA	AC005224.3-201	1652	14.2178	16.6794	10.079	11.7459	3.92769	4.14399	3.46975	3.67196	0.02546	0.0873146
ENST00000623547.1	chr14	73580694	73582918	1	ENSG00000279026.1	TEC	AC005225.4	TEC	AC005225.4-201	2225	1.11119	1.84835	0.863463	2.14451	1.07806	1.51013	0.897986	1.65284	0.900204	0.934179
ENST00000610085.1	chr7	148696467	148698664	-1	ENSG00000273314.1	lncRNA	AC005229.4	lncRNA	AC005229.4-201	2198	2.81211	2.61948	5.68145	5.78894	1.93059	1.85578	2.74016	2.76319	0.000695731	0.0129721
ENST00000597411.1	chr19	18557775	18561560	-1	ENSG00000268030.1	lncRNA	AC005253.1	lncRNA	AC005253.1-201	2001	4.73641	4.52158	5.60071	4.29224	2.52015	2.46508	2.72262	2.40388	0.647535	0.733677
ENST00000593427.1	chr19	57304305	57308562	1	ENSG00000268205.1	lncRNA	AC005261.1	lncRNA	AC005261.1-201	4258	41.5164	40.952	33.9151	35.187	5.40995	5.39067	5.12578	5.1774	0.00240364	0.0233895
ENST00000597973.1	chr19	57350848	57352012	-1	ENSG00000268678.1	lncRNA	AC005261.2	lncRNA	AC005261.2-201	1045	1.18297	1.18065	1.83847	1.52202	1.12629	1.12476	1.50512	1.33458	0.150829	0.267684
ENST00000623072.1	chr19	57293083	57294469	-1	ENSG00000279541.1	TEC	AC005261.5	TEC	AC005261.5-201	1387	5.94185	5.93018	4.61717	4.12822	2.79532	2.79289	2.48984	2.35846	0.020499	0.0763022
ENST00000617898.1	chr17	12982613	12983002	-1	ENSG00000277621.1	lncRNA	AC005277.2	lncRNA	AC005277.2-201	390	1.05658	3.16352	0.821028	4.07824	1.04025	2.05781	0.864753	2.34433	0.974233	0.9872
ENST00000457609.1	chr17	13932720	13940594	-1	ENSG00000233852.1	lncRNA	AC005304.1	lncRNA	AC005304.1-201	405	4.0698	2.0309	3.16248	1.57088	2.34193	1.59975	2.05744	1.36226	0.52414	0.633332
ENST00000584540.1	chr17	15651590	15654489	1	ENSG00000266261.1	lncRNA	AC005324.5	lncRNA	AC005324.5-201	571	1.44332	0	1.12154	2.78549	1.28884	0	1.08511	1.92048	0.255324	0.382834
ENST00000429197.1	chr7	97870167	97870289	1	ENSG00000226744.1	processed_pseudogene	AC005326.1	processed_pseudogene	AC005326.1-201	123	6.70029	6.68712	2.60326	2.5862	2.94491	2.94244	1.8493	1.84246	0.0356744	0.106069
ENST00000501448.5	chr19	1392170	1396467	-1	ENSG00000248015.7	lncRNA	AC005329.1	lncRNA	AC005329.1-201	3571	1.03854	1.61233	1.52434	1.33619	1.02753	1.38533	1.33591	1.22416	0.628214	0.719138
ENST00000626781.2	chr19	1385473	1389665	-1	ENSG00000280486.2	lncRNA	AC005329.3	lncRNA	AC005329.3-201	2711	3.03997	3.3374	1.88979	2.11208	2.01434	2.11683	1.53096	1.63788	0.00817698	0.0452828
ENST00000577698.1	chr17	68246629	68247938	-1	ENSG00000265100.1	lncRNA	AC005332.1	lncRNA	AC005332.1-201	1310	0.314555	1.25575	1.711	1.69978	0.394575	1.17361	1.43882	1.43284	0.0976776	0.202329
ENST00000613178.1	chr17	68131462	68131907	1	ENSG00000274561.1	lncRNA	AC005332.3	lncRNA	AC005332.3-201	446	24.9458	24.8968	20.8202	26.3897	4.69743	4.6947	4.44759	4.77556	0.626996	0.718019
ENST00000614046.1	chr17	68205489	68207493	1	ENSG00000274712.1	lncRNA	AC005332.4	lncRNA	AC005332.4-201	2005	8.2208	7.5893	11.1791	11.1058	3.20489	3.10254	3.60633	3.59763	0.0032772	0.0275001
ENST00000622750.1	chr17	68133201	68135935	1	ENSG00000277476.1	lncRNA	AC005332.5	lncRNA	AC005332.5-201	2735	3.91728	3.30811	5.50254	5.8154	2.29786	2.10705	2.701	2.7688	0.00664275	0.0402917
ENST00000620266.1	chr17	68126666	68129586	1	ENSG00000278730.1	lncRNA	AC005332.6	lncRNA	AC005332.6-201	2921	35.4088	34.3536	31.7899	33.6507	5.18621	5.14379	5.03518	5.11481	0.163014	0.280812
ENST00000612725.1	chr17	68188547	68189165	1	ENSG00000278740.1	lncRNA	AC005332.7	lncRNA	AC005332.7-201	619	1.9971	1.32878	3.10372	2.05559	1.58357	1.21958	2.03693	1.61145	0.238792	0.363656
ENST00000618631.1	chr16	1971655	1971896	-1	ENSG00000277602.1	lncRNA	AC005363.2	lncRNA	AC005363.2-201	242	5.10828	1.69941	2.64629	5.25789	2.61077	1.43265	1.86643	2.64568	0.768497	0.832232
ENST00000597837.2	chr19	18531613	18532632	1	ENSG00000268938.2	lncRNA	AC005387.1	lncRNA	AC005387.1-201	352	3.51194	2.33669	0.909661	1.8074	2.17375	1.73842	0.933317	1.48923	0.0987711	0.202661
ENST00000617916.1	chr19	39812972	39813555	-1	ENSG00000276445.1	lncRNA	AC005393.1	lncRNA	AC005393.1-201	584	5.64476	4.92946	8.77262	7.08105	2.73222	2.5679	3.28875	3.01454	0.0536137	0.138401
ENST00000580270.1	chr17	11953889	11977594	-1	ENSG00000266368.1	lncRNA	AC005410.2	lncRNA	AC005410.2-201	463	2.66998	0.888246	1.38316	2.74819	1.87577	0.917047	1.25287	1.90619	0.768497	0.832232
ENST00000466775.1	chr7	151249325	151254390	1	ENSG00000243018.1	lncRNA	AC005486.1	lncRNA	AC005486.1-201	216	1.90772	1.90397	1.48241	0	1.53989	1.53803	1.31174	0	0.177579	0.296428
ENST00000554532.2	chr14	74289127	74294425	-1	ENSG00000258559.2	lncRNA	AC005519.1	lncRNA	AC005519.1-201	1367	6.93311	6.91949	9.60368	9.77345	2.98789	2.98541	3.40649	3.42941	0.00511937	0.0350134
ENST00000648345.1	chr14	73873689	73885435	-1	ENSG00000273711.2	lncRNA	AC005520.5	lncRNA	AC005520.5-201	2017	1.63438	1.83506	1.11126	1.10398	1.39746	1.50338	1.0781	1.07312	0.0215738	0.0783897
ENST00000598782.1	chr19	4785120	4791207	-1	ENSG00000268536.1	lncRNA	AC005523.1	lncRNA	AC005523.1-201	418	1.97162	3.93548	2.29809	3.04404	1.57125	2.30319	1.72163	2.0158	0.790234	0.849823
ENST00000670834.1	chr7	156655252	156659582	-1	ENSG00000224903.2	lncRNA	AC005534.1	lncRNA	AC005534.1-202	3727	2.87463	2.53795	4.29569	4.09684	1.95406	1.82291	2.40482	2.3496	0.00416608	0.031334
ENST00000431047.1	chr7	156633355	156633787	1	ENSG00000234450.1	processed_pseudogene	AC005534.2	processed_pseudogene	AC005534.2-201	433	1.90331	1.89958	0.739494	1.4693	1.5377	1.53584	0.798668	1.3041	0.151821	0.267684
ENST00000591837.1	chr19	13131571	13132410	1	ENSG00000266897.1	lncRNA	AC005546.1	lncRNA	AC005546.1-201	391	12.6466	14.7254	7.37035	6.50849	3.77047	3.97502	3.06529	2.90852	0.00634933	0.0393417
ENST00000488310.1	chr7	150363777	150372590	-1	ENSG00000240449.1	lncRNA	AC005586.1	lncRNA	AC005586.1-201	577	6.4274	6.41477	8.32411	10.4748	2.89286	2.8904	3.22097	3.52039	0.0592238	0.146955
ENST00000654451.1	chr16	1984891	1990477	-1	ENSG00000261790.2	lncRNA	AC005606.2	lncRNA	AC005606.2-203	2040	2.62592	2.01597	2.0405	2.02712	1.85835	1.59262	1.60431	1.59795	0.383153	0.508264
ENST00000595508.1	chr19	40048757	40090925	-1	ENSG00000269749.1	lncRNA	AC005614.2	lncRNA	AC005614.2-201	461	0.893856	1.7842	4.16747	4.83019	0.921327	1.47726	2.36946	2.54354	0.0175038	0.0695448
ENST00000670972.1	chr5	141320980	141325985	1	ENSG00000288095.1	lncRNA	AC005618.4	lncRNA	AC005618.4-201	1508	1.63953	1.09087	1.06167	0.843773	1.40028	1.0641	1.04382	0.882661	0.187637	0.307349
ENST00000564271.2	chr16	21626742	21627569	1	ENSG00000261596.2	lncRNA	AC005632.3	lncRNA	AC005632.3-201	828	1.99066	0.993377	2.70701	1.15255	1.58047	0.995215	1.89026	1.10604	0.689942	0.770899
ENST00000654954.1	chr16	21511635	21515131	1	ENSG00000287809.1	lncRNA	AC005632.6	lncRNA	AC005632.6-201	1715	1.44164	2.39801	3.36071	3.70965	1.28785	1.76469	2.12456	2.23562	0.0324959	0.100517
ENST00000572349.1	chr17	46916770	46923034	-1	ENSG00000261886.1	lncRNA	AC005670.1	lncRNA	AC005670.1-201	395	5.21605	4.16464	4.86381	4.83194	2.636	2.36867	2.55184	2.54398	0.894741	0.930169
ENST00000574741.1	chr17	47081920	47100239	-1	ENSG00000262879.6	lncRNA	AC005670.3	lncRNA	AC005670.3-210	836	11.3368	10.3306	9.9584	7.61011	3.62489	3.50216	3.45397	3.10603	0.159305	0.276138
ENST00000658121.1	chr17	47048163	47067534	-1	ENSG00000262879.6	lncRNA	AC005670.3	lncRNA	AC005670.3-234	8712	5.62856	6.3256	6.57897	5.87862	2.7287	2.87295	2.922	2.78212	0.505549	0.617543
ENST00000668604.1	chr17	47021190	47054139	-1	ENSG00000262879.6	lncRNA	AC005670.3	lncRNA	AC005670.3-214	658	5.63618	6.87514	6.32616	3.38407	2.73035	2.9773	2.87306	2.13227	0.316811	0.440984
ENST00000561486.1	chr4	10068089	10073019	-1	ENSG00000261490.1	lncRNA	AC005674.2	lncRNA	AC005674.2-201	3510	3.16975	2.92919	1.64206	1.72192	2.05996	1.97423	1.40166	1.44463	0.00200094	0.021026
ENST00000572876.1	chr17	2712309	2712833	1	ENSG00000262050.1	lncRNA	AC005696.1	lncRNA	AC005696.1-201	443	1.86035	0.928348	2.1684	1.43613	1.51619	0.947365	1.66376	1.28459	0.594828	0.692015
ENST00000614400.1	chr17	2720801	2723947	-1	ENSG00000277200.1	lncRNA	AC005696.4	lncRNA	AC005696.4-201	3147	2.88068	3.13638	1.52622	2.32487	1.95631	2.04837	1.33698	1.7333	0.0569543	0.143585
ENST00000584196.1	chr17	28603470	28614197	-1	ENSG00000258472.8	protein_coding	AC005726.1	nonsense_mediated_decay	AC005726.1-203	2103	2.7432	3.12893	7.15618	5.89919	1.90427	2.04577	3.02789	2.78643	0.0039313	0.030446
ENST00000582858.1	chr17	28601827	28602284	-1	ENSG00000264608.1	lncRNA	AC005726.3	lncRNA	AC005726.3-201	458	9.89682	8.97943	12.5843	18.7528	3.44584	3.31896	3.76387	4.30398	0.0839917	0.183656
ENST00000564549.1	chr17	20008051	20009234	-1	ENSG00000261033.1	lncRNA	AC005730.2	lncRNA	AC005730.2-201	1184	0.69606	1.04204	1.89308	2.41801	0.762187	1.03001	1.53261	1.77316	0.0252442	0.0868868
ENST00000583067.1	chr17	19929372	19929737	-1	ENSG00000266126.1	lncRNA	AC005730.3	lncRNA	AC005730.3-201	366	1.12587	3.37097	0.874866	1.73827	1.08805	2.12795	0.906787	1.45326	0.399707	0.522405
ENST00000585495.1	chr17	61383401	61384680	1	ENSG00000266934.1	lncRNA	AC005746.1	lncRNA	AC005746.1-202	716	1.15103	0	1.78883	1.33283	1.10503	0	1.47966	1.22208	0.145591	0.261698
ENST00000592413.2	chr19	490046	507833	-1	ENSG00000266933.2	lncRNA	AC005775.1	lncRNA	AC005775.1-201	850	3.3935	4.3545	3.01365	2.61967	2.13537	2.42075	2.00492	1.85586	0.107826	0.21452
ENST00000603164.2	chr19	15338948	15339237	1	ENSG00000270802.2	processed_pseudogene	AC005776.1	processed_pseudogene	AC005776.1-201	290	2.84185	4.25439	0	2.19381	1.9418	2.39352	0	1.67528	0.109967	0.217077
ENST00000609708.1	chr19	15346068	15348417	-1	ENSG00000273218.1	lncRNA	AC005776.2	lncRNA	AC005776.2-201	1769	3.49407	2.32481	3.43913	1.97803	2.16802	1.73327	2.15028	1.57436	0.757199	0.822841
ENST00000597164.2	chr19	15379312	15381194	1	ENSG00000268189.2	lncRNA	AC005785.1	lncRNA	AC005785.1-202	237	8.69341	10.4116	8.10635	6.71102	3.277	3.51243	3.18687	2.94692	0.176578	0.296428
ENST00000624655.1	chr19	15383202	15383832	-1	ENSG00000279203.1	TEC	AC005785.2	TEC	AC005785.2-201	631	5.22431	5.86581	3.55215	3.52887	2.63791	2.77943	2.18655	2.17915	0.0215738	0.0783897
ENST00000588553.1	chr19	3568120	3568273	-1	ENSG00000266959.1	processed_pseudogene	AC005786.1	processed_pseudogene	AC005786.1-201	154	2.67576	5.34101	2.07923	2.0656	1.87804	2.66471	1.62257	1.61617	0.197873	0.318568
ENST00000414124.1	chr17	16616848	16617881	-1	ENSG00000235554.1	processed_pseudogene	AC005822.1	processed_pseudogene	AC005822.1-201	1034	7.97036	4.77282	10.5288	10.4599	3.16517	2.52928	3.52718	3.51852	0.0440628	0.121456
ENST00000606610.1	chr17	63393355	63393586	1	ENSG00000271749.1	unprocessed_pseudogene	AC005828.6	unprocessed_pseudogene	AC005828.6-201	232	1.77615	1.77266	2.76035	4.11339	1.47309	1.47127	1.91087	2.35428	0.197563	0.318568
ENST00000562555.1	chr17	46267412	46268694	1	ENSG00000261575.2	transcribed_unprocessed_pseudogene	AC005829.1	transcribed_unprocessed_pseudogene	AC005829.1-202	298	2.76555	2.76012	1.0745	0	1.91286	1.91078	1.05276	0	0.0439659	0.121339
ENST00000571422.1	chr17	46259551	46260606	-1	ENSG00000262539.1	processed_pseudogene	AC005829.2	processed_pseudogene	AC005829.2-201	1056	1.95108	1.16835	3.0322	3.01233	1.56124	1.1166	2.01157	2.00444	0.0323144	0.100189
ENST00000624384.1	chr12	3610307	3612003	-1	ENSG00000280202.1	TEC	AC005831.1	TEC	AC005831.1-201	1697	4.37078	4.60454	6.41534	7.1231	2.42513	2.4866	2.89051	3.02203	0.00880167	0.047198
ENST00000565271.1	chr17	76671942	76673658	1	ENSG00000261335.1	lncRNA	AC005837.1	lncRNA	AC005837.1-201	1717	3.59989	3.11378	5.22168	4.63166	2.2016	2.04046	2.6373	2.49356	0.0208021	0.0768802
ENST00000613268.1	chr17	76721216	76721396	-1	ENSG00000274051.1	misc_RNA	AC005837.3	misc_RNA	AC005837.3-201	181	4.55323	2.27214	1.76907	0	2.47333	1.71024	1.4694	0	0.1128	0.219949
ENST00000612163.1	chr17	76709760	76710045	1	ENSG00000277382.1	lncRNA	AC005837.4	lncRNA	AC005837.4-201	286	1.4408	1.43797	8.95667	11.1225	1.28735	1.28568	3.31566	3.59961	0.00480882	0.0338069
ENST00000584643.1	chr17	15530773	15531089	-1	ENSG00000266538.1	lncRNA	AC005838.2	lncRNA	AC005838.2-201	317	3.89969	3.89203	5.05049	6.02087	2.29269	2.29043	2.59705	2.81165	0.150581	0.267684
ENST00000624148.1	chr17	51183191	51186403	-1	ENSG00000279089.1	TEC	AC005839.1	TEC	AC005839.1-201	3213	7.56676	6.27191	6.87639	7.42536	3.09875	2.86233	2.97754	3.07474	0.644449	0.732149
ENST00000620729.1	chr17	32408013	32408309	1	ENSG00000274341.1	lncRNA	AC005899.6	lncRNA	AC005899.6-201	297	0	1.38471	2.15623	2.1421	0	1.25381	1.6582	1.65173	0.139004	0.254232
ENST00000619883.1	chr12	2885819	2886329	1	ENSG00000278356.1	lncRNA	AC005911.1	lncRNA	AC005911.1-201	456	4.51829	3.60753	8.42634	8.37112	2.46422	2.20399	3.2367	3.22822	0.0078787	0.0443136
ENST00000495392.1	chr12	3211663	3211917	-1	ENSG00000227081.5	processed_pseudogene	AC005912.1	processed_pseudogene	AC005912.1-201	255	195.53	196.759	138.126	123.499	7.61861	7.6276	7.12025	6.95999	0.00175826	0.0199161
ENST00000591962.1	chr19	3754620	3756659	-1	ENSG00000267138.1	lncRNA	AC005954.1	lncRNA	AC005954.1-201	337	3.66826	6.10175	4.75075	3.7757	2.22288	2.82818	2.52375	2.25571	0.61932	0.712373
ENST00000611427.1	chr17	58202352	58203003	-1	ENSG00000278627.1	lncRNA	AC005962.1	lncRNA	AC005962.1-201	652	4.42404	1.26153	3.92884	3.9031	2.43937	1.1773	2.30125	2.29369	0.325859	0.449535
ENST00000662347.1	chr7	66669354	66671523	1	ENSG00000226824.7	lncRNA	AC006001.2	lncRNA	AC006001.2-206	1809	1.13894	0.68202	2.12405	1.05507	1.09689	0.750195	1.64342	1.03918	0.262592	0.387538
ENST00000449307.3	chr7	66526088	66542549	-1	ENSG00000229180.7	transcribed_unprocessed_pseudogene	AC006001.3	lncRNA	AC006001.3-201	7092	7.03048	8.29243	6.86274	7.17659	3.00549	3.21606	2.97503	3.0315	0.318424	0.442826
ENST00000625310.1	chr7	66539624	66542624	-1	ENSG00000229180.7	transcribed_unprocessed_pseudogene	AC006001.3	lncRNA	AC006001.3-204	1028	1.60338	4.00057	1.86888	1.54719	1.38038	2.32209	1.52049	1.34891	0.339097	0.462885
ENST00000638711.1	chr7	66553485	66592397	-1	ENSG00000229180.7	transcribed_unprocessed_pseudogene	AC006001.3	lncRNA	AC006001.3-205	2103	14.4998	14.4713	11.4194	13.311	3.95417	3.95152	3.63453	3.83905	0.097768	0.202329
ENST00000639153.1	chr7	66584103	66592386	-1	ENSG00000229180.7	transcribed_unprocessed_pseudogene	AC006001.3	lncRNA	AC006001.3-207	563	13.1745	10.2267	15.9247	12.4303	3.82522	3.48886	4.08106	3.74742	0.271128	0.396664
ENST00000621313.1	chr2	127840606	127841763	-1	ENSG00000274010.1	processed_pseudogene	AC006011.2	processed_pseudogene	AC006011.2-201	1158	1.06753	1.77573	0.553024	1.9229	1.04791	1.47287	0.63508	1.5474	0.606711	0.701913
ENST00000424630.1	chr7	152120001	152121717	-1	ENSG00000229591.1	lncRNA	AC006017.1	lncRNA	AC006017.1-201	673	1.83685	1.83325	0.951563	2.36332	1.50429	1.50246	0.96463	1.74988	0.607519	0.701913
ENST00000449931.1	chr7	8114025	8116561	1	ENSG00000227719.1	lncRNA	AC006042.1	lncRNA	AC006042.1-201	524	0.786389	4.70906	4.27749	6.07066	0.837046	2.51325	2.39985	2.82184	0.193772	0.314263
ENST00000454684.1	chr7	7980312	7982228	1	ENSG00000233264.2	processed_pseudogene	AC006042.3	processed_pseudogene	AC006042.3-201	1469	1.40254	0.839874	2.39769	1.94889	1.26456	0.879607	1.76455	1.56017	0.0455004	0.123979
ENST00000568686.1	chr3	44117299	44122365	1	ENSG00000261786.1	lncRNA	AC006058.1	lncRNA	AC006058.1-201	5067	2.60236	2.35376	2.71731	2.51117	1.84894	1.74578	1.89426	1.81195	0.448451	0.563459
ENST00000624016.1	chr3	44115818	44117487	-1	ENSG00000280435.1	TEC	AC006058.4	TEC	AC006058.4-201	1670	1.97398	2.46262	1.72563	2.66673	1.57239	1.79187	1.44659	1.87449	0.888815	0.926407
ENST00000653434.1	chr3	42621446	42654051	-1	ENSG00000230084.6	lncRNA	AC006059.1	lncRNA	AC006059.1-204	2425	10.7053	8.64914	11.7517	14.4294	3.54909	3.2704	3.67262	3.94761	0.0706938	0.164293
ENST00000499202.2	chr12	6543504	6544931	1	ENSG00000245667.2	lncRNA	AC006064.1	lncRNA	AC006064.1-201	560	4.41501	2.93756	4.5743	3.40824	2.43696	1.9773	2.47879	2.1402	0.748602	0.815461
ENST00000623591.1	chr5	134905235	134905691	1	ENSG00000279799.1	TEC	AC006077.2	TEC	AC006077.2-201	457	1.80336	1.79982	6.30592	4.1764	1.48716	1.48533	2.86907	2.37195	0.0329647	0.101319
ENST00000570409.1	chr16	3650636	3651703	-1	ENSG00000263235.1	lncRNA	AC006111.2	lncRNA	AC006111.2-201	1068	6.94496	4.62088	7.49534	5.65913	2.99004	2.4908	3.08667	2.73533	0.514378	0.624666
ENST00000624704.1	chr19	15398696	15400356	1	ENSG00000279716.1	TEC	AC006128.1	TEC	AC006128.1-201	1661	1.4885	1.98077	2.69886	1.5321	1.31528	1.57569	1.88708	1.34034	0.588895	0.689446
ENST00000587128.1	chr19	43891804	43901805	-1	ENSG00000267058.1	lncRNA	AC006213.2	lncRNA	AC006213.2-201	2193	1.50321	1.12519	2.33617	1.8857	1.32378	1.08759	1.73819	1.52892	0.0515374	0.134741
ENST00000586247.2	chr19	43901909	43927767	1	ENSG00000267191.2	lncRNA	AC006213.3	lncRNA	AC006213.3-201	1831	1.57535	1.34765	1.39902	1.21612	1.36477	1.23122	1.26245	1.14804	0.431224	0.548129
ENST00000616184.1	chr19	43976815	43977448	1	ENSG00000277806.1	lncRNA	AC006213.4	lncRNA	AC006213.4-201	634	6.49949	10.3788	9.59592	10.0348	2.90679	3.50827	3.40544	3.46399	0.381129	0.506377
ENST00000619673.1	chr19	43978376	43978663	1	ENSG00000278492.1	lncRNA	AC006213.5	lncRNA	AC006213.5-201	288	5.72316	7.1399	3.33543	4.41809	2.74914	3.02501	2.11617	2.43778	0.06726	0.159266
ENST00000655972.1	chr19	43897211	43898533	-1	ENSG00000286613.1	lncRNA	AC006213.7	lncRNA	AC006213.7-201	870	2.84185	0.945421	2.57633	4.02199	1.9418	0.960082	1.83848	2.32826	0.209826	0.332814
ENST00000468472.1	chr3	52813282	52835729	-1	ENSG00000243696.5	protein_coding	AC006254.1	nonsense_mediated_decay	AC006254.1-201	5640	1.09592	1.23961	1.4761	0.846017	1.06759	1.16325	1.30807	0.884416	0.868738	0.910962
ENST00000603259.1	chr3	52734735	52735013	1	ENSG00000270941.1	processed_pseudogene	AC006254.2	processed_pseudogene	AC006254.2-201	279	0	2.94809	2.29535	1.14015	0	1.98115	1.72043	1.09771	0.662055	0.746323
ENST00000624348.1	chr19	2949035	2950644	1	ENSG00000279452.1	TEC	AC006277.1	TEC	AC006277.1-201	1610	3.5832	5.61968	6.16536	4.93948	2.19635	2.72676	2.84104	2.57034	0.337837	0.461398
ENST00000624598.1	chr7	76043977	76045963	-1	ENSG00000280388.1	TEC	AC006330.1	TEC	AC006330.1-201	1987	1.65905	2.27672	4.0287	3.20184	1.41091	1.71225	2.33018	2.07102	0.0259267	0.0882296
ENST00000607957.1	chr7	123749068	123751166	1	ENSG00000272686.1	lncRNA	AC006333.2	lncRNA	AC006333.2-201	2099	9.61949	7.24943	11.7463	11.5178	3.40864	3.04429	3.67201	3.64591	0.0352783	0.105885
ENST00000623178.1	chr7	93954044	93956519	-1	ENSG00000278959.1	TEC	AC006378.2	TEC	AC006378.2-201	2476	1.16497	0.830489	1.68118	2.44101	1.11435	0.872229	1.42287	1.78283	0.0462125	0.12543
ENST00000574290.1	chr17	2375061	2379306	-1	ENSG00000263345.1	lncRNA	AC006435.2	lncRNA	AC006435.2-201	846	11.6899	11.6669	12.8686	13.9123	3.6656	3.66299	3.79375	3.89843	0.108701	0.215813
ENST00000618407.1	chr17	38703480	38706261	-1	ENSG00000275532.1	lncRNA	AC006449.2	lncRNA	AC006449.2-201	486	2.54363	0.84621	3.29425	1.9636	1.82523	0.884567	2.10241	1.56735	0.362736	0.487288
ENST00000610658.1	chr17	38749360	38751457	1	ENSG00000277182.1	lncRNA	AC006449.5	lncRNA	AC006449.5-201	2098	0.982049	1.76421	2.28933	2.27433	0.986992	1.46687	1.71779	1.7112	0.0659514	0.157347
ENST00000612330.1	chr17	38702452	38704747	1	ENSG00000277969.1	lncRNA	AC006449.6	lncRNA	AC006449.6-201	2296	3.76891	3.58239	7.67032	6.78877	2.25366	2.1961	3.11608	2.9614	0.00168709	0.0194906
ENST00000453529.2	chr9	124006277	124009396	-1	ENSG00000236668.2	lncRNA	AC006450.3	lncRNA	AC006450.3-201	2146	1.53613	1.34148	2.98416	3.4093	1.34263	1.22742	1.99428	2.14055	0.00401782	0.0307007
ENST00000635968.1	chr2	89554090	89585652	-1	ENSG00000283196.2	transcribed_unprocessed_pseudogene	AC006453.2	lncRNA	AC006453.2-202	827	3.48788	3.97831	5.80775	6.15434	2.16603	2.31566	2.76718	2.83882	0.0147331	0.0625857
ENST00000636531.1	chr2	89542842	89585615	-1	ENSG00000283196.2	transcribed_unprocessed_pseudogene	AC006453.2	lncRNA	AC006453.2-201	1196	7.92438	8.94039	7.22861	5.58541	3.15775	3.3133	3.04065	2.71927	0.087823	0.189424
ENST00000637196.1	chr2	89562093	89585596	-1	ENSG00000283196.2	transcribed_unprocessed_pseudogene	AC006453.2	lncRNA	AC006453.2-203	774	2.12955	2.65671	2.89587	4.52084	1.64595	1.87054	1.96195	2.46489	0.187234	0.306979
ENST00000639359.1	chr2	190628195	190649840	-1	ENSG00000284052.1	lncRNA	AC006460.2	lncRNA	AC006460.2-205	574	2.15366	1.43296	3.90489	4.43348	1.65703	1.28271	2.29422	2.44188	0.0208651	0.0769772
ENST00000609770.1	chr7	67333047	67334383	1	ENSG00000273448.1	lncRNA	AC006480.2	lncRNA	AC006480.2-201	1337	10.1707	11.3811	11.9746	9.5169	3.48165	3.63007	3.69762	3.39464	0.973472	0.9872
ENST00000487308.1	chr7	5560743	5561055	1	ENSG00000228974.5	processed_pseudogene	AC006483.1	processed_pseudogene	AC006483.1-201	313	1.31651	2.62785	3.06902	1.0163	1.21195	1.85911	2.02468	1.01171	0.865224	0.909125
ENST00000624246.1	chr19	42242775	42244973	1	ENSG00000279539.1	TEC	AC006486.2	TEC	AC006486.2-201	2199	4.49733	3.74041	5.24203	5.20768	2.45873	2.24501	2.64202	2.63405	0.0493385	0.130848
ENST00000586818.1	chr19	27803538	27804060	1	ENSG00000267264.1	processed_pseudogene	AC006504.3	processed_pseudogene	AC006504.3-201	523	3.15157	3.93172	2.44895	3.04113	2.05366	2.30209	1.78616	2.01476	0.220995	0.344757
ENST00000586220.2	chr19	27794008	27801053	1	ENSG00000267575.7	lncRNA	AC006504.5	lncRNA	AC006504.5-221	715	3.45791	3.45112	2.687	2.66939	2.15637	2.15417	1.88245	1.87554	0.102833	0.208232
ENST00000621046.2	chr19	27802838	27803472	1	ENSG00000281468.1	lncRNA	AC006504.7	lncRNA	AC006504.7-201	635	13.6274	17.4866	6.55529	8.51613	3.8706	4.20841	2.91749	3.25038	0.0122149	0.0562404
ENST00000624929.1	chr12	8080381	8082163	-1	ENSG00000279865.1	TEC	AC006511.3	TEC	AC006511.3-201	1783	2.07998	2.53721	2.87337	3.56817	1.62292	1.82261	1.95359	2.19162	0.0912047	0.193934
ENST00000541449.1	chr12	10831074	10832016	-1	ENSG00000256651.1	unprocessed_pseudogene	AC006518.1	unprocessed_pseudogene	AC006518.1-201	943	2.18488	3.92505	1.35822	1.68665	1.67124	2.30014	1.2377	1.42581	0.0855955	0.186396
ENST00000567905.1	chr19	2727743	2729327	-1	ENSG00000261342.1	lncRNA	AC006538.1	lncRNA	AC006538.1-201	1585	5.45957	3.89203	3.83837	6.62295	2.69144	2.29043	2.27452	2.93035	0.74658	0.815461
ENST00000628442.1	chr22	20058030	20065251	-1	ENSG00000236540.7	lncRNA	AC006547.1	lncRNA	AC006547.1-201	550	5.2445	7.47742	9.89712	12.7241	2.64259	3.08363	3.44587	3.77864	0.0417686	0.117315
ENST00000591211.1	chr18	14089935	14091019	1	ENSG00000267150.1	lncRNA	AC006557.1	lncRNA	AC006557.1-201	1085	3.03829	1.51616	3.83651	5.27728	2.01374	1.33122	2.27397	2.65014	0.0701359	0.16337
ENST00000623071.1	chr18	14010054	14010917	1	ENSG00000279352.1	TEC	AC006557.6	TEC	AC006557.6-201	864	1.43079	1.90397	1.48241	1.10452	1.28143	1.53803	1.31174	1.07349	0.285382	0.409623
ENST00000600669.1	chr19	49808933	49809738	1	ENSG00000269194.1	lncRNA	AC006942.1	lncRNA	AC006942.1-201	520	3.16975	6.32705	6.77348	6.11736	2.05996	2.87323	2.95856	2.83134	0.24634	0.37195
ENST00000429106.1	chr22	17093612	17093939	-1	ENSG00000235328.1	processed_pseudogene	AC006946.1	processed_pseudogene	AC006946.1-201	328	1.2563	1.25384	4.88111	2.90947	1.17396	1.17238	2.55609	1.96697	0.0732432	0.168727
ENST00000496846.1	chr7	30371508	30372741	1	ENSG00000235859.5	processed_pseudogene	AC006978.1	processed_pseudogene	AC006978.1-201	1234	9.34999	10.3314	12.9741	16.498	3.37156	3.50226	3.80468	4.12912	0.0371255	0.108461
ENST00000453064.1	chr7	77115399	77116192	-1	ENSG00000213542.3	processed_pseudogene	AC007000.1	processed_pseudogene	AC007000.1-201	794	5.70875	4.66162	5.64586	5.60886	2.74604	2.50121	2.73246	2.7244	0.499465	0.611486
ENST00000442564.1	chr7	77071751	77072237	-1	ENSG00000225726.1	processed_pseudogene	AC007000.2	processed_pseudogene	AC007000.2-201	487	1.69227	2.53342	1.31499	1.95956	1.42882	1.82106	1.21101	1.56538	0.384279	0.508699
ENST00000608095.1	chr2	210028417	210029156	1	ENSG00000272807.1	lncRNA	AC007038.2	lncRNA	AC007038.2-201	740	13.3644	6.1133	6.92326	6.87789	3.84442	2.83052	2.98609	2.97781	0.423259	0.542222
ENST00000606025.5	chr2	70939318	70995336	-1	ENSG00000258881.6	protein_coding	AC007040.2	protein_coding	AC007040.2-201	4170	2.66806	2.46558	1.30537	1.75452	1.87502	1.7931	1.205	1.4618	0.0178192	0.0703104
ENST00000622578.1	chr2	70900155	70900351	1	ENSG00000277764.1	misc_RNA	AC007040.3	misc_RNA	AC007040.3-201	197	0	6.26281	11.3777	8.07367	0	2.86053	3.62967	3.18169	0.110607	0.217811
ENST00000438989.1	chr2	20239892	20241046	-1	ENSG00000235411.1	processed_pseudogene	AC007041.1	processed_pseudogene	AC007041.1-201	1155	2.14061	2.13641	2.49507	1.92789	1.65105	1.64911	1.80532	1.54986	0.927946	0.954218
ENST00000561961.2	chr9	122937623	122940326	1	ENSG00000261094.2	lncRNA	AC007066.2	lncRNA	AC007066.2-201	1993	7.02975	7.42865	8.99711	8.93815	3.00536	3.0753	3.32151	3.31298	0.0140332	0.0610152
ENST00000566531.1	chr9	122939420	122940333	1	ENSG00000261094.2	lncRNA	AC007066.2	lncRNA	AC007066.2-202	914	9.91848	6.29936	7.35691	6.61263	3.4487	2.86777	3.06297	2.9284	0.533462	0.640909
ENST00000576871.1	chr17	57078298	57085022	-1	ENSG00000263004.2	lncRNA	AC007114.1	lncRNA	AC007114.1-201	713	3.46761	4.0376	6.73634	9.81522	2.1595	2.33274	2.95165	3.43499	0.030743	0.0976332
ENST00000424460.1	chr7	8262264	8344516	1	ENSG00000229970.3	lncRNA	AC007128.1	lncRNA	AC007128.1-201	1853	8.89515	6.21437	8.64006	9.09845	3.30672	2.85087	3.26904	3.33606	0.253986	0.381296
ENST00000435967.1	chr7	8303741	8341343	1	ENSG00000272328.1	lncRNA	AC007128.2	lncRNA	AC007128.2-201	557	2.95919	0	3.4492	2.8555	1.98521	0	2.15355	1.94692	0.176534	0.296428
ENST00000606016.1	chr7	8303754	8340523	1	ENSG00000272328.1	lncRNA	AC007128.2	lncRNA	AC007128.2-202	543	4.55323	3.78691	11.2041	8.20154	2.47333	2.25909	3.60929	3.20188	0.0174217	0.0694143
ENST00000489251.1	chr14	75595805	75596206	-1	ENSG00000242951.1	processed_pseudogene	AC007182.2	processed_pseudogene	AC007182.2-201	402	3.07513	3.06909	0.796519	1.5826	2.02685	2.02471	0.845205	1.36882	0.0356249	0.106069
ENST00000623179.1	chr19	45714387	45717381	-1	ENSG00000279407.1	TEC	AC007191.1	TEC	AC007191.1-201	2995	10.3189	11.8091	7.37691	7.96584	3.50066	3.6791	3.06642	3.16444	0.00876983	0.0471039
ENST00000464893.1	chr12	12840804	12841079	-1	ENSG00000242329.1	processed_pseudogene	AC007215.1	processed_pseudogene	AC007215.1-201	276	1.493	1.49007	2.3203	0	1.31788	1.31618	1.73131	0	0.44282	0.557838
ENST00000562802.1	chr16	11908208	11908916	1	ENSG00000261216.1	lncRNA	AC007216.2	lncRNA	AC007216.2-201	384	4.29237	4.28394	5.00314	4.97035	2.40391	2.40161	2.58572	2.57782	0.399092	0.522154
ENST00000568144.1	chr16	11881075	11882569	-1	ENSG00000261560.1	lncRNA	AC007216.3	lncRNA	AC007216.3-201	1495	4.96135	4.40142	3.85526	3.83	2.57564	2.43334	2.27955	2.27202	0.085781	0.186684
ENST00000574364.1	chr16	11851649	11895611	1	ENSG00000263307.1	lncRNA	AC007216.4	lncRNA	AC007216.4-201	562	4.3993	5.12243	8.54628	8.49028	2.43277	2.6141	3.25494	3.24645	0.00814681	0.0451771
ENST00000434096.1	chr2	58460292	58462032	-1	ENSG00000231043.3	processed_pseudogene	AC007238.1	processed_pseudogene	AC007238.1-201	1741	1.89348	1.41732	1.47134	1.4617	1.5328	1.27341	1.30529	1.29966	0.474177	0.586489
ENST00000383920.1	chr2	10155072	10155206	-1	ENSG00000206647.1	snoRNA	AC007240.1	snoRNA	AC007240.1-201	135	6.10471	9.13907	21.3467	23.5631	2.82877	3.34185	4.48199	4.61842	0.00800529	0.0447735
ENST00000649516.1	chr2	10287800	10302485	-1	ENSG00000285872.1	lncRNA	AC007240.3	lncRNA	AC007240.3-201	1871	1.1012	1.09903	3.0805	2.55026	1.07121	1.06972	2.02875	1.82792	0.00447652	0.0326152
ENST00000448547.1	chr2	201762737	201763573	1	ENSG00000230799.1	processed_pseudogene	AC007279.1	processed_pseudogene	AC007279.1-201	837	1.47694	0.982696	1.91279	1.14015	1.30856	0.987463	1.5424	1.09771	0.624154	0.716349
ENST00000433088.1	chr7	30069658	30075115	-1	ENSG00000231519.1	lncRNA	AC007285.2	lncRNA	AC007285.2-201	518	0.795497	1.58787	3.09074	3.07049	0.844384	1.37176	2.03236	2.0252	0.0339187	0.103097
ENST00000594444.1	chr19	4363789	4364640	1	ENSG00000267980.1	lncRNA	AC007292.1	lncRNA	AC007292.1-201	746	10.495	10.4744	6.00913	5.11693	3.52294	3.52035	2.80924	2.61281	0.00331901	0.0277023
ENST00000593524.1	chr19	4356637	4358448	-1	ENSG00000269318.1	lncRNA	AC007292.2	lncRNA	AC007292.2-201	1812	2.72892	1.36178	1.94382	2.10664	1.89876	1.23988	1.55769	1.63535	0.88614	0.924562
ENST00000467568.2	chr2	65205108	65205988	1	ENSG00000172974.11	processed_pseudogene	AC007318.1	processed_pseudogene	AC007318.1-201	881	316.651	313.695	134.841	138.29	8.3113	8.29781	7.08577	7.12195	3.60583e-06	0.00186079
ENST00000650256.1	chr2	65203502	65227605	-1	ENSG00000273763.2	transcribed_processed_pseudogene	AC007318.2	lncRNA	AC007318.2-201	2124	1.74605	2.12987	3.16583	3.74414	1.45736	1.6461	2.0586	2.24615	0.0144938	0.0620684
ENST00000615362.1	KI270734.1	59711	60316	1	ENSG00000278573.1	pseudogene	AC007325.3	pseudogene	AC007325.3-201	603	15.7173	18.4145	22.8336	18.9912	4.06327	4.27907	4.57492	4.32129	0.134503	0.24806
ENST00000613204.1	KI270734.1	131494	137392	1	ENSG00000278817.1	protein_coding	AC007325.4	protein_coding	AC007325.4-201	1213	72.0184	72.8941	121.428	126.14	6.19019	6.20739	6.93579	6.99027	9.42502e-05	0.00550696
ENST00000636418.1	chr22	18980695	18981325	-1	ENSG00000283583.1	unprocessed_pseudogene	AC007326.3	unprocessed_pseudogene	AC007326.3-201	176	2.34129	0	5.45797	5.4222	1.74041	0	2.69108	2.68307	0.0539421	0.13879
ENST00000624610.1	chr16	53487607	53489943	-1	ENSG00000279722.1	TEC	AC007342.7	TEC	AC007342.7-201	2337	1.41059	1.75977	1.09611	1.49727	1.26938	1.46455	1.06771	1.32035	0.29802	0.422644
ENST00000439964.1	chr2	64644612	64646698	1	ENSG00000226756.1	lncRNA	AC007365.1	lncRNA	AC007365.1-201	627	1.97162	2.62366	1.53206	1.52202	1.57125	1.85745	1.34031	1.33458	0.115936	0.224085
ENST00000420509.1	chr2	206084605	206086564	1	ENSG00000227946.1	lncRNA	AC007383.2	lncRNA	AC007383.2-201	752	9.31536	6.56263	7.66438	5.92212	3.36672	2.91889	3.1151	2.79121	0.448895	0.563835
ENST00000455212.1	chr2	64960053	64960634	-1	ENSG00000227394.1	processed_pseudogene	AC007386.1	processed_pseudogene	AC007386.1-201	582	1.41604	1.41326	2.75087	2.18627	1.27264	1.27098	1.90722	1.67187	0.0911119	0.193819
ENST00000606229.1	chr2	37208875	37212677	1	ENSG00000272054.1	lncRNA	AC007390.2	lncRNA	AC007390.2-201	3803	2.60048	2.27095	2.7785	2.593	1.84819	1.70971	1.91781	1.84519	0.271215	0.396673
ENST00000433893.1	chr2	37325340	37326797	1	ENSG00000232028.1	lncRNA	AC007391.1	lncRNA	AC007391.1-201	504	1.63519	1.63198	1.90596	1.89347	1.39791	1.39615	1.53901	1.5328	0.646799	0.732979
ENST00000570140.1	chr12	273954	277123	-1	ENSG00000261799.1	lncRNA	AC007406.5	lncRNA	AC007406.5-201	3170	13.6489	15.0492	17.8787	19.7685	3.87272	4.00443	4.23869	4.37633	0.0141006	0.0612431
ENST00000612082.1	chr2	175092401	175092587	-1	ENSG00000277948.1	misc_RNA	AC007435.2	misc_RNA	AC007435.2-201	187	13.2214	8.79697	6.84922	5.10325	3.82999	3.29233	2.97255	2.60958	0.0723633	0.16722
ENST00000650446.1	chr17	67244282	67273503	1	ENSG00000285877.1	lncRNA	AC007448.5	lncRNA	AC007448.5-201	2511	1.14873	1.63783	1.78527	1.26684	1.10349	1.39935	1.47782	1.18068	0.701105	0.781594
ENST00000623493.1	chr17	54956760	54958426	-1	ENSG00000279059.1	TEC	AC007485.2	TEC	AC007485.2-201	1667	38.809	39.9663	37.2639	36.0656	5.31502	5.35637	5.25791	5.21201	0.0851462	0.1855
ENST00000564801.1	chr16	53981229	53981912	-1	ENSG00000261630.1	lncRNA	AC007496.2	lncRNA	AC007496.2-201	547	1.50665	0.751843	1.75613	1.74462	1.32576	0.808873	1.46264	1.45661	0.256961	0.382834
ENST00000610421.1	chr16	53628256	53628816	-1	ENSG00000275191.1	lncRNA	AC007497.1	lncRNA	AC007497.1-201	561	1.46905	2.93232	1.14154	0.567028	1.30395	1.97538	1.09865	0.648031	0.105298	0.211337
ENST00000570282.1	chr12	106954029	106955497	-1	ENSG00000260329.1	lncRNA	AC007541.1	lncRNA	AC007541.1-201	1469	3.92713	4.75928	9.15482	10.6106	2.30075	2.52589	3.34409	3.53738	0.00305079	0.0263884
ENST00000619452.1	chr12	110032245	110032803	1	ENSG00000277595.1	lncRNA	AC007546.1	lncRNA	AC007546.1-201	559	2.21145	1.47141	0.57281	1.13811	1.68323	1.30533	0.653344	1.09634	0.0987711	0.202661
ENST00000421819.1	Y	25512301	25527786	-1	ENSG00000235583.2	unprocessed_pseudogene	AC007562.1	unprocessed_pseudogene	AC007562.1-201	517	0	1.59094	1.85803	1.84586	0	1.37348	1.51502	1.50886	0.178909	0.297586
ENST00000658444.1	chr7	92460837	92495601	1	ENSG00000244055.2	lncRNA	AC007566.1	lncRNA	AC007566.1-203	4933	2.00479	1.58401	2.98586	2.38593	1.58726	1.36961	1.99489	1.75955	0.046147	0.125302
ENST00000623307.1	chr16	50072862	50074986	1	ENSG00000279356.1	TEC	AC007610.4	TEC	AC007610.4-201	2125	1.16349	1.35473	1.35614	1.49695	1.11336	1.23556	1.23643	1.32017	0.412611	0.532422
ENST00000544086.1	chr12	12485353	12491581	1	ENSG00000255670.1	lncRNA	AC007619.1	lncRNA	AC007619.1-201	412	3.00049	1.9964	3.10875	3.08837	2.00018	1.58323	2.0387	2.03153	0.430692	0.547868
ENST00000438948.1	chr22	20299760	20313216	1	ENSG00000161132.6	unprocessed_pseudogene	AC007663.1	unprocessed_pseudogene	AC007663.1-201	1240	2.99081	2.32162	3.35694	3.84801	1.99668	1.73189	2.12332	2.27739	0.101564	0.206576
ENST00000609632.1	chr22	20320739	20321203	1	ENSG00000273139.1	lncRNA	AC007663.3	lncRNA	AC007663.3-201	465	1.77233	3.5377	5.50883	7.52501	1.4711	2.18196	2.7024	3.0917	0.0442679	0.121802
ENST00000608275.1	chr22	20318119	20318749	-1	ENSG00000273343.1	lncRNA	AC007663.4	lncRNA	AC007663.4-201	631	14.3669	16.9457	18.2682	18.6526	3.94175	4.16556	4.26815	4.29665	0.105784	0.212019
ENST00000443935.5	chr22	17580157	17589192	-1	ENSG00000236754.5	lncRNA	AC007666.1	lncRNA	AC007666.1-201	1838	1.12097	1.34252	1.39369	1.55763	1.08472	1.22806	1.25924	1.35481	0.294341	0.418647
ENST00000432746.1	chr7	103141349	103141939	-1	ENSG00000224415.1	processed_pseudogene	AC007683.1	processed_pseudogene	AC007683.1-201	591	5.5779	3.47934	1.08359	1.07649	2.71763	2.16329	1.05907	1.05415	0.0146238	0.0623859
ENST00000516664.1	chr2	39283657	39283791	-1	ENSG00000252473.1	snoRNA	AC007684.1	snoRNA	AC007684.1-201	135	3.05235	3.04636	0	2.35631	2.01876	2.01662	0	1.74688	0.177467	0.296428
ENST00000602704.1	chr3	179804063	179804366	1	ENSG00000270178.1	lncRNA	AC007687.1	lncRNA	AC007687.1-201	304	1.35549	1.35282	2.10658	0	1.23602	1.23439	1.63533	0	0.44282	0.557838
ENST00000475592.2	chr12	12850982	12851740	1	ENSG00000241352.3	processed_pseudogene	AC007688.2	processed_pseudogene	AC007688.2-201	759	0.542909	1.62553	2.10936	2.93375	0.625653	1.39261	1.63662	1.97591	0.0954891	0.199533
ENST00000658571.1	chr12	106867177	106871505	-1	ENSG00000287957.1	lncRNA	AC007695.1	lncRNA	AC007695.1-201	3876	1.48838	1.90987	2.14789	1.72347	1.3152	1.54095	1.65439	1.44544	0.404219	0.525207
ENST00000426448.1	chr22	20450122	20451824	1	ENSG00000215493.3	processed_pseudogene	AC007731.1	processed_pseudogene	AC007731.1-201	1703	8.4688	8.69365	11.4693	9.89984	3.24318	3.27704	3.64031	3.44624	0.0485468	0.129621
ENST00000420225.1	chr22	20522070	20523870	-1	ENSG00000236003.1	lncRNA	AC007731.3	lncRNA	AC007731.3-201	652	0.632006	1.26153	1.47332	1.95155	0.706646	1.1773	1.30645	1.56147	0.173785	0.294214
ENST00000592680.2	chr19	32390050	32405560	-1	ENSG00000267213.4	lncRNA	AC007773.1	lncRNA	AC007773.1-201	972	5.51119	6.76968	10.2122	10.4725	2.70292	2.95786	3.48699	3.52011	0.0068191	0.0409643
ENST00000595955.2	chr19	46027648	46031667	1	ENSG00000268401.2	lncRNA	AC007785.3	lncRNA	AC007785.3-201	2056	2.40506	2.8004	1.86888	2.16607	1.76768	1.92615	1.52049	1.66269	0.0968895	0.20158
ENST00000662557.1	chr19	46027667	46029499	1	ENSG00000268401.2	lncRNA	AC007785.3	lncRNA	AC007785.3-203	1730	2.1437	1.18861	1.4807	1.83874	1.65247	1.13001	1.31075	1.50525	0.93446	0.959222
ENST00000625100.1	chr19	13081966	13082564	1	ENSG00000279044.1	TEC	AC007787.2	TEC	AC007787.2-201	599	3.43963	2.05972	1.06912	2.65528	2.15044	1.6134	1.04902	1.86998	0.323163	0.447964
ENST00000569932.1	chr3	179340322	179341887	1	ENSG00000260743.1	lncRNA	AC007823.1	lncRNA	AC007823.1-201	1566	1.31567	2.62617	1.63576	1.21878	1.21143	1.85845	1.39822	1.14977	0.398559	0.521848
ENST00000597336.1	chr19	40023384	40025502	-1	ENSG00000269069.1	processed_pseudogene	AC007842.1	processed_pseudogene	AC007842.1-201	2039	5.6586	6.65597	3.14076	3.58821	2.73522	2.93658	2.0499	2.19793	0.00557418	0.0366278
ENST00000434786.2	chr2	71373938	71376320	1	ENSG00000281195.1	lncRNA	AC007878.1	lncRNA	AC007878.1-201	1615	3.5721	2.80114	5.948	5.90903	2.19286	1.92643	2.7966	2.78848	0.00519392	0.035306
ENST00000437460.1	chr2	71178587	71178773	1	ENSG00000233870.1	unprocessed_pseudogene	AC007881.1	unprocessed_pseudogene	AC007881.1-201	187	4.40714	4.39848	1.7123	8.50541	2.43487	2.43255	1.43952	3.24875	0.851734	0.897908
ENST00000653174.1	chr2	71112877	71117406	1	ENSG00000288065.1	lncRNA	AC007881.4	lncRNA	AC007881.4-201	1143	11.1759	8.99515	10.0851	11.6888	3.60596	3.32123	3.47055	3.66548	0.499947	0.611861
ENST00000579049.1	chr18	24435364	24439638	1	ENSG00000265094.1	lncRNA	AC007922.2	lncRNA	AC007922.2-201	281	1.46643	2.9271	0	1.13204	1.30243	1.97347	0	1.09223	0.112231	0.219871
ENST00000604965.1	chr7	130507660	130508282	1	ENSG00000270953.1	lncRNA	AC007938.3	lncRNA	AC007938.3-201	623	5.2914	6.60125	4.62569	5.10598	2.65338	2.92624	2.49203	2.61022	0.211665	0.335079
ENST00000573866.2	chr17	19112000	19112636	-1	ENSG00000262202.4	lncRNA	AC007952.4	lncRNA	AC007952.4-201	637	3.88133	2.58247	2.51335	2.49688	2.28727	1.84095	1.81285	1.80607	0.288247	0.411997
ENST00000433675.1	chr2	171517270	171517716	-1	ENSG00000233762.3	processed_pseudogene	AC007969.1	processed_pseudogene	AC007969.1-201	447	120.763	125.126	76.6476	103.188	6.92793	6.97872	6.27887	6.70304	0.0578785	0.145061
ENST00000620414.1	chr18	26542971	26545791	-1	ENSG00000277534.1	lncRNA	AC007996.1	lncRNA	AC007996.1-201	2821	10.225	10.0591	8.28595	9.13375	3.48864	3.46717	3.21505	3.3411	0.0570366	0.143777
ENST00000605711.1	chr12	31105105	31106830	-1	ENSG00000270926.1	unprocessed_pseudogene	AC008013.3	unprocessed_pseudogene	AC008013.3-201	675	4.27329	6.70198	6.16683	5.65516	2.3987	2.94523	2.84134	2.73447	0.643136	0.731507
ENST00000460492.1	chr17	62516321	62516767	-1	ENSG00000239246.3	processed_pseudogene	AC008026.1	processed_pseudogene	AC008026.1-201	447	44.2489	56.1225	30.086	28.4655	5.49981	5.83599	4.95819	4.88096	0.010047	0.0510421
ENST00000634247.1	chr7	133034607	133035920	-1	ENSG00000283041.1	processed_pseudogene	AC008038.1	processed_pseudogene	AC008038.1-201	1314	997.241	1013.75	666.963	651.457	9.96324	9.98691	9.38362	9.34974	5.0959e-06	0.00199144
ENST00000419225.1	chr7	155421206	155457099	-1	ENSG00000236544.1	lncRNA	AC008060.3	lncRNA	AC008060.3-201	534	1.54332	1.54029	0.599627	2.97849	1.34672	1.34499	0.677736	1.99222	0.851734	0.897908
ENST00000561559.1	chr2	64522187	64524093	-1	ENSG00000260101.1	lncRNA	AC008074.2	lncRNA	AC008074.2-201	1907	1.08041	0.646971	3.02235	2.83573	1.05687	0.719815	2.00804	1.9395	0.00391217	0.0303488
ENST00000623543.1	chr22	18110759	18131154	-1	ENSG00000280007.1	lncRNA	AC008079.1	lncRNA	AC008079.1-201	20396	1.13139	1.45178	1.75831	1.63761	1.09179	1.29383	1.46378	1.39923	0.0441728	0.121645
ENST00000393507.2	chr17	45240315	45241197	-1	ENSG00000233175.2	lncRNA	AC008105.1	lncRNA	AC008105.1-202	377	2.18604	2.18174	1.69868	2.53132	1.67176	1.66982	1.43225	1.82021	0.748907	0.815461
ENST00000587534.1	chr17	45238028	45241734	-1	ENSG00000233175.2	lncRNA	AC008105.1	lncRNA	AC008105.1-201	2003	5.76031	4.31174	7.51345	7.3054	2.75709	2.40919	3.08974	3.05405	0.0254769	0.0873309
ENST00000590522.1	chr17	45219735	45220332	-1	ENSG00000267121.6	lncRNA	AC008105.3	lncRNA	AC008105.3-204	386	1.06753	1.06544	2.48861	4.1205	1.04791	1.04645	1.80265	2.35628	0.0730916	0.168552
ENST00000614874.1	chr12	12718973	12719521	1	ENSG00000275560.1	lncRNA	AC008115.3	lncRNA	AC008115.3-201	549	6.75521	5.24373	10.4984	11.009	2.95517	2.64241	3.52336	3.58605	0.010934	0.0529248
ENST00000662962.1	chr12	108532074	108539738	1	ENSG00000287202.1	lncRNA	AC008119.1	lncRNA	AC008119.1-201	2388	4.4865	3.78881	3.35219	2.79738	2.45589	2.25967	2.12174	1.92501	0.0604851	0.149193
ENST00000609803.2	chr12	45718046	45727775	-1	ENSG00000273015.2	lncRNA	AC008124.1	lncRNA	AC008124.1-201	9730	5.08203	5.83285	6.18682	5.75396	2.60455	2.77249	2.84535	2.75573	0.187892	0.307645
ENST00000416498.1	chr22	18852876	18854933	1	ENSG00000161103.11	transcribed_processed_pseudogene	AC008132.1	lncRNA	AC008132.1-204	359	52.7998	49.2593	43.7043	49.6204	5.74953	5.65132	5.48234	5.66165	0.303153	0.42681
ENST00000448776.1	chr7	66511556	66545066	1	ENSG00000234500.1	unprocessed_pseudogene	AC008267.3	unprocessed_pseudogene	AC008267.3-201	712	12.7324	13.285	16.6396	11.6161	3.77951	3.83643	4.14075	3.65719	0.680712	0.763167
ENST00000624570.1	chr7	66474556	66475749	1	ENSG00000279785.1	TEC	AC008267.8	TEC	AC008267.8-201	1194	0.345115	1.03331	1.34087	1.59851	0.42773	1.02383	1.22705	1.37768	0.0978425	0.202329
ENST00000606436.1	chr2	54082554	54085066	1	ENSG00000272156.1	lncRNA	AC008280.3	lncRNA	AC008280.3-201	732	2.25174	1.68548	1.3123	1.3037	1.70121	1.42518	1.20933	1.20395	0.117253	0.225919
ENST00000499601.2	chr5	179859013	179861283	1	ENSG00000245317.2	lncRNA	AC008393.1	lncRNA	AC008393.1-201	1454	3.11743	4.52554	2.42243	2.62533	2.04174	2.46611	1.77502	1.85811	0.0846696	0.184704
ENST00000510014.1	chr5	109840128	109840692	-1	ENSG00000249068.1	processed_pseudogene	AC008417.1	processed_pseudogene	AC008417.1-201	565	0.729323	2.18367	3.40036	2.81507	0.790208	1.67069	2.13762	1.93171	0.0979094	0.202329
ENST00000514201.1	chr5	80630313	80631590	-1	ENSG00000249655.1	lncRNA	AC008434.1	lncRNA	AC008434.1-201	549	6.75521	8.24014	8.74866	6.95306	2.95517	3.20792	3.2852	2.99151	0.792702	0.851629
ENST00000455835.2	chr19	53854581	53869107	-1	ENSG00000228323.2	lncRNA	AC008440.1	lncRNA	AC008440.1-201	439	0.938651	1.87361	2.91755	3.62304	0.955053	1.52287	1.96995	2.20884	0.0644032	0.155451
ENST00000417281.2	chr5	181247701	181257586	1	ENSG00000233937.7	lncRNA	AC008443.1	lncRNA	AC008443.1-204	629	13.1023	8.49977	9.6722	11.126	3.81786	3.24789	3.41579	3.60003	0.927584	0.954199
ENST00000505151.5	chr5	181246901	181257586	1	ENSG00000233937.7	lncRNA	AC008443.1	lncRNA	AC008443.1-203	886	2.32544	2.32087	5.05961	6.82161	1.73354	1.73156	2.59922	2.96747	0.0123362	0.056533
ENST00000412295.2	chr5	181281375	181283652	1	ENSG00000248103.1	lncRNA	AC008443.3	lncRNA	AC008443.3-201	549	1.50116	0	2.33297	1.73827	1.3226	0	1.73681	1.45326	0.145591	0.261698
ENST00000508877.1	chr5	181192070	181194428	1	ENSG00000250222.2	lncRNA	AC008443.5	lncRNA	AC008443.5-202	392	1.05119	2.09826	4.08419	3.24594	1.03646	1.63146	2.34602	2.08609	0.0644865	0.155451
ENST00000622195.1	chr5	181291673	181295572	1	ENSG00000274525.1	unprocessed_pseudogene	AC008443.7	unprocessed_pseudogene	AC008443.7-201	246	25.1261	31.7638	36.4456	33.6206	4.70742	5.03403	5.22673	5.11356	0.121791	0.231809
ENST00000483614.1	chr19	11521968	11522498	1	ENSG00000213304.3	processed_pseudogene	AC008481.2	processed_pseudogene	AC008481.2-201	531	0.776022	1.54899	2.41206	2.39625	0.828649	1.34993	1.77064	1.76394	0.0787722	0.176717
ENST00000497612.3	chr5	115264669	115265464	-1	ENSG00000243304.3	processed_pseudogene	AC008494.1	processed_pseudogene	AC008494.1-201	796	1.03535	1.03331	1.20679	1.99813	1.02527	1.02383	1.14195	1.58406	0.310775	0.434264
ENST00000514544.1	chr5	115188563	115188932	1	ENSG00000249791.1	lncRNA	AC008494.2	lncRNA	AC008494.2-201	370	1.1137	1.11151	1.73082	1.71947	1.07977	1.07827	1.44933	1.44333	0.324634	0.448331
ENST00000606615.1	chr5	115262505	115263448	1	ENSG00000271797.1	lncRNA	AC008494.3	lncRNA	AC008494.3-201	944	1.30954	0.87131	1.35678	2.35881	1.2076	0.904048	1.23682	1.74795	0.238682	0.363656
ENST00000613012.1	chr5	61145846	61146376	-1	ENSG00000276945.1	unprocessed_pseudogene	AC008498.1	unprocessed_pseudogene	AC008498.1-201	531	0	1.54899	2.41206	1.79719	0	1.34993	1.77064	1.48398	0.145073	0.261248
ENST00000587506.2	chr19	30037423	30038181	1	ENSG00000266910.2	processed_pseudogene	AC008507.1	processed_pseudogene	AC008507.1-201	759	4.34327	2.70921	1.68749	0.419107	2.41772	1.89111	1.42626	0.504984	0.055737	0.141832
ENST00000522096.1	chr5	170896929	170904461	1	ENSG00000253966.1	processed_pseudogene	AC008514.2	processed_pseudogene	AC008514.2-201	1337	0.924609	1.23039	2.15543	1.42754	0.944566	1.1573	1.65784	1.27949	0.139139	0.254402
ENST00000596135.1	chr19	40831221	40837210	-1	ENSG00000269843.1	lncRNA	AC008537.2	lncRNA	AC008537.2-201	482	9.40403	4.26616	4.65022	3.95978	3.37907	2.39675	2.49831	2.31028	0.295853	0.420114
ENST00000623128.1	chr19	40840159	40842039	1	ENSG00000279108.1	TEC	AC008537.3	TEC	AC008537.3-201	1881	4.38137	3.71685	1.02137	1.52202	2.42797	2.23782	1.01534	1.33458	0.00364799	0.0290259
ENST00000595728.2	chr19	40779780	40796943	-1	ENSG00000282951.1	lncRNA	AC008537.4	lncRNA	AC008537.4-201	1103	1.49435	1.49142	1.1612	0.865193	1.31867	1.31697	1.11183	0.899325	0.0988765	0.202661
ENST00000344893.4	chr19	11639776	11686569	1	ENSG00000197332.9	lncRNA	AC008543.1	lncRNA	AC008543.1-202	3383	2.55791	2.55289	1.1358	1.50448	1.83103	1.82899	1.09478	1.32451	0.00713611	0.0421969
ENST00000623602.1	chr19	34949038	34951205	-1	ENSG00000280106.1	TEC	AC008555.7	TEC	AC008555.7-201	2168	1.52054	1.70725	1.47694	0.880358	1.33374	1.43683	1.30856	0.911007	0.189874	0.309666
ENST00000514941.1	chr5	95834424	95835046	-1	ENSG00000251000.1	processed_pseudogene	AC008592.3	processed_pseudogene	AC008592.3-201	418	3.94323	1.96774	3.83015	3.04404	2.30545	1.56937	2.27207	2.0158	0.60733	0.701913
ENST00000606089.1	chr5	134005147	134005562	1	ENSG00000271737.1	lncRNA	AC008608.2	lncRNA	AC008608.2-201	416	3.96219	0.988601	10.776	9.17603	2.31098	0.991754	3.55778	3.3471	0.0220129	0.0793879
ENST00000504573.1	chr5	180293245	180295253	1	ENSG00000248367.1	lncRNA	AC008610.1	lncRNA	AC008610.1-201	393	19.9218	20.9292	29.3314	22.6638	4.38694	4.45478	4.92274	4.56461	0.138176	0.25323
ENST00000585999.1	chr19	38683873	38693606	-1	ENSG00000267375.1	lncRNA	AC008649.2	lncRNA	AC008649.2-201	242	0	1.69941	2.64629	1.31447	0	1.43265	1.86643	1.21068	0.336279	0.460376
ENST00000597049.1	chr19	50365880	50369331	-1	ENSG00000269392.1	lncRNA	AC008655.2	lncRNA	AC008655.2-201	304	1.35549	1.35282	8.42634	9.41751	1.23602	1.23439	3.2367	3.38094	0.0029432	0.0258922
ENST00000600007.1	chr19	49018247	49019484	-1	ENSG00000268655.2	protein_coding	AC008687.4	lncRNA	AC008687.4-202	493	0.835837	1.66839	2.59798	1.93572	0.876438	1.41597	1.84719	1.55371	0.173956	0.294214
ENST00000637680.1	chr19	49017496	49020523	-1	ENSG00000268655.2	protein_coding	AC008687.4	protein_coding	AC008687.4-201	1485	1.94241	3.04636	1.29374	1.71368	1.557	2.01662	1.1977	1.44025	0.104868	0.210893
ENST00000568895.1	chr16	24803451	24819739	-1	ENSG00000261669.1	lncRNA	AC008731.1	lncRNA	AC008731.1-201	579	1.42338	3.55145	1.10605	2.1976	1.27702	2.18633	1.07454	1.67699	0.440992	0.556712
ENST00000592252.1	chr19	55670632	55672069	1	ENSG00000267096.1	lncRNA	AC008735.1	lncRNA	AC008735.1-201	802	9.7622	8.20465	8.78356	7.93273	3.4279	3.20236	3.29036	3.1591	0.528398	0.636264
ENST00000614815.1	chr19	55612490	55613097	-1	ENSG00000276488.1	lncRNA	AC008735.4	lncRNA	AC008735.4-201	608	3.38871	2.02923	5.26646	6.27834	2.1338	1.59895	2.64765	2.86361	0.0288714	0.0938474
ENST00000592431.1	chr19	32687089	32691750	-1	ENSG00000267475.1	lncRNA	AC008736.1	lncRNA	AC008736.1-201	568	2.17641	0.724046	3.3824	1.68012	1.6674	0.785798	2.13172	1.4223	0.336235	0.460376
ENST00000600987.1	chr19	16844025	16846473	1	ENSG00000268743.1	lncRNA	AC008737.1	lncRNA	AC008737.1-201	371	5.55347	4.43405	3.4523	0.857419	2.71226	2.44203	2.15455	0.893299	0.0949639	0.198843
ENST00000593041.1	chr19	33305036	33309387	1	ENSG00000267130.1	lncRNA	AC008738.2	lncRNA	AC008738.2-201	404	1.01997	1.01797	2.37773	1.57476	1.01433	1.0129	1.75605	1.36444	0.197811	0.318568
ENST00000549658.2	chr16	21347139	21352138	1	ENSG00000257403.2	unprocessed_pseudogene	AC008740.1	unprocessed_pseudogene	AC008740.1-201	255	6.46381	1.61278	6.27845	6.2373	2.89991	1.38558	2.86363	2.85545	0.26467	0.389558
ENST00000617918.1	chr16	21401089	21401198	1	ENSG00000276548.1	unprocessed_pseudogene	AC008740.2	unprocessed_pseudogene	AC008740.2-201	110	18.7303	14.9548	14.5546	8.67552	4.30234	3.99592	3.95927	3.27434	0.181708	0.300621
ENST00000596350.1	chr19	50555370	50557969	-1	ENSG00000268231.1	lncRNA	AC008743.1	lncRNA	AC008743.1-201	813	1.52054	1.01171	1.5754	1.56508	1.33374	1.00842	1.3648	1.359	0.430692	0.547868
ENST00000532473.1	chr19	51414298	51414965	1	ENSG00000254760.1	lncRNA	AC008750.1	lncRNA	AC008750.1-201	492	2.51261	4.17945	8.46059	8.40515	1.81254	2.3728	3.24193	3.23345	0.010225	0.0513964
ENST00000526996.1	chr19	51415724	51416646	1	ENSG00000255441.1	lncRNA	AC008750.2	lncRNA	AC008750.2-201	627	1.31441	1.31183	2.55344	3.55138	1.21064	1.20903	1.82921	2.18631	0.0438742	0.121339
ENST00000595500.1	chr19	51361712	51365544	-1	ENSG00000268520.1	lncRNA	AC008750.5	lncRNA	AC008750.5-201	473	3.48472	2.6084	6.76957	9.4153	2.16502	1.85136	2.95784	3.38063	0.0205196	0.0763674
ENST00000588113.1	chr19	9756152	9756863	-1	ENSG00000267370.1	unprocessed_pseudogene	AC008752.3	unprocessed_pseudogene	AC008752.3-201	712	2.31499	2.31044	1.79888	3.12741	1.729	1.72702	1.48485	2.04524	0.975278	0.9872
ENST00000594056.1	chr19	6748293	6751467	-1	ENSG00000269680.1	lncRNA	AC008760.1	lncRNA	AC008760.1-201	686	6.00682	5.39551	1.86706	2.78224	2.80876	2.67706	1.51957	1.91924	0.00927369	0.0486451
ENST00000601797.1	chr19	7633766	7636990	-1	ENSG00000268204.1	lncRNA	AC008763.1	lncRNA	AC008763.1-201	843	0.977622	1.46355	3.41851	4.52815	0.983767	1.30074	2.14356	2.4668	0.0140474	0.0610443
ENST00000597226.1	chr19	16610411	16636531	1	ENSG00000268087.1	lncRNA	AC008764.2	lncRNA	AC008764.2-201	376	25.2063	28.4381	18.7352	18.6124	4.71184	4.87961	4.3027	4.29369	0.0123127	0.056462
ENST00000595909.2	chr19	16542746	16544814	1	ENSG00000269399.2	lncRNA	AC008764.6	lncRNA	AC008764.6-201	2069	5.57656	5.16806	8.97615	7.99484	2.71733	2.62482	3.31848	3.1691	0.00488297	0.0341124
ENST00000623966.1	chr19	16572624	16575340	1	ENSG00000279529.1	lncRNA	AC008764.8	lncRNA	AC008764.8-201	2717	2.12328	3.0273	1.88561	1.75618	1.64306	2.00981	1.52888	1.46267	0.106848	0.213138
ENST00000666568.1	chr5	80411231	80487939	-1	ENSG00000249042.6	lncRNA	AC008771.1	lncRNA	AC008771.1-203	3495	1.17902	1.1767	1.46587	1.54728	1.12368	1.12215	1.3021	1.34896	0.0564258	0.142932
ENST00000391265.1	chr5	40790077	40790204	-1	ENSG00000212567.1	snoRNA	AC008810.1	snoRNA	AC008810.1-201	128	3.21928	0	5.00314	4.97035	2.077	0	2.58572	2.57782	0.139655	0.254584
ENST00000568262.2	chr16	23568673	23569696	1	ENSG00000260751.2	lncRNA	AC008870.2	lncRNA	AC008870.2-201	1024	11.6699	13.2534	10.319	10.562	3.66333	3.83324	3.50067	3.53132	0.0799886	0.178447
ENST00000561764.1	chr16	23605841	23624107	1	ENSG00000261723.1	lncRNA	AC008870.4	lncRNA	AC008870.4-201	627	0	1.31183	1.53206	3.55138	0	1.20903	1.34031	2.18631	0.162858	0.280681
ENST00000506562.1	chr5	97188090	97201880	-1	ENSG00000248758.1	lncRNA	AC008883.1	lncRNA	AC008883.1-201	193	2.13507	2.13087	1.65907	0	1.6485	1.64656	1.41092	0	0.177579	0.296428
ENST00000624324.1	chr19	16074293	16077395	-1	ENSG00000279198.1	TEC	AC008894.3	TEC	AC008894.3-201	3103	0.663983	1.72296	1.03191	1.23017	0.73464	1.44518	1.02283	1.15716	0.917644	0.94689
ENST00000565747.5	chr16	23453007	23455789	1	ENSG00000260136.6	lncRNA	AC008915.2	lncRNA	AC008915.2-202	579	1.42338	2.13087	2.76512	3.2964	1.27702	1.64656	1.9127	2.10313	0.0928438	0.196174
ENST00000606813.1	chr5	56927874	56929573	1	ENSG00000271828.1	lncRNA	AC008937.3	lncRNA	AC008937.3-201	1700	3.87828	4.3545	3.01365	3.36814	2.28637	2.42075	2.00492	2.12702	0.0607905	0.149644
ENST00000599756.1	chr19	8008729	8016025	1	ENSG00000267939.1	lncRNA	AC008946.1	lncRNA	AC008946.1-201	421	8.80905	7.81488	3.04229	3.77794	3.29411	3.13994	2.01517	2.25639	0.00563762	0.0368268
ENST00000510740.1	chr5	36666214	36725173	-1	ENSG00000250155.2	lncRNA	AC008957.1	lncRNA	AC008957.1-201	478	5.1724	2.58112	2.00963	3.99292	2.62583	1.84041	1.58959	2.31988	0.526584	0.634736
ENST00000618632.1	chr5	36636019	36649347	-1	ENSG00000274441.1	lncRNA	AC008957.2	lncRNA	AC008957.2-201	396	3.12172	2.07706	1.61718	4.01645	2.04325	1.62155	1.38801	2.32667	0.958246	0.976339
ENST00000624112.1	chr5	36667717	36669958	1	ENSG00000279400.1	TEC	AC008957.3	TEC	AC008957.3-201	2242	7.71938	7.70421	4.14176	2.69578	3.12422	3.12171	2.36226	1.88588	0.00698315	0.0416012
ENST00000606157.1	chr5	53089016	53089468	-1	ENSG00000272123.1	lncRNA	AC008966.2	lncRNA	AC008966.2-201	453	2.72892	3.63142	1.41369	0	1.89876	2.21145	1.27124	0	0.0574951	0.144515
ENST00000546949.5	chr19	58002890	58006409	1	ENSG00000176593.8	lncRNA	AC008969.1	lncRNA	AC008969.1-202	2310	1.60546	1.95837	1.38615	1.37707	1.38154	1.5648	1.25469	1.24918	0.107644	0.214307
ENST00000606587.1	chr5	72955206	72955699	-1	ENSG00000272081.1	lncRNA	AC008972.2	lncRNA	AC008972.2-201	494	1.66829	1.66501	9.07452	5.79539	1.41592	1.41414	3.33264	2.76456	0.0190287	0.0729283
ENST00000600473.1	chr19	38844729	38845499	-1	ENSG00000269688.1	lncRNA	AC008982.2	lncRNA	AC008982.2-201	493	24.2393	26.6942	20.7838	18.7119	4.6576	4.79151	4.44519	4.301	0.0327981	0.100985
ENST00000624169.1	chr19	47661657	47663895	-1	ENSG00000278999.1	TEC	AC008985.1	TEC	AC008985.1-201	2239	1.28829	1.83679	1.00107	1.13659	1.19427	1.50426	1.00077	1.09531	0.112355	0.219871
ENST00000632280.1	chr19	68403	69178	1	ENSG00000282542.1	TEC	AC008993.1	TEC	AC008993.1-201	776	15.9304	10.0695	16.0926	12.7077	4.08155	3.46851	4.0953	3.77691	0.557222	0.662653
ENST00000631744.1	chr19	69167	69972	1	ENSG00000282798.1	TEC	AC008993.2	TEC	AC008993.2-201	806	22.495	25.002	20.2608	18.5494	4.55428	4.70055	4.41013	4.28905	0.0464377	0.125859
ENST00000633603.1	chr19	71778	72718	1	ENSG00000282807.3	lncRNA	AC008993.3	lncRNA	AC008993.3-201	631	1.95912	1.95527	3.0447	3.52887	1.56517	1.56329	2.01603	2.17915	0.0491241	0.13062
ENST00000566098.1	chr16	22612543	22613483	-1	ENSG00000260905.1	lncRNA	AC009021.1	lncRNA	AC009021.1-201	375	4.39539	3.29006	3.41548	3.39309	2.43173	2.101	2.14257	2.13524	0.515319	0.625248
ENST00000525331.5	chr16	69993020	70021930	-1	ENSG00000196696.12	lncRNA	AC009022.1	lncRNA	AC009022.1-203	883	9.33335	7.91777	11.2415	10.8076	3.36924	3.15668	3.61371	3.56164	0.0462412	0.125479
ENST00000531894.5	chr16	69976297	70065948	-1	ENSG00000196696.12	lncRNA	AC009022.1	lncRNA	AC009022.1-201	4184	3.34854	2.55562	4.43873	3.95347	2.12053	1.8301	2.44327	2.30844	0.0367576	0.107813
ENST00000617574.1	chr16	69632141	69632571	1	ENSG00000274093.1	lncRNA	AC009032.1	lncRNA	AC009032.1-201	431	2.86822	2.86259	2.9717	3.69028	1.95167	1.94957	1.98976	2.22968	0.570554	0.673606
ENST00000620075.1	chr16	968375	969012	-1	ENSG00000276931.1	lncRNA	AC009041.4	lncRNA	AC009041.4-201	638	7.10461	5.15684	18.0678	13.462	3.01874	2.62219	4.25306	3.8542	0.0115087	0.0544559
ENST00000567090.1	chr16	57461055	57462737	1	ENSG00000260345.1	lncRNA	AC009052.1	lncRNA	AC009052.1-201	298	1.38278	0	3.2235	2.13492	1.25264	0	2.07844	1.64843	0.104059	0.209627
ENST00000568371.1	chr16	74367035	74368148	-1	ENSG00000214331.8	transcribed_unprocessed_pseudogene	AC009053.1	retained_intron	AC009053.1-205	734	1.1228	2.24119	6.54361	5.20059	1.08597	1.69652	2.91526	2.6324	0.0121896	0.0561663
ENST00000563701.1	chr16	74367462	74369826	1	ENSG00000261079.1	lncRNA	AC009053.2	lncRNA	AC009053.2-201	2365	1.04541	0.695574	1.6247	1.47955	1.03239	0.761774	1.39215	1.31008	0.0332381	0.101724
ENST00000669286.1	chr16	74422120	74441937	1	ENSG00000261170.2	lncRNA	AC009053.3	lncRNA	AC009053.3-203	2765	1.04321	0.743686	1.50546	1.72569	1.03084	0.80214	1.32508	1.44662	0.0255391	0.0874443
ENST00000561956.1	chr16	75379818	75381260	-1	ENSG00000261783.1	lncRNA	AC009054.2	lncRNA	AC009054.2-201	374	5.50893	4.39848	8.56152	6.80433	2.70242	2.43255	3.25724	2.96428	0.0792948	0.177287
ENST00000563284.3	chr16	2091539	2095433	1	ENSG00000259933.6	lncRNA	AC009065.2	lncRNA	AC009065.2-202	506	3.25745	1.62553	6.32808	1.25732	2.08999	1.39261	2.87344	1.17461	0.803819	0.861174
ENST00000562027.1	chr16	2119207	2120248	1	ENSG00000260447.1	lncRNA	AC009065.3	lncRNA	AC009065.3-201	627	2.62882	4.5914	4.0855	5.58075	1.8595	2.48321	2.34639	2.71825	0.307603	0.431238
ENST00000562838.1	chr16	2268663	2273124	1	ENSG00000260778.5	lncRNA	AC009065.4	lncRNA	AC009065.4-203	535	2.31066	0.768707	2.39402	5.35126	1.72712	0.822695	1.763	2.66704	0.199513	0.320447
ENST00000563734.1	chr16	2268155	2273418	1	ENSG00000260778.5	lncRNA	AC009065.4	lncRNA	AC009065.4-201	543	6.07098	5.30167	11.2041	12.3023	2.82191	2.65573	3.60929	3.7336	0.00404807	0.0308687
ENST00000565937.1	chr16	2094830	2097026	-1	ENSG00000261123.1	lncRNA	AC009065.5	lncRNA	AC009065.5-201	596	2.07417	2.76012	6.447	6.40475	1.6202	1.91078	2.89666	2.88845	0.00439757	0.0322999
ENST00000565709.1	chr16	2240487	2241818	1	ENSG00000261663.1	lncRNA	AC009065.8	lncRNA	AC009065.8-201	788	43.4031	39.1426	40.6346	41.1757	5.47259	5.32706	5.37971	5.39834	0.971653	0.985727
ENST00000563347.1	chr16	72224565	72225144	-1	ENSG00000261673.1	lncRNA	AC009075.1	lncRNA	AC009075.1-201	391	1.05388	1.05181	2.45678	2.44068	1.03835	1.0369	1.78943	1.7827	0.0564561	0.142932
ENST00000624205.1	chr16	75245994	75250077	-1	ENSG00000280152.1	TEC	AC009078.3	TEC	AC009078.3-201	4084	1.21078	1.1077	2.27371	1.86936	1.14455	1.07567	1.71093	1.52073	0.0111135	0.0534129
ENST00000623486.1	chr16	29595130	29596137	-1	ENSG00000279583.1	TEC	AC009086.2	TEC	AC009086.2-201	1008	1.22639	1.63198	2.22362	2.52462	1.15471	1.39615	1.68868	1.81747	0.0545446	0.139772
ENST00000561827.1	chr16	72084857	72087443	1	ENSG00000260252.1	lncRNA	AC009087.1	lncRNA	AC009087.1-201	369	3.35014	5.5726	3.47101	4.31033	2.12106	2.71646	2.1606	2.4088	0.619285	0.712373
ENST00000565152.1	chr16	31196131	31196963	1	ENSG00000260060.1	lncRNA	AC009088.1	lncRNA	AC009088.1-201	833	4.45211	7.40561	6.53471	4.20063	2.44681	3.07135	2.91355	2.37869	0.73738	0.808963
ENST00000562409.1	chr16	57247350	57248492	1	ENSG00000260038.1	lncRNA	AC009090.1	lncRNA	AC009090.1-201	358	5.75513	4.59506	2.68325	3.55422	2.75598	2.48415	1.88098	2.1872	0.0679543	0.160163
ENST00000616553.1	chr16	57245832	57246396	-1	ENSG00000276663.1	lncRNA	AC009090.3	lncRNA	AC009090.3-201	565	2.91729	0.72789	2.26691	3.94109	1.96986	0.789012	1.70793	2.30483	0.294596	0.418863
ENST00000649140.1	chr16	57177349	57181390	1	ENSG00000285979.1	lncRNA	AC009090.6	lncRNA	AC009090.6-201	3524	10.1731	10.6199	12.3574	13.5401	3.48195	3.53852	3.73956	3.86197	0.0162668	0.0664591
ENST00000473913.1	chr16	86525457	86526252	1	ENSG00000243697.1	processed_pseudogene	AC009108.1	processed_pseudogene	AC009108.1-201	796	5.17673	4.13325	4.42489	5.99439	2.62684	2.35987	2.43959	2.8062	0.590304	0.690633
ENST00000602739.1	chr16	86520383	86523897	-1	ENSG00000270020.1	lncRNA	AC009108.3	lncRNA	AC009108.3-201	3515	1.52401	1.87201	3.18834	2.98645	1.33572	1.52206	2.06638	1.99511	0.00466969	0.0333273
ENST00000570267.2	chr16	89215211	89217653	-1	ENSG00000259877.2	lncRNA	AC009113.1	lncRNA	AC009113.1-201	2443	8.93966	10.4372	15.4661	14.1929	3.3132	3.51566	4.04143	3.92532	0.00511003	0.0349593
ENST00000622896.1	chr16	58522970	58523842	1	ENSG00000276259.1	lncRNA	AC009118.3	lncRNA	AC009118.3-201	873	12.7444	14.6037	12.8374	12.0245	3.78077	3.96381	3.7905	3.70316	0.305343	0.428905
ENST00000493458.2	chr16	74312609	74313390	-1	ENSG00000239763.2	processed_pseudogene	AC009120.1	processed_pseudogene	AC009120.1-201	473	20.0371	20.8672	19.6318	18.8306	4.39486	4.4507	4.3668	4.30966	0.396508	0.519496
ENST00000566411.1	chr16	74305202	74310307	-1	ENSG00000259972.3	lncRNA	AC009120.2	lncRNA	AC009120.2-202	679	10.9237	10.9023	10.8463	11.2437	3.57576	3.57317	3.56636	3.61397	0.85834	0.903898
ENST00000620711.1	chr16	74305127	74306331	-1	ENSG00000259972.3	lncRNA	AC009120.2	lncRNA	AC009120.2-201	522	1.5788	3.1514	4.29388	6.09392	1.3667	2.0536	2.40433	2.82658	0.0696772	0.162797
ENST00000662467.1	chr16	74305379	74308857	-1	ENSG00000259972.3	lncRNA	AC009120.2	lncRNA	AC009120.2-206	2805	5.58238	3.95863	4.33784	3.74238	2.71861	2.30994	2.41626	2.24561	0.36519	0.489672
ENST00000564455.1	chr16	74313337	74315634	1	ENSG00000260884.1	lncRNA	AC009120.3	lncRNA	AC009120.3-201	513	14.4585	17.6368	20.5977	17.3623	3.95033	4.22008	4.43281	4.19868	0.214576	0.338175
ENST00000616116.1	chr16	74289593	74291052	-1	ENSG00000275236.1	lncRNA	AC009120.5	lncRNA	AC009120.5-201	1460	1.69343	3.09852	0.877262	1.08939	1.42944	2.0351	0.90863	1.06308	0.0531309	0.137592
ENST00000574681.1	chr16	11348143	11349321	-1	ENSG00000262703.1	lncRNA	AC009121.2	lncRNA	AC009121.2-201	1095	6.02108	4.50694	6.43326	5.51959	2.81169	2.46125	2.89399	2.70478	0.388796	0.511531
ENST00000572706.1	chr16	11344351	11345197	-1	ENSG00000263080.1	lncRNA	AC009121.3	lncRNA	AC009121.3-202	505	4.07988	3.25749	0.634061	5.03925	2.34479	2.09	0.708462	2.59437	0.407252	0.527578
ENST00000572913.1	chr16	11341809	11345211	-1	ENSG00000263080.1	lncRNA	AC009121.3	lncRNA	AC009121.3-201	714	3.46275	1.72798	4.93307	4.90074	2.15793	1.44783	2.56878	2.5609	0.0541523	0.139161
ENST00000563806.1	chr16	29808649	29809707	-1	ENSG00000238045.9	lncRNA	AC009133.1	lncRNA	AC009133.1-202	494	25.8585	19.1476	24.6308	21.8937	4.74731	4.33254	4.67981	4.51688	0.736952	0.808572
ENST00000568179.1	chr16	68933820	68937725	1	ENSG00000266801.1	lncRNA	AC009137.2	lncRNA	AC009137.2-201	641	1.92855	1.92476	1.4986	0.99252	1.55019	1.54832	1.32112	0.994594	0.121753	0.231804
ENST00000570148.1	chr16	81310731	81313423	-1	ENSG00000260495.1	lncRNA	AC009148.1	lncRNA	AC009148.1-201	2693	1.22411	0.916282	1.07011	1.18122	1.15323	0.93831	1.04971	1.12514	0.754617	0.820582
ENST00000617603.1	chr16	79603572	79604177	1	ENSG00000277214.1	lncRNA	AC009159.2	lncRNA	AC009159.2-201	606	5.43984	5.42915	4.75546	8.39875	2.68702	2.68463	2.52493	3.23247	0.603738	0.70005
ENST00000615570.1	chr16	79605802	79606605	1	ENSG00000278058.1	lncRNA	AC009159.3	lncRNA	AC009159.3-201	804	10.2504	12.7879	9.55823	11.0782	3.49191	3.78533	3.4003	3.59433	0.423492	0.542492
ENST00000563554.1	chr16	75458252	75460017	-1	ENSG00000261476.1	lncRNA	AC009163.4	lncRNA	AC009163.4-201	852	1.45094	2.89618	1.87911	3.7336	1.29334	1.96206	1.52562	2.24294	0.585432	0.68595
ENST00000621929.1	chr16	75433836	75436392	1	ENSG00000274220.1	lncRNA	AC009163.7	lncRNA	AC009163.7-201	2557	1.28922	0.804181	4.50811	4.47856	1.19486	0.851344	2.46156	2.4538	0.00118992	0.0164576
ENST00000570060.1	chr16	51149239	51149819	1	ENSG00000261238.1	lncRNA	AC009166.1	lncRNA	AC009166.1-201	487	1.69227	2.53342	3.28748	3.26594	1.42882	1.82106	2.10013	2.09286	0.124806	0.235053
ENST00000573220.1	chr16	4180117	4183515	-1	ENSG00000263105.1	lncRNA	AC009171.2	lncRNA	AC009171.2-201	318	1.29581	3.87979	7.04845	8.00258	1.199	2.28682	3.00871	3.17034	0.0362695	0.107129
ENST00000451614.1	chr7	139227537	139227828	-1	ENSG00000228360.1	processed_pseudogene	AC009220.1	processed_pseudogene	AC009220.1-201	275	1.49843	0	2.32873	1.15674	1.32102	0	1.73497	1.10885	0.337041	0.460438
ENST00000604318.1	chr7	139198557	139199142	-1	ENSG00000271537.1	processed_pseudogene	AC009220.3	processed_pseudogene	AC009220.3-201	586	5.6255	6.31625	2.73209	1.62851	2.72803	2.8711	1.89998	1.39425	0.0102062	0.0513637
ENST00000450566.1	chr7	129410113	129410370	-1	ENSG00000238072.1	processed_pseudogene	AC009244.1	processed_pseudogene	AC009244.1-201	258	156.522	180.125	151.413	161.517	7.29941	7.50084	7.25184	7.34445	0.373135	0.498003
ENST00000668770.1	chr7	129366827	129374486	-1	ENSG00000286722.1	lncRNA	AC009244.2	lncRNA	AC009244.2-201	2423	1.02039	0.848655	1.0572	1.31285	1.01463	0.886476	1.04069	1.20967	0.243275	0.368531
ENST00000456481.1	chr7	137721985	137722846	1	ENSG00000230383.1	processed_pseudogene	AC009245.1	processed_pseudogene	AC009245.1-201	862	38.721	43.893	30.4599	29.8913	5.31183	5.48842	4.97544	4.94913	0.00829697	0.0456474
ENST00000660587.1	chr7	34209465	34299012	1	ENSG00000236212.2	lncRNA	AC009262.1	lncRNA	AC009262.1-203	1600	1.8028	2.05629	1.20075	1.3917	1.48687	1.61178	1.138	1.25804	0.0458681	0.124733
ENST00000557800.1	chr15	70848883	70849770	-1	ENSG00000259744.1	lncRNA	AC009269.4	lncRNA	AC009269.4-201	755	3.27471	3.81299	3.81696	5.05593	2.09583	2.26693	2.26812	2.59835	0.29077	0.414955
ENST00000621778.1	chr15	70758269	70758856	-1	ENSG00000274297.1	lncRNA	AC009269.5	lncRNA	AC009269.5-201	588	2.10239	4.19651	1.08912	1.08198	1.63338	2.37754	1.06289	1.05796	0.0627463	0.152812
ENST00000589440.1	chr18	55893038	56023462	1	ENSG00000267327.2	lncRNA	AC009271.1	lncRNA	AC009271.1-201	518	3.18199	3.17574	7.41778	6.14098	2.06419	2.06203	3.07344	2.83612	0.0113611	0.0540835
ENST00000666716.1	chr18	55998330	56026082	1	ENSG00000267327.2	lncRNA	AC009271.1	lncRNA	AC009271.1-203	3061	4.71165	4.16498	5.02112	5.29998	2.51391	2.36876	2.59003	2.65535	0.0910058	0.193819
ENST00000666339.1	chr18	56026388	56029186	1	ENSG00000287248.1	lncRNA	AC009271.2	lncRNA	AC009271.2-201	2198	2.24969	1.49684	1.60246	1.59196	1.7003	1.32011	1.37988	1.37404	0.457917	0.572299
ENST00000615852.1	chr17	39566915	39567559	1	ENSG00000273576.1	lncRNA	AC009283.1	lncRNA	AC009283.1-201	645	12.7773	14.665	14.8931	19.7273	3.78422	3.96947	3.99033	4.37346	0.193555	0.314015
ENST00000482477.2	chr2	161340816	161341326	-1	ENSG00000232320.6	processed_pseudogene	AC009299.2	processed_pseudogene	AC009299.2-201	511	2.41918	0.80481	6.26616	4.98008	1.77365	0.851847	2.86119	2.58016	0.0268655	0.0898483
ENST00000417147.1	chr2	221944223	221944612	1	ENSG00000233868.1	processed_pseudogene	AC009302.1	processed_pseudogene	AC009302.1-201	390	1.05658	4.21803	8.21028	8.97212	1.04025	2.38351	3.20324	3.3179	0.0334456	0.102231
ENST00000426307.1	chr2	117934025	117934789	-1	ENSG00000224967.1	processed_pseudogene	AC009303.1	processed_pseudogene	AC009303.1-201	352	1.17065	1.16835	0.909661	1.8074	1.11812	1.1166	0.933317	1.48923	0.981308	0.9872
ENST00000623784.1	chr2	118014174	118015673	1	ENSG00000279227.1	TEC	AC009303.4	TEC	AC009303.4-201	1500	4.6701	4.11258	8.75216	8.90687	2.50337	2.35405	3.28572	3.30843	0.00112548	0.01598
ENST00000610262.1	chr2	86195590	86196049	1	ENSG00000273080.1	lncRNA	AC009309.1	lncRNA	AC009309.1-201	460	5.3748	10.7285	13.2257	10.3729	2.67238	3.55194	3.83043	3.50753	0.185965	0.305082
ENST00000610917.1	chr12	29332733	29333383	-1	ENSG00000273680.1	lncRNA	AC009318.2	lncRNA	AC009318.2-201	651	6.96274	4.42213	3.93488	2.44318	2.99326	2.43886	2.30301	1.78374	0.101301	0.206148
ENST00000616916.1	chr12	29331434	29331936	-1	ENSG00000274315.1	lncRNA	AC009318.3	lncRNA	AC009318.3-201	503	5.73454	4.90566	3.81949	3.79446	2.75158	2.5621	2.26888	2.26137	0.0695164	0.162553
ENST00000460022.6	chr7	155641916	155644377	-1	ENSG00000216895.9	lncRNA	AC009403.1	lncRNA	AC009403.1-202	1356	6.07769	7.58219	9.68159	8.4452	2.82328	3.10135	3.41705	3.23958	0.0619808	0.151475
ENST00000474963.1	chr7	155643084	155644406	-1	ENSG00000216895.9	lncRNA	AC009403.1	lncRNA	AC009403.1-203	566	1.45607	0.726604	2.2629	1.68606	1.29635	0.787938	1.70616	1.42549	0.174393	0.294214
ENST00000420330.1	chr2	117833937	117841658	1	ENSG00000236255.2	lncRNA	AC009404.1	lncRNA	AC009404.1-201	3090	2.40039	1.73021	3.73049	3.6031	1.7657	1.44901	2.24199	2.20261	0.0110481	0.0532057
ENST00000668696.1	chr2	117836501	117839252	1	ENSG00000236255.2	lncRNA	AC009404.1	lncRNA	AC009404.1-204	1995	4.75065	2.47373	2.56803	2.8701	2.52373	1.79649	1.83513	1.95237	0.417166	0.537317
ENST00000568958.1	chr2	231052040	231052637	1	ENSG00000261829.1	lncRNA	AC009407.1	lncRNA	AC009407.1-201	598	1.37815	1.37545	1.07091	0.531944	1.24984	1.2482	1.05026	0.615364	0.151911	0.267684
ENST00000420969.1	chr2	161500885	161507705	-1	ENSG00000226121.2	processed_pseudogene	AC009487.2	processed_pseudogene	AC009487.2-201	6821	9.12215	10.913	4.55351	4.99003	3.33944	3.57447	2.4734	2.58256	0.00174166	0.0198255
ENST00000418474.1	chr2	159615296	159617082	1	ENSG00000224152.1	lncRNA	AC009506.1	lncRNA	AC009506.1-201	1494	0.827445	1.10109	2.78622	2.76796	0.869828	1.07114	1.92076	1.91378	0.00323663	0.027272
ENST00000619202.1	chr12	27700066	27700574	1	ENSG00000276261.1	lncRNA	AC009509.4	lncRNA	AC009509.4-201	509	1.61913	0.807973	1.25816	1.87487	1.38909	0.854373	1.17515	1.5235	0.59457	0.692015
ENST00000539757.1	chr12	9277235	9313241	1	ENSG00000111788.10	unprocessed_pseudogene	AC009533.1	unprocessed_pseudogene	AC009533.1-201	3158	135.964	134.264	160.81	162.98	7.09765	7.07964	7.33816	7.35737	0.000198657	0.00762319
ENST00000543664.1	chr12	9314402	9316173	-1	ENSG00000255753.1	processed_pseudogene	AC009533.2	processed_pseudogene	AC009533.2-201	586	11.251	9.82528	16.939	13.0281	3.61483	3.43633	4.16502	3.81025	0.0738073	0.169707
ENST00000650148.1	chr15	61861109	61894164	1	ENSG00000285863.1	lncRNA	AC009554.2	lncRNA	AC009554.2-201	589	4.89724	6.98231	13.0472	9.7213	2.56004	2.99681	3.81221	3.42241	0.0353279	0.105919
ENST00000609599.1	chr4	70703747	70704491	-1	ENSG00000272986.1	lncRNA	AC009570.1	lncRNA	AC009570.1-201	745	2.76555	3.86417	4.7278	4.26983	1.91286	2.28219	2.51798	2.39776	0.133242	0.246199
ENST00000524133.1	chr8	41540381	41545044	-1	ENSG00000253174.2	lncRNA	AC009630.2	lncRNA	AC009630.2-201	570	5.06048	3.60753	3.37053	3.34845	2.59943	2.20399	2.12781	2.1205	0.229329	0.354255
ENST00000665362.1	chr8	41566858	41568641	1	ENSG00000287535.1	lncRNA	AC009630.4	lncRNA	AC009630.4-201	1595	1.80845	1.54705	1.80678	1.5955	1.48977	1.34883	1.48891	1.37601	0.970159	0.984497
ENST00000607017.1	chr8	80032724	80033300	-1	ENSG00000272264.1	lncRNA	AC009686.2	lncRNA	AC009686.2-201	577	2.85662	2.13826	1.10988	1.10261	1.94734	1.64996	1.07716	1.07218	0.031099	0.0980603
ENST00000618739.1	chr18	74504766	74505248	1	ENSG00000276934.1	lncRNA	AC009704.2	lncRNA	AC009704.2-201	483	1.70628	1.70293	1.32588	0	1.43631	1.43453	1.21778	0	0.145106	0.261248
ENST00000583287.1	chr18	76372717	76378275	1	ENSG00000263982.1	lncRNA	AC009716.1	lncRNA	AC009716.1-201	398	1.03535	1.03331	11.2633	6.39402	1.02527	1.02383	3.61628	2.88636	0.0272411	0.090694
ENST00000552576.2	chr12	55729104	55730852	1	ENSG00000258056.2	lncRNA	AC009779.2	lncRNA	AC009779.2-201	1443	13.707	15.9601	19.0833	18.5174	3.87843	4.08407	4.32793	4.28669	0.0230681	0.0819468
ENST00000523871.1	chr8	80535006	80539135	-1	ENSG00000254162.1	lncRNA	AC009812.3	lncRNA	AC009812.3-201	3766	2.40719	2.07486	3.06087	3.54761	1.76858	1.62052	2.02179	2.18511	0.0222923	0.0801389
ENST00000569134.1	chr8	80541300	80543104	1	ENSG00000260317.1	lncRNA	AC009812.4	lncRNA	AC009812.4-201	1805	4.33755	2.96197	6.03148	8.10677	2.41618	1.98622	2.81383	3.18694	0.0331985	0.101629
ENST00000580420.1	chr18	31942575	31944156	1	ENSG00000263823.1	lncRNA	AC009831.1	lncRNA	AC009831.1-201	1582	1.82331	1.55977	1.01201	0.804305	1.49739	1.35601	1.00864	0.851443	0.0217648	0.0788782
ENST00000621819.1	chr15	26557598	26557937	-1	ENSG00000278840.1	lncRNA	AC009878.1	lncRNA	AC009878.1-201	340	1.21196	2.41917	1.88353	0.935596	1.14533	1.77364	1.52784	0.952778	0.524693	0.633332
ENST00000437039.1	chr2	178454716	178455428	1	ENSG00000238082.1	processed_pseudogene	AC009948.1	processed_pseudogene	AC009948.1-201	713	3.46761	0.5768	1.34727	1.78459	2.1595	0.656999	1.23098	1.47746	0.990818	0.992847
ENST00000475115.3	chr2	144523552	144524651	-1	ENSG00000287115.1	lncRNA	AC009951.6	lncRNA	AC009951.6-201	542	4.56163	6.07023	1.77233	1.76072	2.47551	2.82176	1.4711	1.46504	0.00761757	0.0438643
ENST00000664982.1	chr2	159797288	159798043	-1	ENSG00000287091.1	lncRNA	AC009961.4	lncRNA	AC009961.4-201	756	4.3605	3.26395	3.81191	6.31156	2.42237	2.09219	2.26661	2.87018	0.387476	0.509922
ENST00000453431.1	chr2	107902997	107903134	-1	ENSG00000233494.1	processed_pseudogene	AC009963.2	processed_pseudogene	AC009963.2-201	138	2.986	2.98013	2.3203	0	1.99494	1.99282	1.73131	0	0.177579	0.296428
ENST00000558006.1	chr15	44557829	44559188	1	ENSG00000259659.1	lncRNA	AC009996.1	lncRNA	AC009996.1-201	653	1.89311	3.14899	1.96141	3.40998	1.53262	2.05276	1.56629	2.14077	0.915049	0.944611
ENST00000569883.1	chr7	42901272	42902639	-1	ENSG00000261019.1	lncRNA	AC010132.4	lncRNA	AC010132.4-201	1368	2.40975	1.50314	3.27691	3.0229	1.76967	1.32374	2.09657	2.00824	0.0604286	0.149068
ENST00000562691.2	chr12	14762504	14767931	-1	ENSG00000261324.2	lncRNA	AC010168.2	lncRNA	AC010168.2-201	5428	2.42929	2.42451	4.30631	4.3367	1.77791	1.7759	2.40771	2.41595	0.000388287	0.0101303
ENST00000549023.2	chr12	49232790	49264756	-1	ENSG00000258101.2	lncRNA	AC010173.1	lncRNA	AC010173.1-201	1453	1.41799	0.849122	1.98335	2.84607	1.27381	0.88684	1.57693	1.94338	0.0567794	0.143409
ENST00000575094.5	chr12	9648047	9658412	1	ENSG00000256594.8	transcribed_unprocessed_pseudogene	AC010186.2	lncRNA	AC010186.2-201	2612	1.26208	2.04684	2.20659	2.19213	1.17765	1.60732	1.68104	1.67452	0.165604	0.284252
ENST00000537616.1	chr12	9658567	9662085	1	ENSG00000257027.1	lncRNA	AC010186.3	lncRNA	AC010186.3-201	2508	4.43613	4.26344	6.38359	6.21492	2.44258	2.39601	2.88432	2.85098	0.00314324	0.0268979
ENST00000605595.1	chr12	89367807	89369301	1	ENSG00000271327.1	lncRNA	AC010201.2	lncRNA	AC010201.2-201	1495	1.65378	1.10036	2.14181	2.34055	1.40805	1.07063	1.6516	1.74009	0.0560188	0.142282
ENST00000550886.1	chr12	100143058	100144671	1	ENSG00000257696.1	lncRNA	AC010203.2	lncRNA	AC010203.2-201	418	1.97162	0	1.53206	1.52202	1.57125	0	1.34031	1.33458	0.387426	0.509918
ENST00000445363.1	chr5	132942932	132945050	1	ENSG00000235253.1	processed_pseudogene	AC010240.2	processed_pseudogene	AC010240.2-201	1205	0.68393	1.02388	1.32863	1.31993	0.751832	1.01712	1.21948	1.21408	0.124806	0.235053
ENST00000606908.1	chr5	75608817	75609983	1	ENSG00000272040.1	lncRNA	AC010245.2	lncRNA	AC010245.2-201	1167	3.1779	3.87647	2.46941	2.9984	2.06278	2.28584	1.79469	1.99942	0.147437	0.264265
ENST00000599050.1	chr19	40443436	40444087	1	ENSG00000268366.1	lncRNA	AC010271.1	lncRNA	AC010271.1-201	558	2.95389	2.21107	1.72151	2.85038	1.98327	1.68305	1.44441	1.945	0.58113	0.682037
ENST00000523223.1	chr5	171251866	171252982	1	ENSG00000253213.1	processed_pseudogene	AC010306.1	processed_pseudogene	AC010306.1-201	1117	2.21343	2.20909	1.43331	1.13913	1.68412	1.68216	1.28292	1.09703	0.0261524	0.0885537
ENST00000593957.1	chr19	17414257	17422324	-1	ENSG00000269481.1	lncRNA	AC010319.4	lncRNA	AC010319.4-201	691	10.1377	11.9033	7.4142	8.28632	3.47738	3.68967	3.07283	3.21511	0.0353219	0.105919
ENST00000594865.1	chr19	52284780	52297920	-1	ENSG00000269102.1	lncRNA	AC010320.3	lncRNA	AC010320.3-201	447	0.921852	1.84008	2.86533	2.13492	0.942497	1.50593	1.95059	1.64843	0.173956	0.294214
ENST00000596405.1	chr19	8346517	8347687	1	ENSG00000268884.1	processed_pseudogene	AC010323.2	processed_pseudogene	AC010323.2-201	594	2.77487	3.46177	1.61718	1.60658	1.91643	2.15762	1.38801	1.38216	0.0275084	0.091237
ENST00000563228.5	chr19	50776141	50786117	-1	ENSG00000261341.6	protein_coding	AC010325.1	nonsense_mediated_decay	AC010325.1-201	495	2.49738	2.49247	1.94061	1.28526	1.80627	1.80425	1.55612	1.19236	0.121753	0.231804
ENST00000636757.1	chr19	50785731	50793142	-1	ENSG00000261341.6	protein_coding	AC010325.1	protein_coding	AC010325.1-203	380	2.16878	5.41129	4.21317	0	1.66393	2.68061	2.38216	0	0.298158	0.422797
ENST00000594114.1	chr19	50792685	50793584	-1	ENSG00000268375.1	lncRNA	AC010325.2	lncRNA	AC010325.2-201	260	3.16975	4.74529	2.46308	6.11736	2.05996	2.52238	1.79206	2.83134	0.957389	0.97605
ENST00000597780.1	chr19	57867038	57868172	-1	ENSG00000269867.1	lncRNA	AC010326.3	lncRNA	AC010326.3-201	679	40.6606	37.5523	36.3114	30.9201	5.38061	5.26874	5.22155	4.99639	0.128112	0.239288
ENST00000603829.1	chr19	57867970	57868834	1	ENSG00000270804.1	transcribed_processed_pseudogene	AC010326.4	transcribed_processed_pseudogene	AC010326.4-202	541	3.80839	1.52036	2.36747	5.29191	2.26555	1.33363	1.75167	2.6535	0.512595	0.622952
ENST00000586923.1	chr19	55227219	55230279	-1	ENSG00000276570.1	lncRNA	AC010327.6	retained_intron	AC010327.6-201	3061	1.4808	1.88096	3.03359	3.32548	1.31081	1.52655	2.01206	2.11286	0.00641003	0.0395274
ENST00000666966.1	chr19	55116420	55123169	1	ENSG00000287170.1	lncRNA	AC010327.8	lncRNA	AC010327.8-201	2536	1.13741	1.29734	2.52524	2.38326	1.09586	1.19997	1.81772	1.75841	0.00342209	0.0281648
ENST00000611423.1	chr19	47607873	47608454	-1	ENSG00000277383.1	lncRNA	AC010331.1	lncRNA	AC010331.1-201	582	2.83208	2.11989	5.50173	3.82598	1.93813	1.64149	2.70082	2.27082	0.0702742	0.163552
ENST00000594590.2	chr19	18441419	18443597	1	ENSG00000268199.2	lncRNA	AC010335.1	lncRNA	AC010335.1-201	599	2.06378	0.686574	1.60368	2.12422	1.61531	0.754096	1.38055	1.6435	0.438385	0.554346
ENST00000564226.1	chr19	7918652	7919157	-1	ENSG00000260500.1	lncRNA	AC010336.2	lncRNA	AC010336.2-201	506	1.62873	0	1.26562	1.25732	1.39436	0	1.1799	1.17461	0.387426	0.509918
ENST00000652364.1	chr19	7944241	7945400	1	ENSG00000286138.1	lncRNA	AC010336.8	lncRNA	AC010336.8-201	1073	8.0647	6.13246	9.54932	12.4514	3.18026	2.8344	3.39908	3.74968	0.0602482	0.148728
ENST00000514047.1	chr5	24170370	24171246	1	ENSG00000226432.3	processed_pseudogene	AC010342.1	processed_pseudogene	AC010342.1-201	877	3.28902	5.15831	2.19066	3.98988	2.10065	2.62253	1.67385	2.31901	0.326691	0.450478
ENST00000467270.1	chr5	33162179	33162807	1	ENSG00000240376.1	processed_pseudogene	AC010343.1	processed_pseudogene	AC010343.1-201	629	12.4472	15.0381	12.7266	11.6317	3.74923	4.00343	3.7789	3.65898	0.309278	0.43294
ENST00000602982.1	chr5	65924629	65925135	-1	ENSG00000269961.1	lncRNA	AC010359.2	lncRNA	AC010359.2-201	507	3.25103	2.43348	1.26312	2.50968	2.08781	1.77967	1.17831	1.81134	0.217678	0.341216
ENST00000619270.1	chr5	139612002	139612363	-1	ENSG00000275506.1	processed_pseudogene	AC010378.1	processed_pseudogene	AC010378.1-201	362	2.27662	2.27214	2.6536	2.63621	1.71221	1.71024	1.86932	1.86244	0.646799	0.732979
ENST00000593554.1	chr19	12682693	12687279	-1	ENSG00000268945.1	lncRNA	AC010422.2	lncRNA	AC010422.2-201	635	2.5957	2.5906	2.01701	4.00759	1.84627	1.84423	1.59312	2.32412	0.819906	0.874233
ENST00000648033.1	chr19	12668071	12681834	-1	ENSG00000285589.1	protein_coding	AC010422.8	nonsense_mediated_decay	AC010422.8-201	5025	2.95213	3.19185	2.86747	3.60833	1.98263	2.06759	1.95139	2.20424	0.666108	0.75027
ENST00000510714.1	chr5	466124	472876	-1	ENSG00000188242.4	lncRNA	AC010442.1	lncRNA	AC010442.1-201	601	1.37127	2.73716	2.13112	1.58787	1.24566	1.90194	1.64668	1.37176	0.79019	0.849823
ENST00000515583.1	chr5	403731	404546	-1	ENSG00000214278.4	processed_pseudogene	AC010442.2	processed_pseudogene	AC010442.2-201	816	1.00997	1.00799	1.17721	1.16949	1.00717	1.00575	1.12248	1.11736	0.646799	0.732979
ENST00000509301.1	chr5	418703	419109	1	ENSG00000250645.1	processed_pseudogene	AC010442.3	processed_pseudogene	AC010442.3-201	407	5.06226	6.06277	14.9479	11.7237	2.59985	2.82023	3.9953	3.66944	0.00953918	0.0495275
ENST00000594077.1	chr19	17296196	17296695	-1	ENSG00000269815.1	lncRNA	AC010463.3	lncRNA	AC010463.3-201	500	9.88962	13.9828	7.04442	7.63446	3.44488	3.90523	3.00799	3.11011	0.0493817	0.130906
ENST00000461022.1	chr5	111192226	111193042	-1	ENSG00000214784.4	processed_pseudogene	AC010468.1	processed_pseudogene	AC010468.1-201	817	50.941	41.7802	21.5557	26.0867	5.6988	5.41887	4.49542	4.75951	0.00576867	0.0373042
ENST00000591311.1	chr19	34348356	34359412	-1	ENSG00000267219.1	lncRNA	AC010504.1	lncRNA	AC010504.1-201	585	1.40878	2.10902	2.73676	2.17506	1.2683	1.63646	1.90179	1.66678	0.271957	0.397083
ENST00000633286.1	chr19	198052	200775	1	ENSG00000282051.1	transcribed_processed_pseudogene	AC010507.1	lncRNA	AC010507.1-202	381	1.08154	1.07942	5.04253	4.17457	1.05765	1.05618	2.59515	2.37144	0.0101864	0.0512971
ENST00000633895.1	chr19	197961	198396	1	ENSG00000282051.1	transcribed_processed_pseudogene	AC010507.1	transcribed_processed_pseudogene	AC010507.1-201	436	3.78044	1.88651	11.7505	10.2143	2.25714	1.52932	3.67248	3.48727	0.00675194	0.0407598
ENST00000602844.1	chr16	67738588	67739922	-1	ENSG00000270165.1	lncRNA	AC010530.1	lncRNA	AC010530.1-201	569	5.06937	2.89109	5.06469	3.91339	2.60155	1.96018	2.60043	2.29672	0.614115	0.707686
ENST00000569147.1	chr16	87396704	87400295	-1	ENSG00000261592.1	lncRNA	AC010531.3	lncRNA	AC010531.3-201	513	0.803251	2.40502	3.74504	4.34058	0.8506	1.76766	2.24642	2.417	0.0565505	0.143089
ENST00000602282.2	chr16	87317509	87318043	1	ENSG00000270006.2	lncRNA	AC010531.6	lncRNA	AC010531.6-201	401	2.0552	4.10233	11.1791	11.8991	1.61127	2.35115	3.60633	3.6892	0.00616102	0.0386352
ENST00000538868.2	chr16	87693537	87696147	-1	ENSG00000226180.3	lncRNA	AC010536.1	lncRNA	AC010536.1-201	2611	5.99715	4.8828	4.41487	5.72609	2.80677	2.5565	2.43693	2.74977	0.639636	0.728196
ENST00000563036.2	chr16	87739771	87747706	-1	ENSG00000260671.2	lncRNA	AC010536.2	lncRNA	AC010536.2-201	338	17.0679	10.9507	20.8415	26.3517	4.17536	3.57902	4.449	4.77356	0.0575018	0.144517
ENST00000620306.1	chr16	87683945	87684477	-1	ENSG00000277504.1	lncRNA	AC010536.3	lncRNA	AC010536.3-201	533	4.63866	1.54318	3.00376	1.19363	2.49535	1.34663	2.00136	1.13332	0.539949	0.647303
ENST00000615131.2	chr16	89671568	89685304	1	ENSG00000275734.2	lncRNA	AC010538.1	lncRNA	AC010538.1-201	3077	3.48188	4.8116	6.34782	6.51299	2.16411	2.53894	2.87732	2.90939	0.0207235	0.0767116
ENST00000568430.1	chr16	66579983	66580716	-1	ENSG00000260650.1	lncRNA	AC010542.1	lncRNA	AC010542.1-201	555	1.48493	2.22302	0.576938	1.14632	1.3132	1.68841	0.657126	1.10186	0.0980402	0.202329
ENST00000612427.1	chr16	66565620	66566001	-1	ENSG00000277978.1	lncRNA	AC010542.5	lncRNA	AC010542.5-201	382	16.1807	12.9191	16.7644	12.4909	4.10271	3.79899	4.15092	3.75392	0.999966	0.999966
ENST00000507387.1	chr5	85663232	85664684	1	ENSG00000250874.1	lncRNA	AC010595.1	lncRNA	AC010595.1-201	1453	3.97037	3.11345	6.61117	5.91106	2.31335	2.04035	2.92812	2.78891	0.0100132	0.0509816
ENST00000594254.1	chr19	21382865	21387177	1	ENSG00000213976.4	unprocessed_pseudogene	AC010615.1	unprocessed_pseudogene	AC010615.1-201	1764	4.43837	3.26395	1.8152	1.98363	2.44317	2.09219	1.49324	1.57707	0.014312	0.0616467
ENST00000596192.1	chr19	17518330	17520565	-1	ENSG00000269161.1	lncRNA	AC010618.2	lncRNA	AC010618.2-201	460	3.5832	3.57616	1.39218	2.07458	2.19635	2.19414	1.25832	1.62039	0.0311824	0.0980603
ENST00000595116.1	chr19	17503436	17511468	-1	ENSG00000269439.6	lncRNA	AC010618.3	lncRNA	AC010618.3-203	313	2.63302	3.94177	3.06902	4.06521	1.86117	2.30503	2.02468	2.34062	0.847747	0.895033
ENST00000615939.1	chr19	17510100	17510850	-1	ENSG00000269439.6	lncRNA	AC010618.3	lncRNA	AC010618.3-204	751	4.93823	5.47614	3.83729	4.23572	2.57003	2.69513	2.2742	2.38839	0.0862571	0.187419
ENST00000600998.1	chr19	50075123	50075902	1	ENSG00000267890.1	lncRNA	AC010624.2	lncRNA	AC010624.2-201	575	3.5832	6.43708	9.46681	9.40477	2.19635	2.89474	3.38775	3.37917	0.0354218	0.106069
ENST00000599914.5	chr19	50043196	50051062	-1	ENSG00000269091.6	lncRNA	AC010624.3	lncRNA	AC010624.3-201	570	2.16878	2.88602	1.68527	1.67422	1.66393	1.95829	1.42507	1.41912	0.115936	0.224085
ENST00000655988.1	chr19	50043474	50051002	-1	ENSG00000269091.6	lncRNA	AC010624.3	lncRNA	AC010624.3-203	1435	2.5844	2.86591	3.12391	3.10344	1.84173	1.95081	2.04401	2.03683	0.246936	0.372644
ENST00000660128.1	chr19	50136859	50148230	-1	ENSG00000287001.1	lncRNA	AC010624.5	lncRNA	AC010624.5-201	917	0.449365	1.79393	3.84101	4.16274	0.535421	1.4823	2.27531	2.36814	0.0265884	0.0893723
ENST00000503819.1	chr5	14620020	14621313	1	ENSG00000248791.1	processed_pseudogene	AC010627.1	processed_pseudogene	AC010627.1-201	1294	2.54756	1.90692	1.9796	2.45829	1.82683	1.53949	1.57512	1.79006	0.965482	0.982125
ENST00000658331.1	chr19	58310367	58326859	-1	ENSG00000283103.3	lncRNA	AC010642.2	lncRNA	AC010642.2-208	3237	2.41869	1.90574	3.56108	3.93083	1.77344	1.5389	2.18938	2.30183	0.00915213	0.0482823
ENST00000615722.1	chr16	11797468	11798275	1	ENSG00000277369.1	lncRNA	AC010654.1	lncRNA	AC010654.1-201	808	7.13979	6.61678	4.75546	4.3306	3.02499	2.92918	2.52493	2.4143	0.0144876	0.0620606
ENST00000493710.1	chr7	128455937	128469197	1	ENSG00000240758.2	lncRNA	AC010655.2	lncRNA	AC010655.2-201	662	1.86738	1.86371	0.967374	1.92207	1.51973	1.51788	0.976271	1.54699	0.34875	0.473471
ENST00000603521.1	chr2	178578790	178580906	1	ENSG00000270574.1	lncRNA	AC010680.2	lncRNA	AC010680.2-201	2117	1.16788	1.74838	1.05877	1.35235	1.11629	1.45858	1.04178	1.2341	0.420166	0.539323
ENST00000605021.1	chr2	178644717	178645179	1	ENSG00000271401.1	lncRNA	AC010680.5	lncRNA	AC010680.5-201	463	6.22996	5.32948	2.76631	2.74819	2.85399	2.66209	1.91315	1.90619	0.0101157	0.0511306
ENST00000602992.1	chr7	25948657	25949403	-1	ENSG00000270933.1	lncRNA	AC010719.1	lncRNA	AC010719.1-201	747	9.37771	4.95492	9.85893	11.4977	3.37542	2.57408	3.44081	3.64359	0.132683	0.245538
ENST00000415275.1	chr2	206606497	206609812	-1	ENSG00000228577.1	lncRNA	AC010731.2	lncRNA	AC010731.2-201	440	4.68259	4.67339	3.63865	7.2296	2.50655	2.50421	2.2137	3.04082	0.805957	0.863427
ENST00000451515.2	chr2	60938204	60938604	-1	ENSG00000232713.2	processed_pseudogene	AC010733.1	processed_pseudogene	AC010733.1-201	401	11.3036	6.15349	13.5746	12.6924	3.62101	2.83865	3.86538	3.7753	0.114132	0.221822
ENST00000582718.1	chr17	28721487	28722877	-1	ENSG00000264577.1	lncRNA	AC010761.1	lncRNA	AC010761.1-201	899	34.3772	26.5328	21.3705	22.9996	5.14475	4.78308	4.48352	4.58494	0.0556714	0.141765
ENST00000578819.1	chr17	28670054	28672804	-1	ENSG00000265205.1	lncRNA	AC010761.3	lncRNA	AC010761.3-201	499	2.47736	1.64833	10.267	8.28724	1.79799	1.40508	3.49403	3.21525	0.00444129	0.0324654
ENST00000663752.1	chr10	101694401	101705119	1	ENSG00000286489.1	lncRNA	AC010789.2	lncRNA	AC010789.2-201	903	5.01965	5.46522	2.83677	2.46591	2.58968	2.6927	1.93989	1.79323	0.00532407	0.0357237
ENST00000560268.2	chr15	33858602	33864825	-1	ENSG00000259287.2	lncRNA	AC010809.1	lncRNA	AC010809.1-201	562	15.3975	13.172	7.97653	10.1883	4.03541	3.82497	3.16616	3.48392	0.0287546	0.093555
ENST00000560404.2	chr15	33851785	33856809	-1	ENSG00000259408.2	lncRNA	AC010809.2	lncRNA	AC010809.2-201	964	5.98438	5.97263	0.996476	2.96984	2.80413	2.8017	0.997455	1.98908	0.0278755	0.0917819
ENST00000523945.1	chr8	93741193	93744534	1	ENSG00000253848.1	lncRNA	AC010834.2	lncRNA	AC010834.2-201	530	1.55497	0.775959	1.2083	1.20039	1.35331	0.828598	1.14294	1.13776	0.977862	0.9872
ENST00000520562.1	chr8	93719574	93721167	1	ENSG00000253854.1	lncRNA	AC010834.3	lncRNA	AC010834.3-201	939	16.237	14.4532	15.6861	16.9384	4.10743	3.94983	4.06057	4.16498	0.406442	0.527199
ENST00000609407.1	chr10	43136824	43138334	-1	ENSG00000273008.1	lncRNA	AC010864.1	lncRNA	AC010864.1-201	1511	0.545424	1.0887	1.27148	1.26315	0.628002	1.06261	1.18363	1.17833	0.161174	0.278546
ENST00000423354.1	chr2	43229573	43233394	1	ENSG00000234936.1	lncRNA	AC010883.1	lncRNA	AC010883.1-201	398	10.3535	6.19987	12.8724	8.79178	3.50506	2.84797	3.79414	3.29157	0.341473	0.465427
ENST00000602458.1	chr2	9936360	9939590	1	ENSG00000269973.1	lncRNA	AC010969.2	lncRNA	AC010969.2-201	3231	6.88692	7.76439	5.74796	6.30101	2.97946	3.13165	2.75445	2.8681	0.059375	0.147123
ENST00000479085.1	chr7	151028781	151029754	-1	ENSG00000243433.1	lncRNA	AC010973.1	lncRNA	AC010973.1-201	511	6.45116	3.21924	1.87985	2.49004	2.89746	2.07698	1.52599	1.80324	0.0995629	0.203641
ENST00000485974.1	chr7	151074742	151076530	-1	ENSG00000244151.1	lncRNA	AC010973.2	lncRNA	AC010973.2-201	1230	2.3451	2.00614	1.82228	1.55172	1.74205	1.58791	1.49686	1.35147	0.145482	0.261698
ENST00000619302.1	chr2	127482254	127489642	1	ENSG00000231731.7	lncRNA	AC010976.1	lncRNA	AC010976.1-231	833	4.45211	3.45595	3.84395	3.43688	2.44681	2.15573	2.27618	2.14955	0.590488	0.690719
ENST00000625508.2	chr2	127467830	127490919	1	ENSG00000231731.7	lncRNA	AC010976.1	lncRNA	AC010976.1-229	446	1.84784	2.76631	1.43588	1.42647	1.50987	1.91315	1.28444	1.27886	0.151194	0.267684
ENST00000627205.2	chr2	127467825	127501805	1	ENSG00000231731.7	lncRNA	AC010976.1	lncRNA	AC010976.1-221	426	0.967295	1.93079	2.25494	1.49344	0.976213	1.55129	1.70263	1.31814	0.595081	0.692015
ENST00000627259.2	chr2	127467708	127484691	1	ENSG00000231731.7	lncRNA	AC010976.1	lncRNA	AC010976.1-214	621	0.663555	1.3245	5.15621	2.56121	0.73427	1.21692	2.62204	1.83237	0.0820935	0.180995
ENST00000587099.1	chr2	222317242	222318653	-1	ENSG00000267034.1	lncRNA	AC010980.1	lncRNA	AC010980.1-201	1412	8.17131	8.44652	4.76219	4.28042	3.19713	3.23978	2.52662	2.40065	0.00165482	0.0192621
ENST00000655098.1	chr10	56361479	56364714	1	ENSG00000287016.1	lncRNA	AC010996.1	lncRNA	AC010996.1-201	1068	10.8033	8.08654	5.39664	7.14837	3.56111	3.18373	2.67731	3.02651	0.0762827	0.173279
ENST00000609200.2	chr10	75409142	75411842	1	ENSG00000272692.2	lncRNA	AC010997.4	lncRNA	AC010997.4-201	1905	17.3047	15.5436	5.54679	7.34725	4.19414	4.0482	2.71079	3.0613	0.00181395	0.0201651
ENST00000609182.1	chr10	75408973	75409326	-1	ENSG00000273248.1	lncRNA	AC010997.5	lncRNA	AC010997.5-201	354	2.32807	2.32349	0.904522	1.79719	1.73468	1.7327	0.929429	1.48398	0.151821	0.267684
ENST00000621974.1	chr15	56887107	56888219	1	ENSG00000276524.1	lncRNA	AC010999.2	lncRNA	AC010999.2-201	596	1.38278	3.45015	1.61175	1.60119	1.25264	2.15385	1.38502	1.37917	0.421112	0.539953
ENST00000467614.2	chr7	129126518	129130793	1	ENSG00000230626.4	protein_coding	AC011005.1	protein_coding	AC011005.1-201	1263	3.58887	2.93058	2.53524	1.51118	2.19814	1.97474	1.82181	1.32836	0.0894807	0.19195
ENST00000466717.1	chr7	129209775	129213545	-1	ENSG00000243230.1	lncRNA	AC011005.4	lncRNA	AC011005.4-201	535	10.7831	10.7619	13.7656	11.8917	3.55864	3.55605	3.88417	3.68837	0.14486	0.261248
ENST00000668249.1	chr8	76162119	76308315	-1	ENSG00000287352.1	lncRNA	AC011029.1	lncRNA	AC011029.1-201	1177	1.0503	0.349412	2.17639	1.35133	1.03583	0.432331	1.66739	1.23348	0.102838	0.208232
ENST00000612465.1	GL000195.1	42939	49164	-1	ENSG00000276256.1	protein_coding	AC011043.1	protein_coding	AC011043.1-201	2195	31.1632	30.7273	29.3213	33.7667	5.00734	4.98765	4.92226	5.11963	0.735549	0.807462
ENST00000611619.1	GL000195.1	173872	179372	1	ENSG00000278198.1	protein_coding	AC011043.2	protein_coding	AC011043.2-201	1468	8.7017	10.0853	6.10737	3.90044	3.27824	3.47058	2.82932	2.29291	0.0239768	0.0839668
ENST00000457097.1	chr2	38601598	38602178	1	ENSG00000235586.1	lncRNA	AC011247.1	lncRNA	AC011247.1-201	233	5.30559	3.53011	5.49701	1.36525	2.65663	2.17955	2.69978	1.24199	0.458603	0.572865
ENST00000438427.1	chr7	39569376	39570198	-1	ENSG00000236015.1	processed_pseudogene	AC011290.2	processed_pseudogene	AC011290.2-201	823	4.00552	3.99765	4.66878	3.86516	2.32352	2.32125	2.50304	2.28249	0.68647	0.76835
ENST00000650936.1	chr3	196973709	196979197	1	ENSG00000286017.1	lncRNA	AC011322.1	lncRNA	AC011322.1-201	1042	0.395458	2.36809	1.84377	1.22112	0.480739	1.75193	1.5078	1.15129	0.602055	0.698431
ENST00000510070.1	chr15	43663654	43684339	-1	ENSG00000249839.1	unprocessed_pseudogene	AC011330.1	unprocessed_pseudogene	AC011330.1-201	3235	50.1869	52.758	33.2573	34.9077	5.6777	5.74841	5.09834	5.16622	0.00040242	0.0102466
ENST00000621680.1	chr15	43642389	43643023	-1	ENSG00000275601.1	lncRNA	AC011330.2	lncRNA	AC011330.2-201	635	9.08496	11.0101	5.54679	4.50854	3.33413	3.58617	2.71079	2.46167	0.00904621	0.0479145
ENST00000606930.1	chr5	151509453	151512769	1	ENSG00000271795.1	lncRNA	AC011337.1	lncRNA	AC011337.1-201	3317	1.24229	1.48782	1.35147	1.53441	1.16497	1.31488	1.23356	1.34165	0.667086	0.751094
ENST00000670307.1	chr5	150427904	150429906	1	ENSG00000286331.1	lncRNA	AC011388.1	lncRNA	AC011388.1-201	504	3.27038	5.71192	1.27064	1.89347	2.09436	2.74673	1.1831	1.5328	0.0437049	0.121111
ENST00000587836.1	chr19	5978403	6020363	1	ENSG00000266983.1	lncRNA	AC011444.1	lncRNA	AC011444.1-201	639	5.80377	3.86158	4.50987	6.96938	2.76633	2.28142	2.46202	2.99447	0.557226	0.662653
ENST00000601911.1	chr19	39314651	39320858	-1	ENSG00000268262.1	lncRNA	AC011445.1	lncRNA	AC011445.1-201	877	2.3493	2.34469	2.55576	2.90173	1.74386	1.74187	1.83016	1.96412	0.377997	0.503063
ENST00000599274.1	chr19	39341773	39341945	-1	ENSG00000269246.1	lncRNA	AC011445.2	lncRNA	AC011445.2-201	173	7.14568	4.75443	11.1052	9.19371	3.02604	2.52467	3.59756	3.34961	0.0934783	0.196896
ENST00000585816.1	chr19	20228010	20238431	-1	ENSG00000267383.7	lncRNA	AC011447.3	lncRNA	AC011447.3-206	618	3.33388	2.66186	2.59062	1.02946	2.11566	1.87258	1.84423	1.02109	0.172687	0.293407
ENST00000555938.1	chr19	19516227	19536076	1	ENSG00000258674.5	protein_coding	AC011448.1	protein_coding	AC011448.1-201	1100	5.99371	6.72968	7.27729	6.65123	2.80606	2.95041	3.04916	2.93569	0.343795	0.46807
ENST00000660381.1	chr19	38975161	39014527	1	ENSG00000287271.1	lncRNA	AC011455.6	lncRNA	AC011455.6-201	1919	0.644191	1.07154	2.0023	2.32071	0.717378	1.05071	1.58607	1.73149	0.0137913	0.0604199
ENST00000604034.1	chr19	19708965	19710465	1	ENSG00000270402.1	processed_pseudogene	AC011458.1	processed_pseudogene	AC011458.1-201	617	1.33571	0.666545	1.03793	2.06225	1.22386	0.73686	1.0271	1.61459	0.465692	0.579528
ENST00000592671.1	chr19	10490339	10491000	-1	ENSG00000267197.1	lncRNA	AC011461.1	lncRNA	AC011461.1-201	357	6.92551	6.9119	6.27845	5.34626	2.9865	2.98402	2.86363	2.66591	0.23748	0.363014
ENST00000616866.1	chr19	41373971	41374419	1	ENSG00000277744.1	lncRNA	AC011462.4	lncRNA	AC011462.4-201	449	6.42422	10.0754	11.4103	8.50163	2.89224	3.46928	3.63346	3.24817	0.415101	0.534968
ENST00000651374.1	chr19	41307397	41310412	-1	ENSG00000286177.1	lncRNA	AC011462.5	lncRNA	AC011462.5-201	2904	1.98655	2.54912	1.76419	0.766776	1.57848	1.82746	1.46686	0.821119	0.108685	0.215799
ENST00000623064.1	chr19	48198107	48199720	-1	ENSG00000280353.1	TEC	AC011466.4	TEC	AC011466.4-201	1614	7.14863	4.58652	3.7694	4.92724	3.02656	2.48195	2.25381	2.56736	0.247533	0.373264
ENST00000569091.1	chr19	52058490	52063703	-1	ENSG00000260160.1	lncRNA	AC011468.1	lncRNA	AC011468.1-201	675	6.10471	5.48344	5.69246	8.01147	2.82877	2.69676	2.74254	3.17176	0.437401	0.554346
ENST00000603942.1	chr19	52110318	52110726	-1	ENSG00000270248.1	processed_pseudogene	AC011468.4	processed_pseudogene	AC011468.4-201	409	3.0225	3.01656	3.13155	3.11103	2.00809	2.00596	2.04668	2.0395	0.980503	0.9872
ENST00000588634.1	chr19	11203628	11216168	1	ENSG00000267082.1	lncRNA	AC011472.1	lncRNA	AC011472.1-201	569	2.17259	2.89109	1.12549	0.559055	1.66566	1.96018	1.08779	0.640672	0.0302011	0.0968336
ENST00000586845.1	chr19	55006205	55043251	1	ENSG00000267265.5	lncRNA	AC011476.3	lncRNA	AC011476.3-202	553	2.9806	2.97474	5.21122	5.75231	1.99299	1.99086	2.63488	2.75538	0.015133	0.0635188
ENST00000586961.1	chr19	55027622	55044317	1	ENSG00000267265.5	lncRNA	AC011476.3	lncRNA	AC011476.3-203	346	11.9095	5.94304	10.1798	8.27434	3.69036	2.79557	3.48282	3.21325	0.795878	0.853677
ENST00000593060.5	chr19	55006193	55048086	1	ENSG00000267265.5	lncRNA	AC011476.3	lncRNA	AC011476.3-201	786	3.14555	1.04646	1.62952	0.809421	2.05157	1.03313	1.3948	0.855528	0.406829	0.527449
ENST00000589657.1	chr19	19776636	19806376	1	ENSG00000267419.2	transcribed_unprocessed_pseudogene	AC011477.1	lncRNA	AC011477.1-202	803	3.07896	2.04861	1.59502	1.18843	2.0282	1.60815	1.37575	1.12989	0.0723633	0.16722
ENST00000590697.1	chr19	19788755	19790531	-1	ENSG00000267481.1	lncRNA	AC011477.2	lncRNA	AC011477.2-201	921	2.23707	3.57227	0.695333	1.03616	1.69469	2.19291	0.761569	1.02585	0.0221806	0.0798501
ENST00000591646.1	chr19	44950044	44954007	-1	ENSG00000267114.1	lncRNA	AC011481.1	lncRNA	AC011481.1-201	361	3.42438	3.41766	5.3219	2.64351	2.14548	2.14328	2.66036	1.86533	0.843978	0.894088
ENST00000498085.1	chr19	49719498	49720081	-1	ENSG00000243829.1	processed_pseudogene	AC011495.1	processed_pseudogene	AC011495.1-201	584	8.46714	5.63367	4.38631	3.81287	3.24293	2.72981	2.4293	2.2669	0.0619732	0.151472
ENST00000600255.1	chr19	42485076	42485714	-1	ENSG00000269374.1	processed_pseudogene	AC011497.2	processed_pseudogene	AC011497.2-201	639	3.86918	3.21798	3.50768	2.48907	2.28368	2.07655	2.17238	1.80284	0.382525	0.507624
ENST00000590159.1	chr19	4429689	4430934	-1	ENSG00000267255.1	lncRNA	AC011498.3	lncRNA	AC011498.3-201	569	0.724196	1.44555	4.50194	4.47244	0.785924	1.29016	2.45994	2.45219	0.00774652	0.0441086
ENST00000592034.1	chr19	4454014	4455286	1	ENSG00000267769.1	lncRNA	AC011498.6	lncRNA	AC011498.6-201	510	8.88773	9.67666	4.39491	4.36611	3.30564	3.41639	2.4316	2.42388	0.00314238	0.0268979
ENST00000624986.1	chr19	4448810	4450836	1	ENSG00000280239.1	TEC	AC011498.7	TEC	AC011498.7-201	2027	14.2303	12.1734	8.05636	8.31743	3.92887	3.71956	3.17893	3.21993	0.0045837	0.0329906
ENST00000594230.1	chr19	23927788	23929287	1	ENSG00000269397.1	lncRNA	AC011503.2	lncRNA	AC011503.2-201	1500	0.824135	1.37086	1.49427	1.90862	0.867213	1.24541	1.31862	1.54033	0.143087	0.25914
ENST00000623331.1	chr19	30553956	30558058	1	ENSG00000280061.1	TEC	AC011504.1	TEC	AC011504.1-201	4103	1.3056	2.1049	1.32669	1.62811	1.20514	1.63455	1.21828	1.39403	0.586382	0.686866
ENST00000587088.1	chr19	10259109	10260045	-1	ENSG00000267105.1	lncRNA	AC011511.3	lncRNA	AC011511.3-201	355	3.48226	11.5847	6.31382	3.58425	2.16423	3.6536	2.87062	2.19669	0.573341	0.675409
ENST00000519280.1	chr8	16686937	16690962	-1	ENSG00000253496.3	lncRNA	AC011586.2	lncRNA	AC011586.2-203	270	1.52618	1.52318	1.18593	0	1.33696	1.33524	1.12825	0	0.177579	0.296428
ENST00000552477.1	chr12	76057538	76058115	1	ENSG00000257941.1	processed_pseudogene	AC011611.5	processed_pseudogene	AC011611.5-201	578	0.71292	1.42304	3.87786	5.5035	0.776458	1.27682	2.28625	2.70122	0.0202338	0.0756608
ENST00000517658.1	chr8	141252286	141253292	-1	ENSG00000253307.1	lncRNA	AC011676.1	lncRNA	AC011676.1-201	397	2.07591	3.10774	3.2262	1.60253	1.62101	2.03835	2.07936	1.37992	0.715575	0.793201
ENST00000417974.1	chr2	109552536	109552846	1	ENSG00000237916.1	processed_pseudogene	AC011753.4	processed_pseudogene	AC011753.4-201	311	2.64995	6.61187	6.17751	7.15986	1.86788	2.92825	2.84348	3.02855	0.269318	0.394605
ENST00000559762.1	chr15	22773194	22776199	-1	ENSG00000259425.5	transcribed_unprocessed_pseudogene	AC011767.1	lncRNA	AC011767.1-203	529	3.89478	5.44198	3.63177	3.60797	2.29124	2.6875	2.21156	2.20413	0.226515	0.350861
ENST00000617410.4	chr15	22770523	22776058	-1	ENSG00000259425.5	transcribed_unprocessed_pseudogene	AC011767.1	transcribed_unprocessed_pseudogene	AC011767.1-201	1153	2.50171	0.713371	2.4994	2.75891	1.80806	0.776837	1.80711	1.91032	0.194496	0.314956
ENST00000520129.1	chr8	85177522	85178150	-1	ENSG00000254208.1	lncRNA	AC011773.1	lncRNA	AC011773.1-201	468	3.52195	0	2.73676	4.07824	2.17694	0	1.90179	2.34433	0.226511	0.350861
ENST00000586922.2	chr18	35280867	35290201	-1	ENSG00000268573.1	lncRNA	AC011815.1	lncRNA	AC011815.1-201	4382	1.22247	1.40778	1.97294	1.59705	1.15217	1.2677	1.57189	1.37687	0.0762091	0.173144
ENST00000624194.1	chr18	35257040	35257512	1	ENSG00000279989.1	TEC	AC011815.3	TEC	AC011815.3-201	473	4.35589	9.56414	8.80044	6.72521	2.42113	3.4011	3.29285	2.94957	0.619856	0.712923
ENST00000583138.1	chr18	32122400	32124478	-1	ENSG00000263393.1	lncRNA	AC011825.2	lncRNA	AC011825.2-201	553	1.4903	4.46211	3.47415	4.02661	1.31632	2.44946	2.16161	2.32959	0.438069	0.554346
ENST00000621382.1	GL000205.2	99351	104855	-1	ENSG00000273496.1	protein_coding	AC011841.1	protein_coding	AC011841.1-201	1468	8.421	9.8052	5.88925	3.90044	3.23588	3.43365	2.78435	2.29291	0.0213653	0.0779832
ENST00000623483.2	chr15	55171378	55176739	-1	ENSG00000279145.2	lncRNA	AC011912.1	lncRNA	AC011912.1-201	5362	1.46014	0.766986	1.49292	1.42381	1.29874	0.821291	1.31783	1.27728	0.234569	0.359666
ENST00000661567.1	chr17	60526304	60527235	1	ENSG00000259349.2	lncRNA	AC011921.1	lncRNA	AC011921.1-203	932	2.21066	0.882528	2.40494	1.36525	1.68287	0.912671	1.76763	1.24199	0.617154	0.710887
ENST00000413334.1	chr17	75338827	75339147	1	ENSG00000228007.1	processed_pseudogene	AC011933.1	processed_pseudogene	AC011933.1-201	321	14.1207	15.3741	22.9427	17.8375	3.91845	4.03335	4.58152	4.23554	0.086932	0.1883
ENST00000578226.1	chr17	75394123	75394963	1	ENSG00000265342.1	lncRNA	AC011933.3	lncRNA	AC011933.3-201	372	4.43083	3.3166	3.44302	5.13069	2.44117	2.10989	2.15154	2.61605	0.793263	0.851781
ENST00000569835.1	chr8	63215981	63218034	1	ENSG00000261542.1	lncRNA	AC011978.2	lncRNA	AC011978.2-201	2054	1.60494	1.80201	1.7148	2.32305	1.38125	1.48646	1.44085	1.73251	0.402944	0.524053
ENST00000472300.1	chr11	9660438	9660920	1	ENSG00000239470.3	processed_pseudogene	AC011979.1	processed_pseudogene	AC011979.1-201	483	17.916	15.3264	11.9329	14.4891	4.24153	4.02913	3.69298	3.95319	0.125776	0.236084
ENST00000624084.2	chr2	20529467	20529976	-1	ENSG00000279307.2	processed_pseudogene	AC012065.5	processed_pseudogene	AC012065.5-201	510	12.9276	13.7086	9.41767	7.48477	3.79988	3.87859	3.38096	3.08487	0.0184507	0.0716913
ENST00000606114.1	chr2	24825610	24826717	1	ENSG00000271936.1	lncRNA	AC012073.1	lncRNA	AC012073.1-201	1108	20.0827	20.7856	22.5412	22.3935	4.39799	4.4453	4.55712	4.54804	0.0708352	0.16453
ENST00000313031.2	chr2	25369136	25370687	-1	ENSG00000235072.2	lncRNA	AC012074.1	lncRNA	AC012074.1-201	1552	1.85855	1.58992	1.4442	0.614889	1.51528	1.3729	1.28937	0.691435	0.141273	0.256708
ENST00000548270.1	chr12	93640822	93641586	-1	ENSG00000186076.5	processed_pseudogene	AC012085.1	processed_pseudogene	AC012085.1-201	765	920.015	905.305	616.544	588.386	9.84708	9.82385	9.2704	9.20307	3.92179e-05	0.00402791
ENST00000535684.5	chr12	64222337	64397065	1	ENSG00000243024.6	transcribed_processed_pseudogene	AC012158.1	lncRNA	AC012158.1-201	1366	1.20664	2.10747	1.40645	1.39723	1.14185	1.63574	1.2669	1.26137	0.572909	0.675076
ENST00000560380.1	chr15	50497195	50498744	-1	ENSG00000259298.1	lncRNA	AC012170.2	lncRNA	AC012170.2-201	667	5.56013	6.16579	9.12116	9.06139	2.71373	2.84113	3.3393	3.33076	0.0105131	0.0520734
ENST00000560159.1	chr15	50494018	50497080	-1	ENSG00000259618.1	lncRNA	AC012170.3	lncRNA	AC012170.3-201	297	2.77487	5.53883	3.23435	6.42631	1.91643	2.70903	2.08214	2.89265	0.787083	0.8483
ENST00000570210.1	chr16	56941028	56941726	1	ENSG00000261114.1	lncRNA	AC012181.1	lncRNA	AC012181.1-201	699	5.30559	5.88352	4.58084	3.18558	2.65663	2.78315	2.48048	2.06543	0.0903086	0.193454
ENST00000565861.1	chr16	56940278	56941342	1	ENSG00000261270.1	lncRNA	AC012181.2	lncRNA	AC012181.2-201	601	15.084	11.6329	4.79502	4.7636	4.00755	3.65912	2.53481	2.52697	0.00336926	0.0279635
ENST00000567706.1	chr16	70299214	70366260	1	ENSG00000260537.2	protein_coding	AC012184.2	protein_coding	AC012184.2-202	867	1.42584	1.42304	2.95456	2.5683	1.27848	1.27682	1.98352	1.83524	0.0209328	0.0770389
ENST00000569353.1	chr16	46660696	46661591	-1	ENSG00000261131.1	lncRNA	AC012186.2	lncRNA	AC012186.2-201	321	5.1348	5.12471	2.99253	0	2.61702	2.61464	1.9973	0	0.081442	0.179909
ENST00000606457.1	chr8	103481266	103481619	-1	ENSG00000271830.1	lncRNA	AC012213.4	lncRNA	AC012213.4-201	354	5.82016	5.80873	4.52261	2.69578	2.76981	2.76739	2.46535	1.88588	0.0915267	0.194428
ENST00000591183.1	chr18	47105946	47108062	1	ENSG00000267724.1	lncRNA	AC012254.3	lncRNA	AC012254.3-201	2117	1.16788	1.35985	1.05877	2.40418	1.11629	1.2387	1.04178	1.76731	0.572643	0.674945
ENST00000588843.1	chr18	47137018	47137290	1	ENSG00000267800.1	processed_pseudogene	AC012254.4	processed_pseudogene	AC012254.4-201	273	3.01881	1.50644	1.1729	2.33042	2.00677	1.32564	1.11962	1.7357	0.526406	0.634648
ENST00000609350.1	chr2	127886556	127887185	1	ENSG00000272667.1	lncRNA	AC012306.2	lncRNA	AC012306.2-201	630	13.7356	17.6253	28.4623	26.2561	3.88123	4.2192	4.8808	4.76851	0.00671127	0.0406165
ENST00000659745.1	chr2	127888829	127892732	1	ENSG00000286873.1	lncRNA	AC012306.3	lncRNA	AC012306.3-201	1057	3.89846	4.66897	8.78507	10.2322	2.29233	2.50309	3.29058	3.48957	0.00408974	0.0310561
ENST00000593393.1	chr19	58404238	58407296	-1	ENSG00000232098.3	lncRNA	AC012313.1	lncRNA	AC012313.1-201	3059	24.1125	23.2585	28.1576	31.0927	4.65033	4.60042	4.8658	5.00417	0.0140183	0.0609854
ENST00000597980.1	chr19	58406559	58408484	-1	ENSG00000232098.3	lncRNA	AC012313.1	lncRNA	AC012313.1-203	570	13.7356	12.9871	19.0997	17.8584	3.88123	3.80602	4.3291	4.23713	0.011687	0.0547963
ENST00000623509.1	chr19	58350795	58351720	1	ENSG00000279611.1	TEC	AC012313.10	TEC	AC012313.10-201	926	2.66998	3.10886	8.64473	8.24456	1.87577	2.03874	3.26974	3.2086	0.000863438	0.0141383
ENST00000599952.1	chr19	58357999	58359603	1	ENSG00000268049.1	lncRNA	AC012313.2	lncRNA	AC012313.2-201	1154	10.3553	7.4839	11.0988	11.853	3.50529	3.08473	3.59679	3.68404	0.106138	0.212521
ENST00000599109.5	chr19	58348466	58362751	-1	ENSG00000268230.5	lncRNA	AC012313.3	lncRNA	AC012313.3-202	3322	1.98467	3.21876	3.1808	2.96845	1.57757	2.07682	2.06378	1.98857	0.332421	0.456936
ENST00000596296.1	chr19	58418560	58419310	1	ENSG00000268543.1	TEC	AC012313.4	TEC	AC012313.4-201	495	23.3089	19.9398	17.4655	21.8495	4.60341	4.38817	4.20676	4.51409	0.472449	0.584941
ENST00000594816.1	chr19	58428632	58431148	-1	ENSG00000268912.1	lncRNA	AC012313.5	lncRNA	AC012313.5-201	2517	6.87598	7.35265	8.65064	8.08842	2.97746	3.06223	3.27062	3.18403	0.0413058	0.116362
ENST00000595059.1	chr19	58440448	58445849	1	ENSG00000269473.1	lncRNA	AC012313.8	lncRNA	AC012313.8-201	5402	2.7461	3.57814	2.66735	2.1199	1.90539	2.19476	1.87474	1.6415	0.126717	0.237555
ENST00000619318.1	chr19	58500505	58501137	1	ENSG00000273901.1	lncRNA	AC012313.9	lncRNA	AC012313.9-201	633	0.650976	1.94909	1.51754	1.00506	0.723319	1.56027	1.33201	1.00365	0.985212	0.988615
ENST00000366153.2	chr2	55214387	55216126	-1	ENSG00000203327.2	lncRNA	AC012358.1	lncRNA	AC012358.1-201	916	3.59884	3.59177	6.99128	6.5982	2.20127	2.19905	2.99843	2.92566	0.00331499	0.0276937
ENST00000430010.1	chr2	55224280	55225908	1	ENSG00000227799.1	processed_pseudogene	AC012358.2	processed_pseudogene	AC012358.2-201	1434	6.60917	6.3094	8.4851	8.87315	2.92774	2.86975	3.24566	3.30351	0.0109479	0.0529609
ENST00000610036.1	chr2	105334027	105337475	-1	ENSG00000272994.1	lncRNA	AC012360.3	lncRNA	AC012360.3-201	3449	26.4039	27.1867	25.8092	27.5769	4.77631	4.81694	4.74465	4.83678	0.952004	0.971762
ENST00000647935.1	chr15	55588666	55589811	1	ENSG00000285805.1	lncRNA	AC012378.2	lncRNA	AC012378.2-201	663	4.97216	3.10149	2.89774	2.87876	2.57825	2.03615	1.96264	1.95559	0.218006	0.34143
ENST00000560876.1	chr15	61181249	61195938	1	ENSG00000259481.1	lncRNA	AC012404.1	lncRNA	AC012404.1-201	476	3.46275	2.59196	0.672691	2.00485	2.15793	1.84477	0.742171	1.58729	0.0909604	0.193819
ENST00000562869.1	chr15	74489602	74516959	1	ENSG00000261775.1	lncRNA	AC012435.3	lncRNA	AC012435.3-201	361	1.14146	0	1.77397	3.52468	1.0986	0	1.47195	2.17782	0.109789	0.217038
ENST00000446669.1	chr7	51388430	51389114	-1	ENSG00000227080.2	processed_pseudogene	AC012441.1	processed_pseudogene	AC012441.1-201	685	3.00779	3.60226	2.80468	3.25068	2.00281	2.20234	1.92777	2.08769	0.5494	0.655707
ENST00000444843.1	chr7	51386363	51387101	-1	ENSG00000228897.1	processed_pseudogene	AC012441.2	processed_pseudogene	AC012441.2-201	739	4.46081	2.78253	4.33289	3.87405	2.44912	1.91935	2.41492	2.28512	0.521406	0.63139
ENST00000436885.1	chr2	112590796	112591939	1	ENSG00000228251.1	lncRNA	AC012442.1	lncRNA	AC012442.1-201	529	3.11582	3.88713	2.42118	3.60797	2.04118	2.28899	1.77449	2.20413	0.468881	0.581882
ENST00000414784.1	chr2	112589040	112614431	1	ENSG00000243389.1	lncRNA	AC012442.2	lncRNA	AC012442.2-201	425	1.93914	0.967666	5.2739	4.49086	1.55539	0.976485	2.64936	2.45703	0.0176497	0.0698702
ENST00000650944.1	chr2	152635268	152641275	-1	ENSG00000286207.1	lncRNA	AC012443.2	lncRNA	AC012443.2-201	4629	3.73879	3.37607	2.90526	2.88622	2.24452	2.12963	1.96542	1.95837	0.0338235	0.103023
ENST00000666133.1	chr2	200474382	200477973	-1	ENSG00000287299.1	lncRNA	AC012459.1	lncRNA	AC012459.1-204	2290	1.07965	1.07753	1.25843	0.833456	1.05634	1.05487	1.17532	0.874566	0.771509	0.834126
ENST00000550687.1	chr12	93894965	93943603	-1	ENSG00000257283.1	lncRNA	AC012464.1	lncRNA	AC012464.1-201	540	1.52618	0.761589	1.18593	1.76724	1.33696	0.816877	1.12825	1.46845	0.59457	0.692015
ENST00000607783.1	chr3	53858994	53861576	-1	ENSG00000271976.1	lncRNA	AC012467.2	lncRNA	AC012467.2-201	2583	17.8674	16.877	12.1485	12.0689	4.23783	4.16003	3.71683	3.70807	0.00111845	0.0159507
ENST00000607946.1	chr2	218633256	218634014	-1	ENSG00000273466.1	lncRNA	AC012510.1	lncRNA	AC012510.1-201	759	2.71454	2.70921	2.10936	2.09554	1.89318	1.89111	1.63662	1.63019	0.123972	0.234226
ENST00000623250.1	chr2	216211404	216213519	1	ENSG00000279348.1	TEC	AC012513.3	TEC	AC012513.3-201	2116	11.2949	11.6614	10.5927	11.4252	3.61998	3.66236	3.53514	3.6352	0.508662	0.620229
ENST00000562848.1	chr12	54019910	54022589	1	ENSG00000260597.1	lncRNA	AC012531.1	lncRNA	AC012531.1-201	2680	20.9109	20.256	30.4669	28.1307	4.45358	4.4098	4.97576	4.86447	0.00156508	0.018818
ENST00000616509.1	chr12	53968002	53968178	1	ENSG00000274817.1	misc_RNA	AC012531.4	misc_RNA	AC012531.4-201	177	23.2807	18.5879	50.6532	39.5382	4.60174	4.29189	5.69079	5.34121	0.0119734	0.0555791
ENST00000611375.1	chr12	53968351	53968501	1	ENSG00000277129.1	misc_RNA	AC012531.6	misc_RNA	AC012531.6-201	151	19.1025	24.5121	21.2054	25.2797	4.3293	4.67311	4.47284	4.71588	0.707055	0.78634
ENST00000607115.1	chr3	64008082	64008692	-1	ENSG00000271843.1	lncRNA	AC012557.1	lncRNA	AC012557.1-201	611	5.39532	6.05781	3.14436	2.0825	2.67702	2.81922	2.05115	1.6241	0.0150375	0.0633425
ENST00000606424.1	chr5	109687802	109688329	-1	ENSG00000271849.1	lncRNA	AC012603.1	lncRNA	AC012603.1-201	528	1.56086	0.778898	3.0322	2.40987	1.35663	0.830984	2.01157	1.76972	0.0647855	0.155485
ENST00000565797.2	chr19	1874871	1876169	-1	ENSG00000261526.2	lncRNA	AC012615.1	lncRNA	AC012615.1-201	1299	4.12385	3.79915	6.90194	7.34648	2.35723	2.26278	2.98221	3.06117	0.00296562	0.0259455
ENST00000586694.1	chr19	1860250	1862019	1	ENSG00000267141.1	lncRNA	AC012615.4	lncRNA	AC012615.4-201	607	5.43087	4.74268	5.27514	7.86085	2.68501	2.52172	2.64965	3.14745	0.324941	0.448622
ENST00000590823.2	chr19	1822146	1824542	1	ENSG00000267244.5	lncRNA	AC012615.6	retained_intron	AC012615.6-202	2397	1.20337	1.02943	1.06867	1.19438	1.13971	1.02108	1.0487	1.13381	0.970043	0.984497
ENST00000561606.1	chr5	10352701	10353601	-1	ENSG00000259802.1	lncRNA	AC012640.2	lncRNA	AC012640.2-201	901	5.03079	4.56446	6.75229	7.41415	2.59235	2.47624	2.95462	3.07282	0.0195526	0.0738948
ENST00000515455.2	chr16	30096430	30104116	1	ENSG00000250616.2	lncRNA	AC012645.1	lncRNA	AC012645.1-201	1650	0.749214	1.49548	3.88122	5.3981	0.806707	1.31932	2.28724	2.67764	0.0124745	0.0568893
ENST00000574705.1	chr16	4335870	4337818	-1	ENSG00000262712.1	lncRNA	AC012676.1	lncRNA	AC012676.1-201	1949	3.3828	3.58717	4.92869	3.42748	2.13185	2.1976	2.56771	2.14648	0.373734	0.498529
ENST00000619258.1	chr16	4433202	4433387	-1	ENSG00000275515.1	processed_pseudogene	AC012676.2	processed_pseudogene	AC012676.2-201	186	4.43083	4.42213	1.72151	0	2.44117	2.43886	1.44441	0	0.0439659	0.121339
ENST00000614983.1	chr16	4426902	4427380	1	ENSG00000277170.1	lncRNA	AC012676.3	lncRNA	AC012676.3-201	479	8.60266	6.86861	3.34239	3.32049	3.26343	2.97611	2.11849	2.11119	0.00733298	0.0427907
ENST00000616838.1	chr16	4430522	4431103	1	ENSG00000277440.1	lncRNA	AC012676.4	lncRNA	AC012676.4-201	582	2.83208	1.41326	3.30104	2.18627	1.93813	1.27098	2.10469	1.67187	0.477602	0.589503
ENST00000624337.1	chr16	4346694	4348648	-1	ENSG00000280063.1	TEC	AC012676.5	TEC	AC012676.5-201	1955	12.0142	9.25594	12.2839	11.0644	3.70202	3.35839	3.73161	3.59269	0.382615	0.507716
ENST00000604279.1	chr12	50756892	50757433	1	ENSG00000271018.1	processed_pseudogene	AC013244.1	processed_pseudogene	AC013244.1-201	193	4.27013	2.13087	3.31814	1.6482	2.39784	1.64656	2.11041	1.40501	0.526405	0.634648
ENST00000607659.1	chr2	27062428	27062907	-1	ENSG00000272148.1	lncRNA	AC013403.2	lncRNA	AC013403.2-201	480	5.15085	1.71358	5.33668	7.95256	2.62078	1.4402	2.66373	3.1623	0.146319	0.262659
ENST00000557910.1	chr15	49101791	49103264	1	ENSG00000259656.1	lncRNA	AC013452.2	lncRNA	AC013452.2-201	743	3.8822	2.21404	3.44765	2.99693	2.28753	1.68439	2.15304	1.99889	0.761335	0.826327
ENST00000608680.1	chr2	189763859	189764456	-1	ENSG00000273240.1	lncRNA	AC013468.1	lncRNA	AC013468.1-201	598	1.37815	4.81406	8.03179	6.38333	1.24984	2.53955	3.17501	2.88427	0.07429	0.170383
ENST00000416226.1	chr2	26950308	27009807	-1	ENSG00000230286.1	lncRNA	AC013472.2	lncRNA	AC013472.2-201	306	2.69325	1.34398	1.04641	2.0791	1.88489	1.22896	1.03309	1.62251	0.526406	0.634648
ENST00000607407.1	chr2	27053618	27054276	-1	ENSG00000272056.1	lncRNA	AC013472.3	lncRNA	AC013472.3-201	659	1.87588	1.87219	0.971778	1.44811	1.524	1.52215	0.979497	1.29167	0.121642	0.231804
ENST00000440018.1	chr2	126679622	126680420	1	ENSG00000235128.1	processed_pseudogene	AC013474.1	processed_pseudogene	AC013474.1-201	799	1.03146	1.02943	1.20226	1.19438	1.02252	1.02108	1.13898	1.13381	0.646799	0.732979
ENST00000516520.1	chr11	12904817	12904988	-1	ENSG00000252329.1	scaRNA	AC013549.2	scaRNA	AC013549.2-201	172	2.39574	0	1.86163	1.84943	1.76373	0	1.51684	1.51067	0.564513	0.667842
ENST00000560906.1	chr15	65105534	65105800	1	ENSG00000259258.1	processed_pseudogene	AC013553.1	processed_pseudogene	AC013553.1-201	267	1.54332	0	5.99627	5.95698	1.34672	0	2.80659	2.79846	0.0182666	0.071316
ENST00000612806.1	chr15	66740445	66741151	1	ENSG00000274995.1	lncRNA	AC013564.1	lncRNA	AC013564.1-201	707	2.33136	1.16339	1.8116	3.59946	1.73611	1.11329	1.49139	2.20147	0.390059	0.512751
ENST00000565938.1	chr15	89041223	89082819	1	ENSG00000260123.2	lncRNA	AC013565.1	lncRNA	AC013565.1-201	597	1.38046	0.688875	2.1454	2.13134	1.25124	0.756062	1.65324	1.64678	0.0791935	0.177191
ENST00000668304.1	chr15	89041274	89077215	1	ENSG00000260123.2	lncRNA	AC013565.1	lncRNA	AC013565.1-202	1558	1.32242	2.63965	2.26072	2.24591	1.21563	1.8638	1.70519	1.69862	0.528606	0.63642
ENST00000604340.1	chr2	157877683	157878565	1	ENSG00000270557.1	lncRNA	AC013731.1	lncRNA	AC013731.1-201	883	1.4	1.39725	1.45051	0.720504	1.26304	1.26138	1.29308	0.782831	0.34885	0.473471
ENST00000572792.1	chr17	5364315	5371626	-1	ENSG00000263220.1	lncRNA	AC015727.1	lncRNA	AC015727.1-201	512	3.21928	4.01619	1.25078	1.24259	2.077	2.32659	1.17043	1.16516	0.0106652	0.052428
ENST00000590241.1	chr17	76549951	76550826	1	ENSG00000267543.1	lncRNA	AC015802.3	lncRNA	AC015802.3-201	570	2.16878	2.16452	5.0558	6.6969	1.66393	1.66199	2.59832	2.94428	0.0136755	0.0602885
ENST00000607478.1	chr17	76551352	76551750	1	ENSG00000272386.1	lncRNA	AC015802.5	lncRNA	AC015802.5-201	399	1.03275	2.06144	4.01254	3.189	1.02343	1.61421	2.32554	2.06661	0.0644865	0.155451
ENST00000585065.1	chr17	57989044	57994850	-1	ENSG00000264112.1	lncRNA	AC015813.1	lncRNA	AC015813.1-203	4722	20.5074	20.1187	17.8341	18.2562	4.42676	4.40045	4.23528	4.26725	0.0118737	0.0553189
ENST00000624641.1	chr17	58006674	58008187	1	ENSG00000279069.1	TEC	AC015813.5	TEC	AC015813.5-201	1514	17.1468	16.8415	21.1493	17.0187	4.18164	4.15716	4.46919	4.17142	0.290945	0.415058
ENST00000624409.1	chr17	58095672	58101479	1	ENSG00000279207.1	TEC	AC015813.6	TEC	AC015813.6-201	5808	15.3958	13.8077	21.5562	21.7436	4.03525	3.88828	4.49545	4.50739	0.000955539	0.0147928
ENST00000667406.1	chr17	20417450	20417956	1	ENSG00000287751.1	processed_pseudogene	AC015818.10	processed_pseudogene	AC015818.10-201	507	2.43827	2.43348	1.89468	2.50968	1.78168	1.77967	1.5334	1.81134	0.542404	0.649027
ENST00000563569.1	chr17	20530042	20530881	-1	ENSG00000260907.1	lncRNA	AC015818.2	lncRNA	AC015818.2-201	840	2.45278	1.95837	5.71787	5.30171	1.78776	1.5648	2.748	2.65574	0.00376047	0.0295851
ENST00000584274.1	chr17	20532248	20532881	-1	ENSG00000265916.1	processed_pseudogene	AC015818.5	processed_pseudogene	AC015818.5-201	634	1.2999	1.94602	7.07068	6.52261	1.20157	1.55877	3.01269	2.91123	0.00253656	0.0240662
ENST00000603981.1	chr17	35816717	35830293	-1	ENSG00000270871.1	lncRNA	AC015849.3	lncRNA	AC015849.3-201	488	62.4857	55.621	44.6181	54.1035	5.98836	5.82326	5.51154	5.78407	0.140606	0.25586
ENST00000603678.1	chr17	35818399	35823713	1	ENSG00000270894.1	lncRNA	AC015849.4	lncRNA	AC015849.4-201	421	1.95757	3.90744	3.80286	2.26676	1.56441	2.29497	2.26389	1.70786	0.950722	0.970818
ENST00000604647.1	chr17	35905038	35906272	-1	ENSG00000270977.2	transcribed_processed_pseudogene	AC015849.5	lncRNA	AC015849.5-202	381	6.48925	5.39709	3.36169	1.66983	2.90482	2.67742	2.12489	1.41675	0.035308	0.105898
ENST00000478497.5	chr15	79898847	79915256	-1	ENSG00000180953.11	protein_coding	AC015871.1	protein_coding	AC015871.1-202	1004	9.02937	7.37315	9.24883	10.7724	3.32616	3.06577	3.35739	3.55734	0.153432	0.26866
ENST00000562759.1	chr15	79898840	79908036	-1	ENSG00000180953.11	protein_coding	AC015871.1	protein_coding	AC015871.1-201	694	1.78127	0.592591	3.22969	1.83344	1.47574	0.671376	2.08055	1.50256	0.178372	0.297093
ENST00000618835.1	chr15	79920195	79922455	-1	ENSG00000278600.1	lncRNA	AC015871.4	lncRNA	AC015871.4-201	2261	11.8463	10.3679	17.7024	20.4002	3.68328	3.50689	4.22515	4.41955	0.00480067	0.0337706
ENST00000523083.1	chr17	50158333	50161276	-1	ENSG00000253730.1	lncRNA	AC015909.2	lncRNA	AC015909.2-201	547	3.01329	2.25553	4.09763	6.39694	2.00479	1.70289	2.34983	2.88693	0.0839707	0.183643
ENST00000624336.1	chr17	50362967	50365232	-1	ENSG00000279792.1	TEC	AC015909.5	TEC	AC015909.5-201	2266	2.00033	2.35938	1.41307	1.54419	1.58512	1.7482	1.27087	1.3472	0.0319909	0.0995068
ENST00000495111.1	chr17	35566517	35566672	1	ENSG00000242660.1	processed_pseudogene	AC015911.1	processed_pseudogene	AC015911.1-201	156	2.64146	2.63627	2.05257	2.03912	1.86452	1.86246	1.61002	1.60365	0.402876	0.524019
ENST00000619432.1	chr17	56914186	56914533	1	ENSG00000274213.1	lncRNA	AC015912.3	lncRNA	AC015912.3-201	348	3.55231	3.54533	6.44082	10.055	2.1866	2.18438	2.89546	3.46662	0.0523873	0.136099
ENST00000589281.2	chr18	37243776	37247506	1	ENSG00000267707.2	lncRNA	AC015961.2	lncRNA	AC015961.2-201	701	0.587828	1.17335	2.28389	1.81514	0.667055	1.11992	1.7154	1.4932	0.0644865	0.155451
ENST00000426549.1	chr2	86604007	86618766	1	ENSG00000228363.2	lncRNA	AC015971.1	lncRNA	AC015971.1-203	1948	2.32687	2.3223	0.986245	1.63297	1.73417	1.73218	0.990043	1.39669	0.044204	0.121667
ENST00000390873.1	chr2	55565703	55565850	1	ENSG00000212175.1	snoRNA	AC015982.1	snoRNA	AC015982.1-201	148	11.137	16.6726	2.16352	4.29868	3.60134	4.14344	1.66153	2.40563	0.0186725	0.0721402
ENST00000657505.1	chr22	17800722	17802035	1	ENSG00000286990.1	lncRNA	AC016026.2	lncRNA	AC016026.2-201	991	4.1581	3.31994	6.13907	4.81487	2.36684	2.11101	2.83574	2.53975	0.0787529	0.176717
ENST00000429618.1	chr22	17983205	17983619	-1	ENSG00000235445.1	lncRNA	AC016027.3	lncRNA	AC016027.3-201	361	2.28292	1.13922	1.77397	0.88117	1.71498	1.09708	1.47195	0.911631	0.526405	0.634648
ENST00000427227.2	chr22	18081466	18081675	-1	ENSG00000236890.2	processed_pseudogene	AC016027.5	processed_pseudogene	AC016027.5-201	210	3.92445	3.91674	4.5743	4.54432	2.29996	2.2977	2.47879	2.47101	0.646799	0.732979
ENST00000606853.1	chr8	6405406	6406542	-1	ENSG00000246089.3	lncRNA	AC016065.1	lncRNA	AC016065.1-202	1137	0.362417	1.80852	2.25295	2.51796	0.446168	1.48981	1.70175	1.81474	0.107992	0.214737
ENST00000585902.2	chr17	76950317	76953710	-1	ENSG00000267568.6	lncRNA	AC016168.2	lncRNA	AC016168.2-201	284	1.45094	1.44809	3.3824	3.36024	1.29334	1.29166	2.13172	2.12441	0.0564561	0.142932
ENST00000604760.1	chr15	67541072	67542604	-1	ENSG00000270964.1	lncRNA	AC016355.1	lncRNA	AC016355.1-201	1533	5.37596	5.3654	6.47503	6.2251	2.67264	2.67025	2.90208	2.85302	0.0580837	0.145426
ENST00000457147.1	chr10	73252791	73254349	1	ENSG00000227540.1	lncRNA	AC016394.1	lncRNA	AC016394.1-201	762	3.24463	5.39709	7.98401	8.34915	2.08564	2.67742	3.16736	3.22483	0.0260804	0.0884315
ENST00000608444.1	chr10	73124573	73125405	-1	ENSG00000272599.2	lncRNA	AC016394.2	lncRNA	AC016394.2-201	833	6.92551	7.40561	1.92197	3.05501	2.9865	3.07135	1.54694	2.0197	0.00526929	0.0356064
ENST00000607393.1	chr8	122780760	122781071	1	ENSG00000272043.1	lncRNA	AC016405.2	lncRNA	AC016405.2-201	312	3.96219	2.63627	4.10514	5.0978	2.31098	1.86246	2.35195	2.60829	0.272355	0.397202
ENST00000554225.1	chr14	76235817	76263474	1	ENSG00000258454.1	lncRNA	AC016526.2	lncRNA	AC016526.2-201	520	0.792438	1.58176	1.23154	1.22347	0.841923	1.36836	1.15804	1.15281	0.979265	0.9872
ENST00000607026.1	chr5	14872332	14872713	1	ENSG00000272057.1	lncRNA	AC016575.1	lncRNA	AC016575.1-201	382	0	2.15318	1.67644	1.66546	0	1.65681	1.42032	1.41438	0.386621	0.509574
ENST00000600056.1	chr19	4061615	4062749	-1	ENSG00000268670.1	lncRNA	AC016586.1	lncRNA	AC016586.1-201	684	13.2536	17.4364	14.512	13.9519	3.83326	4.20448	3.95532	3.90225	0.607999	0.70216
ENST00000632484.1	chr19	248551	251571	-1	ENSG00000282393.1	lncRNA	AC016588.2	lncRNA	AC016588.2-201	3021	4.36483	3.53946	1.58987	2.21124	2.42353	2.18252	1.37288	1.68313	0.0119934	0.0556609
ENST00000592319.1	chr19	37337236	37337743	1	ENSG00000267682.1	lncRNA	AC016590.2	lncRNA	AC016590.2-201	375	0	3.29006	3.41548	3.39309	0	2.101	2.14257	2.13524	0.194014	0.314321
ENST00000582508.1	chr5	55944656	55944733	1	ENSG00000264281.3	processed_pseudogene	AC016596.3	processed_pseudogene	AC016596.3-201	78	6888.93	6833.21	6699.59	6410.99	12.7503	12.7386	12.7101	12.6466	0.0905814	0.193721
ENST00000596029.2	chr19	58593134	58599303	-1	ENSG00000269600.2	lncRNA	AC016629.2	lncRNA	AC016629.2-201	1307	2.8375	3.14658	2.69488	2.43384	1.94017	2.05192	1.88553	1.77982	0.220232	0.343853
ENST00000446011.1	chr2	70253855	70254010	-1	ENSG00000231414.1	processed_pseudogene	AC016700.2	processed_pseudogene	AC016700.2-201	156	7.92438	10.5451	16.4206	6.11736	3.15775	3.52921	4.12272	2.83134	0.868737	0.910962
ENST00000559008.2	chr15	80373413	80403575	-1	ENSG00000259495.3	lncRNA	AC016705.2	lncRNA	AC016705.2-202	6878	1.55769	1.61442	2.1415	2.31246	1.35484	1.38649	1.65145	1.7279	0.007773	0.0441564
ENST00000653750.1	chr15	80344904	80402960	-1	ENSG00000259495.3	lncRNA	AC016705.2	lncRNA	AC016705.2-204	675	1.22094	3.04636	1.42311	1.88505	1.15117	2.01662	1.27686	1.5286	0.625683	0.717095
ENST00000431088.1	chr2	222726457	222726834	1	ENSG00000235225.1	processed_pseudogene	AC016712.1	processed_pseudogene	AC016712.1-201	378	1.09013	2.17597	1.69418	0.841541	1.06359	1.6672	1.42985	0.880914	0.524693	0.633332
ENST00000429761.1	chr2	46899275	46908678	1	ENSG00000228925.1	lncRNA	AC016722.2	lncRNA	AC016722.2-201	1835	3.81752	2.91355	2.96644	2.60029	2.26829	1.96848	1.98784	1.84811	0.246657	0.37227
ENST00000648141.1	chr2	61527340	61529160	1	ENSG00000285857.1	lncRNA	AC016727.3	lncRNA	AC016727.3-201	1266	1.62744	2.92364	2.02339	2.26139	1.39366	1.97219	1.59617	1.70549	0.89998	0.933987
ENST00000436998.1	chr2	63622178	63622831	-1	ENSG00000228305.2	processed_pseudogene	AC016734.1	processed_pseudogene	AC016734.1-201	654	3.78044	4.40185	1.46881	2.91837	2.25714	2.43345	1.30382	1.97025	0.0735913	0.169369
ENST00000605739.1	chr2	173968351	173969418	1	ENSG00000271151.1	lncRNA	AC016737.1	lncRNA	AC016737.1-201	1068	1.54332	1.54029	0.89944	1.1914	1.34672	1.34499	0.925574	1.13185	0.0987513	0.202661
ENST00000405359.2	chr2	176200908	176201252	-1	ENSG00000218175.2	processed_pseudogene	AC016739.1	processed_pseudogene	AC016739.1-201	345	26.2768	30.9934	32.4841	34.1153	4.7696	4.9997	5.06541	5.13403	0.137107	0.251875
ENST00000653674.1	chr2	113325372	113425548	1	ENSG00000234997.2	lncRNA	AC016745.1	lncRNA	AC016745.1-202	1011	2.03792	1.22035	1.9003	2.20249	1.60308	1.15079	1.5362	1.67919	0.357923	0.48308
ENST00000420918.3	chr2	61141592	61144950	-1	ENSG00000212978.6	lncRNA	AC016747.1	lncRNA	AC016747.1-201	2532	18.3901	19.4909	19.4751	16.5835	4.27725	4.35691	4.3558	4.13615	0.548587	0.654865
ENST00000606876.1	chr2	61161698	61162105	-1	ENSG00000271889.1	lncRNA	AC016747.2	lncRNA	AC016747.2-203	289	2.85168	1.42304	2.21592	3.3021	1.94549	1.27682	1.68523	2.10504	0.59457	0.692015
ENST00000609422.1	chr2	61199979	61200769	1	ENSG00000273302.1	lncRNA	AC016747.3	lncRNA	AC016747.3-201	791	1.56284	2.07969	2.83364	3.61937	1.35774	1.62278	1.93871	2.2077	0.0586274	0.146308
ENST00000605571.1	chr4	1712821	1713622	1	ENSG00000270195.2	lncRNA	AC016773.1	lncRNA	AC016773.1-201	802	6.1656	3.58953	4.79103	5.55291	2.84109	2.19835	2.53382	2.71214	0.712057	0.790369
ENST00000652002.1	chr4	1712858	1715945	1	ENSG00000270195.2	lncRNA	AC016773.1	lncRNA	AC016773.1-202	914	0.90168	3.14968	3.15296	4.52443	0.927274	2.053	2.05414	2.46583	0.157199	0.273143
ENST00000573187.1	chr17	7582472	7583518	-1	ENSG00000233223.3	lncRNA	AC016876.1	lncRNA	AC016876.1-204	679	8.49624	6.6625	13.2042	18.271	3.24736	2.93782	3.82824	4.26836	0.0243784	0.0849351
ENST00000655859.1	chr17	7581976	7584086	-1	ENSG00000233223.3	lncRNA	AC016876.1	lncRNA	AC016876.1-205	725	3.41021	1.70176	8.39147	7.89772	2.14085	1.4339	3.23135	3.15344	0.00811666	0.045102
ENST00000610459.1	chr17	7557820	7558245	-1	ENSG00000276384.1	lncRNA	AC016876.3	lncRNA	AC016876.3-201	426	2.90188	2.89618	3.75823	2.98688	1.96417	1.96206	2.25042	1.99526	0.570912	0.673606
ENST00000432047.4	chr3	196912646	196914579	1	ENSG00000230732.4	lncRNA	AC016949.1	lncRNA	AC016949.1-201	1413	2.91626	1.74632	3.62577	3.82714	1.96948	1.4575	2.20969	2.27117	0.0645179	0.155484
ENST00000608069.1	chr2	68252870	68253848	1	ENSG00000273064.1	lncRNA	AC017083.1	lncRNA	AC017083.1-201	979	1.26272	0.84016	3.59776	3.24926	1.17806	0.879831	2.20093	2.08721	0.00567349	0.0369722
ENST00000448261.1	chr2	97523949	97524976	-1	ENSG00000235833.1	processed_pseudogene	AC017099.1	processed_pseudogene	AC017099.1-201	1028	0.400844	1.60023	1.86888	1.23775	0.486296	1.37864	1.52049	1.16205	0.319738	0.444325
ENST00000565978.1	chr18	31685655	31686823	1	ENSG00000259985.1	lncRNA	AC017100.1	lncRNA	AC017100.1-201	1169	3.52496	2.81443	4.65647	5.17019	2.1779	1.93147	2.4999	2.62531	0.0275223	0.0912583
ENST00000370380.2	chr2	231452195	231453153	1	ENSG00000233538.1	lncRNA	AC017104.3	lncRNA	AC017104.3-201	568	0.725471	1.44809	1.12747	2.24016	0.78699	1.29166	1.08914	1.69606	0.46582	0.579528
ENST00000636283.1	chr2	231493708	231495299	-1	ENSG00000283312.1	processed_pseudogene	AC017104.4	processed_pseudogene	AC017104.4-201	1592	3.36487	3.61659	2.81584	2.79738	2.12594	2.20683	1.932	1.92501	0.0660659	0.157512
ENST00000637647.1	chr2	231497090	231507256	-1	ENSG00000283491.1	unprocessed_pseudogene	AC017104.5	unprocessed_pseudogene	AC017104.5-201	639	7.0935	3.86158	5.01097	3.9825	3.01676	2.28142	2.5876	2.31687	0.554848	0.660597
ENST00000648264.1	chr7	44011882	44038978	-1	ENSG00000285596.1	lncRNA	AC017116.2	lncRNA	AC017116.2-201	2698	2.59642	4.26806	6.05272	4.83403	1.84656	2.39727	2.81818	2.54449	0.0748548	0.170941
ENST00000540410.1	chr11	47220218	47221751	-1	ENSG00000256897.1	lncRNA	AC018410.2	lncRNA	AC018410.2-201	610	8.10625	6.74194	9.44855	5.2148	3.18686	2.95269	3.38523	2.63571	0.845351	0.895033
ENST00000613453.1	chr18	76492564	76492889	1	ENSG00000265778.3	lncRNA	AC018413.1	lncRNA	AC018413.1-202	326	1.26401	0	4.91106	5.85465	1.17888	0	2.56342	2.77708	0.0176785	0.0698998
ENST00000657360.1	chr18	76491629	76493168	1	ENSG00000265778.3	lncRNA	AC018413.1	lncRNA	AC018413.1-203	631	1.30608	1.30351	5.58195	2.52062	1.20544	1.20384	2.71851	1.81583	0.120052	0.23007
ENST00000456674.1	chr2	11308025	11308941	1	ENSG00000230154.1	processed_pseudogene	AC018463.1	processed_pseudogene	AC018463.1-201	917	8.53793	9.41812	5.23774	7.28479	3.25368	3.38102	2.64102	3.05047	0.068756	0.161386
ENST00000478358.1	chr12	95467397	95467861	-1	ENSG00000241556.1	processed_pseudogene	AC018475.1	processed_pseudogene	AC018475.1-201	465	51.3977	41.568	24.7897	21.2068	5.71143	5.4117	4.68873	4.47293	0.0049023	0.0341889
ENST00000584276.1	chr17	47929682	47933106	-1	ENSG00000266601.1	lncRNA	AC018521.6	lncRNA	AC018521.6-201	335	1.23005	3.68291	9.55823	5.69736	1.15708	2.2274	3.4003	2.74359	0.0738726	0.169795
ENST00000616682.1	chr16	54290965	54292422	1	ENSG00000277559.1	lncRNA	AC018553.1	lncRNA	AC018553.1-201	1458	3.3915	2.8207	8.34543	5.23626	2.13471	1.93384	3.22426	2.64068	0.0443994	0.121889
ENST00000637770.1	chr16	54285604	54289568	1	ENSG00000283689.1	lncRNA	AC018553.2	lncRNA	AC018553.2-201	1064	1.93641	2.70565	4.81505	2.98969	1.55405	1.88972	2.53979	1.99627	0.142454	0.258453
ENST00000665797.1	chr16	66729152	66741416	1	ENSG00000287965.1	lncRNA	AC018557.3	lncRNA	AC018557.3-201	537	3.06941	3.06338	1.78883	1.18474	2.02482	2.02268	1.47966	1.12746	0.0312252	0.0980688
ENST00000624147.1	chr17	62003700	62007518	-1	ENSG00000279133.1	TEC	AC018628.1	TEC	AC018628.1-201	3819	4.31597	3.87675	5.61756	4.83109	2.41033	2.28592	2.7263	2.54377	0.0479533	0.128359
ENST00000414464.2	chr7	128653690	128654019	-1	ENSG00000229413.2	processed_pseudogene	AC018638.1	processed_pseudogene	AC018638.1-201	330	47.4502	38.6333	78.5947	65.5484	5.59843	5.30864	6.3146	6.05633	0.0128091	0.0578114
ENST00000471258.1	chr7	128652841	128653243	1	ENSG00000230715.3	processed_pseudogene	AC018638.2	processed_pseudogene	AC018638.2-201	403	125.768	122.459	199.43	213.91	6.98604	6.94789	7.64696	7.74759	0.000532522	0.0115624
ENST00000461273.1	chr7	128669087	128669892	-1	ENSG00000241493.1	processed_pseudogene	AC018638.3	processed_pseudogene	AC018638.3-201	132	3.12172	0	2.42576	9.63947	2.04325	0	1.77643	3.41135	0.290828	0.414955
ENST00000465971.1	chr7	128651185	128652334	1	ENSG00000243302.3	processed_pseudogene	AC018638.4	processed_pseudogene	AC018638.4-201	1150	112.154	109.43	146.179	143.008	6.82214	6.78699	7.20142	7.17	0.000245006	0.00830988
ENST00000450885.2	chr7	128653969	128654722	1	ENSG00000243679.1	processed_pseudogene	AC018638.5	processed_pseudogene	AC018638.5-201	754	106.023	96.542	172.416	176.77	6.74177	6.60795	7.43809	7.47387	0.000259579	0.00845113
ENST00000605007.1	chr7	128690451	128691717	1	ENSG00000271344.1	lncRNA	AC018638.6	lncRNA	AC018638.6-201	1267	1.30092	1.62296	2.27451	2.00854	1.20221	1.3912	1.71128	1.58906	0.0783432	0.176272
ENST00000605836.1	chr7	128667043	128668156	1	ENSG00000271553.1	lncRNA	AC018638.7	lncRNA	AC018638.7-201	1114	3.69899	2.95338	1.7246	2.56995	2.23235	1.98309	1.44604	1.8359	0.0900598	0.193006
ENST00000609151.1	chr7	32758882	32759353	1	ENSG00000273014.1	lncRNA	AC018645.3	lncRNA	AC018645.3-201	472	14.8414	16.5549	16.2814	18.1965	3.98563	4.1338	4.11115	4.26277	0.351388	0.475916
ENST00000605778.1	chr7	35695214	35699413	1	ENSG00000271122.1	lncRNA	AC018647.2	lncRNA	AC018647.2-201	4200	16.8752	19.0941	21.5754	21.737	4.15988	4.3287	4.49668	4.50697	0.0178331	0.0703518
ENST00000608314.1	chr7	32845394	32846061	1	ENSG00000272905.1	lncRNA	AC018648.1	lncRNA	AC018648.1-201	668	1.23374	1.23131	5.27277	4.28581	1.15946	1.15789	2.6491	2.40213	0.00524604	0.0355299
ENST00000649358.1	chr12	7146482	7147817	-1	ENSG00000285770.1	lncRNA	AC018653.4	lncRNA	AC018653.4-201	724	2.84577	1.70411	0.442266	1.3181	1.94327	1.43515	0.528338	1.21295	0.0886621	0.19072
ENST00000622927.1	chr17	76090308	76091669	1	ENSG00000279382.1	TEC	AC018665.1	TEC	AC018665.1-201	1362	11.1942	10.5683	17.8673	14.2469	3.60812	3.53211	4.23782	3.93044	0.0279293	0.0918602
ENST00000506009.2	chr2	46568256	46580238	-1	ENSG00000250116.2	lncRNA	AC018682.1	lncRNA	AC018682.1-201	1519	2.98403	2.97817	8.43188	6.28247	1.99423	1.9921	3.23755	2.86443	0.00819661	0.0453401
ENST00000608144.1	chr2	99405218	99405843	1	ENSG00000273306.1	lncRNA	AC018690.1	lncRNA	AC018690.1-201	626	9.87382	10.5114	10.7416	11.1793	3.44279	3.52499	3.55355	3.60636	0.391244	0.513976
ENST00000602617.1	chr16	85792415	85792933	1	ENSG00000270159.1	lncRNA	AC018695.3	lncRNA	AC018695.3-201	408	1.00997	1.00799	3.13922	0.779663	1.00717	1.00575	2.04936	0.831604	0.609714	0.70341
ENST00000602706.1	chr16	85784382	85787617	1	ENSG00000270184.1	lncRNA	AC018695.4	lncRNA	AC018695.4-201	689	8.37293	7.75959	4.64733	6.46362	3.2285	3.13086	2.49757	2.89988	0.0679067	0.160163
ENST00000441378.1	chr2	231256097	231256306	1	ENSG00000237039.1	processed_pseudogene	AC018738.1	processed_pseudogene	AC018738.1-201	210	29.4334	29.3756	33.5448	43.9284	4.92758	4.92484	5.1104	5.48956	0.130327	0.242123
ENST00000507813.1	chr5	116302354	116304134	-1	ENSG00000250015.1	lncRNA	AC018752.1	lncRNA	AC018752.1-201	206	2.00033	1.9964	0	1.54419	1.58512	1.58323	0	1.3472	0.177467	0.296428
ENST00000644559.1	chr5	87412342	87499340	1	ENSG00000285190.1	lncRNA	AC018754.1	lncRNA	AC018754.1-201	2113	5.26542	3.11412	6.66769	6.47345	2.64741	2.04058	2.93879	2.90178	0.0587849	0.146552
ENST00000591596.1	chr19	12725517	12725886	-1	ENSG00000267004.1	lncRNA	AC018761.1	lncRNA	AC018761.1-201	97	0	4.23977	3.30104	3.27941	0	2.3895	2.10469	2.09741	0.563676	0.667842
ENST00000590065.1	chr19	12784539	12785101	-1	ENSG00000267212.1	lncRNA	AC018761.3	lncRNA	AC018761.3-201	388	1.06203	1.05994	1.65052	2.45956	1.04407	1.0426	1.40628	1.79059	0.197563	0.318568
ENST00000601211.1	chr19	49852887	49854967	-1	ENSG00000268047.1	lncRNA	AC018766.1	lncRNA	AC018766.1-201	484	2.55414	4.24853	4.631	1.97171	1.8295	2.39191	2.49339	1.57129	0.812549	0.868889
ENST00000652530.1	chr4	102814252	102819881	1	ENSG00000286242.1	lncRNA	AC018797.3	lncRNA	AC018797.3-201	824	8.00131	6.9874	2.72015	3.47442	3.17014	2.99773	1.89536	2.1617	0.00410095	0.031066
ENST00000430381.1	chr2	130202312	130212628	1	ENSG00000227632.2	unprocessed_pseudogene	AC018804.1	unprocessed_pseudogene	AC018804.1-201	618	10.6684	11.3129	8.80811	9.26512	3.54454	3.6221	3.29398	3.35968	0.0725972	0.167681
ENST00000602411.1	chr3	9935706	9936258	1	ENSG00000269894.1	lncRNA	AC018809.1	lncRNA	AC018809.1-201	553	8.19664	9.66791	8.10635	6.90277	3.20111	3.41521	3.18687	2.98236	0.218519	0.341941
ENST00000602436.1	chr3	9958717	9962539	1	ENSG00000269982.1	lncRNA	AC018809.2	lncRNA	AC018809.2-201	3823	3.55695	3.01209	5.69544	5.74132	2.18807	2.00435	2.74318	2.75303	0.0020582	0.0213361
ENST00000491307.1	chr15	34943080	34943394	1	ENSG00000231409.3	processed_pseudogene	AC018868.1	processed_pseudogene	AC018868.1-201	315	7.84891	7.83349	10.1651	7.06894	3.1455	3.14298	3.48092	3.01238	0.732384	0.804937
ENST00000560594.1	chr15	58587507	58591676	1	ENSG00000259250.1	lncRNA	AC018904.1	lncRNA	AC018904.1-201	542	4.56163	6.07023	5.31699	4.69524	2.47551	2.82176	2.65924	2.50976	0.713991	0.792193
ENST00000616335.1	chr15	55343141	55343575	-1	ENSG00000274765.1	lncRNA	AC018926.1	lncRNA	AC018926.1-201	435	4.73641	1.89084	1.47219	0.73127	2.52015	1.53149	1.30579	0.791831	0.125695	0.235967
ENST00000483218.1	chr2	236167465	236214225	1	ENSG00000233611.3	lncRNA	AC019068.1	lncRNA	AC019068.1-202	768	3.21928	2.67746	1.66771	2.07098	2.077	1.87871	1.4156	1.6187	0.0590745	0.146839
ENST00000610008.1	chr2	74832655	74833987	-1	ENSG00000272711.1	lncRNA	AC019069.1	lncRNA	AC019069.1-201	1333	15.7655	13.2664	29.5459	30.5455	4.06743	3.83455	4.93291	4.97936	0.000707095	0.0130546
ENST00000447413.1	chr2	177321607	177392681	-1	ENSG00000213963.6	lncRNA	AC019080.1	lncRNA	AC019080.1-207	1182	4.18343	4.17521	4.06346	3.22947	2.37391	2.37162	2.34012	2.08048	0.297171	0.421593
ENST00000459157.1	chr2	177345858	177345961	-1	ENSG00000238295.1	snoRNA	AC019080.3	snoRNA	AC019080.3-201	104	3.96219	3.9544	0	3.05868	2.31098	2.30871	0	2.02101	0.177467	0.296428
ENST00000624891.1	chr2	177317715	177318471	-1	ENSG00000280374.1	lncRNA	AC019080.6	lncRNA	AC019080.6-201	757	3.8104	3.80292	5.07584	3.78193	2.26616	2.26391	2.60308	2.25759	0.451108	0.565887
ENST00000424783.1	chr2	99102018	99102752	1	ENSG00000231822.1	processed_pseudogene	AC019097.1	processed_pseudogene	AC019097.1-201	735	10.0915	9.51209	10.0199	9.08864	3.47138	3.39398	3.46204	3.33466	0.764125	0.828223
ENST00000609071.1	chr4	99067256	99068125	-1	ENSG00000272777.1	lncRNA	AC019131.2	lncRNA	AC019131.2-201	870	3.78913	4.25439	1.84023	2.19381	2.25976	2.39352	1.50601	1.67528	0.0097318	0.0501521
ENST00000442007.1	chr6	73263215	73276517	1	ENSG00000229852.3	lncRNA	AC019205.1	lncRNA	AC019205.1-201	1083	1.90244	2.27844	4.43491	2.34979	1.53726	1.71301	2.44226	1.74407	0.249592	0.37568
ENST00000621938.1	chr2	69844509	69844933	-1	ENSG00000275381.1	processed_pseudogene	AC019206.1	processed_pseudogene	AC019206.1-201	425	5.81743	4.83833	4.52048	7.48477	2.76923	2.54556	2.46479	3.08487	0.76099	0.826152
ENST00000623470.1	chr15	30344307	30348236	-1	ENSG00000279417.1	TEC	AC019322.4	TEC	AC019322.4-201	3930	3.35526	2.61615	1.46657	1.05225	2.12276	1.85445	1.30251	1.0372	0.00869583	0.0469126
ENST00000582325.1	chr17	17507351	17508308	1	ENSG00000265511.1	lncRNA	AC020558.2	lncRNA	AC020558.2-201	795	4.66492	4.65575	2.81938	3.60116	2.50205	2.49972	1.93334	2.202	0.0537155	0.138543
ENST00000437680.1	chr2	33555047	33563547	-1	ENSG00000237133.1	lncRNA	AC020594.1	lncRNA	AC020594.1-201	338	2.43827	2.43348	1.89468	2.8234	1.78168	1.77967	1.5334	1.93485	0.748907	0.815461
ENST00000547655.1	chr12	49595148	49595688	1	ENSG00000257243.1	processed_pseudogene	AC020612.1	processed_pseudogene	AC020612.1-201	541	4.57007	3.80091	5.91868	6.46789	2.47769	2.26331	2.7905	2.9007	0.050313	0.132582
ENST00000503052.3	chr15	40906811	40910337	1	ENSG00000251161.4	lncRNA	AC020661.1	lncRNA	AC020661.1-201	1584	1.04057	0.778898	1.61718	1.20493	1.02898	0.830984	1.38801	1.14074	0.13022	0.242066
ENST00000588099.1	chr16	4730115	4752565	-1	ENSG00000266994.1	lncRNA	AC020663.1	lncRNA	AC020663.1-201	556	2.96452	1.47935	1.1518	0.572127	1.98714	1.30996	1.10554	0.652718	0.106329	0.212521
ENST00000614098.1	chr16	4839244	4840334	-1	ENSG00000275056.1	lncRNA	AC020663.3	lncRNA	AC020663.3-201	1091	1.88849	1.88478	3.22842	2.9157	1.53031	1.52846	2.08012	1.96927	0.0219871	0.0793289
ENST00000625095.1	chr16	70713987	70716890	1	ENSG00000279412.1	TEC	AC020763.3	TEC	AC020763.3-201	2904	1.27707	1.41618	3.08734	2.30033	1.18718	1.27273	2.03116	1.72261	0.0183702	0.0715457
ENST00000559672.2	chr15	51315841	51321996	1	ENSG00000259306.2	lncRNA	AC020891.2	lncRNA	AC020891.2-201	776	2.65507	4.23977	1.65052	1.6397	1.8699	2.3895	1.40628	1.40038	0.044914	0.122778
ENST00000474167.1	chr5	79284132	79284918	-1	ENSG00000213757.3	processed_pseudogene	AC020898.1	processed_pseudogene	AC020898.1-201	787	2.09437	1.56769	2.03431	2.02098	1.62965	1.36047	1.60137	1.59502	0.65276	0.738194
ENST00000621646.1	chr19	18022403	18032099	1	ENSG00000273654.1	transcribed_processed_pseudogene	AC020904.2	lncRNA	AC020904.2-201	1669	6.91306	7.3923	5.37185	5.33665	2.98424	3.06907	2.67171	2.66372	0.0120861	0.0558579
ENST00000605640.1	chr19	35014961	35025335	-1	ENSG00000271032.1	lncRNA	AC020907.4	lncRNA	AC020907.4-201	526	9.40078	9.38231	6.69621	2.41903	3.37862	3.37606	2.94415	1.77359	0.0768307	0.173958
ENST00000598893.1	chr19	17051994	17055087	1	ENSG00000268289.1	lncRNA	AC020908.1	lncRNA	AC020908.1-201	280	1.47167	1.46878	1.14357	1.13608	1.30549	1.3038	1.10002	1.09497	0.402876	0.524019
ENST00000612269.1	chr19	34733298	34733837	-1	ENSG00000274104.1	lncRNA	AC020910.5	lncRNA	AC020910.5-201	540	1.52618	2.28477	4.15075	1.76724	1.33696	1.71579	2.36478	1.46845	0.488565	0.60094
ENST00000623668.1	chr19	34675717	34677581	-1	ENSG00000279329.1	TEC	AC020910.6	TEC	AC020910.6-201	1865	2.20948	3.30771	2.23196	2.89959	1.68234	2.10692	1.69241	1.96332	0.763016	0.8273
ENST00000595301.1	chr19	58266635	58267685	1	ENSG00000268201.1	lncRNA	AC020915.1	lncRNA	AC020915.1-201	550	2.24764	1.49548	1.16437	1.15674	1.69939	1.31932	1.11394	1.10885	0.15265	0.268097
ENST00000597230.2	chr19	58257270	58278808	-1	ENSG00000268516.2	lncRNA	AC020915.2	lncRNA	AC020915.2-201	2708	3.49984	3.64483	4.96619	6.10832	2.16987	2.21563	2.57681	2.82951	0.0207103	0.0767116
ENST00000623994.1	chr19	16356329	16358327	-1	ENSG00000280332.1	TEC	AC020917.4	TEC	AC020917.4-201	1999	6.18411	5.1433	5.12578	4.93306	2.84481	2.61901	2.61489	2.56878	0.275581	0.400804
ENST00000569088.1	chr16	68212401	68221671	-1	ENSG00000260891.1	lncRNA	AC020978.3	lncRNA	AC020978.3-201	460	3.5832	2.68212	2.78435	3.45764	2.19635	1.88054	1.92005	2.15628	0.91366	0.943497
ENST00000564147.1	chr16	68236845	68237667	-1	ENSG00000261469.1	lncRNA	AC020978.4	lncRNA	AC020978.4-201	533	2.31933	1.54318	0	1.79045	1.73089	1.34663	0	1.4805	0.200502	0.321593
ENST00000623181.1	chr16	68290087	68292790	-1	ENSG00000279649.1	TEC	AC020978.9	TEC	AC020978.9-201	2704	3.8098	3.80231	5.92087	5.64679	2.26598	2.26373	2.79095	2.73266	0.00233868	0.0230977
ENST00000562328.2	chr2	218255319	218257366	1	ENSG00000261338.2	lncRNA	AC021016.2	lncRNA	AC021016.2-201	2048	2.61566	3.41376	1.40713	1.24259	1.85426	2.14201	1.26732	1.16516	0.00779409	0.0441564
ENST00000669444.1	chr10	96129055	96130528	-1	ENSG00000287009.1	lncRNA	AC021037.1	lncRNA	AC021037.1-201	1474	2.23646	1.95306	1.73786	1.72647	1.69442	1.56221	1.45305	1.44704	0.180025	0.298705
ENST00000489462.1	chr3	142827096	142827728	-1	ENSG00000240950.1	processed_pseudogene	AC021074.1	processed_pseudogene	AC021074.1-201	633	2.6039	1.29939	2.02339	2.01013	1.84956	1.20125	1.59617	1.58982	0.863056	0.907964
ENST00000468434.1	chr3	142960372	142960543	1	ENSG00000241592.1	processed_pseudogene	AC021074.2	processed_pseudogene	AC021074.2-201	172	2.39574	0	1.86163	1.84943	1.76373	0	1.51684	1.51067	0.564513	0.667842
ENST00000499521.2	chr5	149494314	149504670	-1	ENSG00000230551.4	lncRNA	AC021078.1	retained_intron	AC021078.1-201	8636	8.97044	9.47665	13.904	14.1076	3.31766	3.38911	3.89763	3.9172	0.000212088	0.00787883
ENST00000512642.1	chr5	269858	271516	-1	ENSG00000248925.1	lncRNA	AC021087.1	lncRNA	AC021087.1-201	522	4.73641	5.51496	2.45365	3.04696	2.52015	2.70376	1.78812	2.01684	0.0214499	0.0781986
ENST00000504656.1	chr5	288833	290321	-1	ENSG00000250848.1	processed_pseudogene	AC021087.2	processed_pseudogene	AC021087.2-201	1203	2.39773	4.10233	7.71889	7.13946	1.76457	2.35115	3.12414	3.02493	0.0121668	0.0561458
ENST00000565521.1	chr5	213898	217279	-1	ENSG00000260774.1	lncRNA	AC021087.3	retained_intron	AC021087.3-201	2881	4.14785	5.28169	5.7794	4.7478	2.36397	2.65115	2.76116	2.52301	0.405862	0.526838
ENST00000509020.2	chr4	37868292	37869978	1	ENSG00000249863.2	processed_pseudogene	AC021106.1	processed_pseudogene	AC021106.1-201	1058	5.84217	6.2194	6.05295	6.01328	2.77445	2.85188	2.81823	2.81009	0.991088	0.992847
ENST00000623925.1	chr4	37866561	37867091	-1	ENSG00000279386.1	TEC	AC021106.3	TEC	AC021106.3-201	531	4.65613	4.64698	7.83919	5.99063	2.49982	2.49748	3.14391	2.80542	0.0827315	0.181976
ENST00000653209.1	chr4	80182637	80197410	-1	ENSG00000248719.2	lncRNA	AC021127.1	lncRNA	AC021127.1-202	1679	1.47255	0.979769	2.47922	2.27351	1.306	0.985332	1.79876	1.71084	0.0213114	0.0778961
ENST00000662380.1	chr4	39539395	39546073	-1	ENSG00000287262.1	lncRNA	AC021148.2	lncRNA	AC021148.2-201	2631	1.87944	2.03206	1.58214	1.20906	1.52579	1.6003	1.36857	1.14343	0.0640671	0.155086
ENST00000421534.1	chr2	96307263	96321731	-1	ENSG00000230747.1	lncRNA	AC021188.1	lncRNA	AC021188.1-201	740	1.67054	1.66726	3.02893	2.57921	1.41713	1.41536	2.0104	1.83964	0.0492314	0.130656
ENST00000604478.1	chr11	47796169	47796379	1	ENSG00000271543.1	processed_pseudogene	AC021443.1	processed_pseudogene	AC021443.1-201	211	3.90585	1.94909	1.51754	0	2.2945	1.56027	1.33201	0	0.1128	0.219949
ENST00000513378.1	chr17	50563203	50563783	-1	ENSG00000250976.1	lncRNA	AC021491.3	lncRNA	AC021491.3-201	156	2.64146	2.63627	2.05257	2.03912	1.86452	1.86246	1.61002	1.60365	0.402876	0.524019
ENST00000620769.1	chr17	50475819	50478391	1	ENSG00000275897.1	lncRNA	AC021491.4	lncRNA	AC021491.4-201	2573	0.960904	1.27869	1.12002	1.23631	0.971519	1.1882	1.08408	1.16112	0.754437	0.820495
ENST00000654582.1	chr3	98573061	98578231	-1	ENSG00000286602.1	lncRNA	AC021660.4	lncRNA	AC021660.4-201	675	2.44188	4.2649	1.89749	0.942526	1.7832	2.39641	1.5348	0.957934	0.0802786	0.178816
ENST00000425959.1	chr7	23365618	23365976	1	ENSG00000232627.1	processed_pseudogene	AC021876.1	processed_pseudogene	AC021876.1-201	359	3.44346	2.29113	2.67577	4.4304	2.15168	1.71858	1.87805	2.44106	0.623795	0.716341
ENST00000623964.1	chr8	119838736	119840385	-1	ENSG00000279347.1	TEC	AC021945.1	TEC	AC021945.1-201	1650	5.99371	4.2372	3.88122	4.24137	2.80606	2.3888	2.28724	2.38994	0.226482	0.350861
ENST00000383808.7	chr3	10004048	10011095	-1	ENSG00000206567.10	lncRNA	AC022007.1	lncRNA	AC022007.1-201	4187	13.6798	13.6529	14.6067	14.587	3.87576	3.87312	3.9641	3.96227	0.0475833	0.127678
ENST00000588387.2	chr19	14137146	14171264	1	ENSG00000267169.2	lncRNA	AC022098.1	lncRNA	AC022098.1-201	2894	8.6856	9.37907	7.85565	8.24385	3.27584	3.37561	3.1466	3.20849	0.104255	0.20997
ENST00000588658.1	chr19	14137188	14155801	1	ENSG00000267169.2	lncRNA	AC022098.1	lncRNA	AC022098.1-202	686	5.40613	4.19651	3.26736	2.78224	2.67945	2.37754	2.09334	1.91924	0.0490734	0.13057
ENST00000624833.1	chr5	69186359	69189452	-1	ENSG00000280187.1	TEC	AC022107.1	TEC	AC022107.1-201	3094	7.85779	8.63988	9.62465	11.3094	3.14695	3.26901	3.40934	3.62169	0.0534534	0.138238
ENST00000657048.1	chr19	53434661	53473936	-1	ENSG00000287608.1	lncRNA	AC022137.4	lncRNA	AC022137.4-201	1901	1.73411	1.51436	1.68438	1.84068	1.45107	1.33019	1.42459	1.50623	0.556445	0.661906
ENST00000605980.1	chr19	8222153	8239648	-1	ENSG00000271717.1	lncRNA	AC022146.2	lncRNA	AC022146.2-201	348	1.1841	2.36355	2.76035	1.82818	1.12704	1.74999	1.91087	1.49987	0.595081	0.692015
ENST00000596032.1	chr19	14621634	14622242	-1	ENSG00000269378.1	processed_pseudogene	AC022149.1	processed_pseudogene	AC022149.1-201	609	219.905	199.889	220.302	226.694	7.78728	7.65025	7.78988	7.83095	0.153758	0.268982
ENST00000596451.1	chr19	52597699	52598887	-1	ENSG00000268970.1	lncRNA	AC022150.2	lncRNA	AC022150.2-201	644	4.479	5.7474	2.98324	3.45764	2.45391	2.75433	1.99394	2.15628	0.0481231	0.1287
ENST00000598735.1	chr19	48619569	48623401	-1	ENSG00000268093.1	lncRNA	AC022154.1	lncRNA	AC022154.1-202	343	1.20136	0	3.73412	4.63706	1.1384	0	2.2431	2.49494	0.0267886	0.0896893
ENST00000565934.1	chr16	8848105	8860417	1	ENSG00000260276.2	lncRNA	AC022167.2	lncRNA	AC022167.2-201	2288	3.06169	2.15695	6.4376	5.83929	2.02208	1.65853	2.89484	2.77385	0.00397742	0.0306312
ENST00000613908.1	chr16	8859813	8860456	1	ENSG00000260276.2	lncRNA	AC022167.2	lncRNA	AC022167.2-202	644	3.83914	3.8316	5.46927	3.45764	2.27475	2.2725	2.6936	2.15628	0.624551	0.716455
ENST00000529239.1	chr8	60937705	60939871	-1	ENSG00000255397.1	processed_pseudogene	AC022182.3	processed_pseudogene	AC022182.3-201	2167	0.950779	1.13869	1.32986	1.32115	0.96405	1.09673	1.22024	1.21484	0.156433	0.272199
ENST00000449856.1	chr2	84915868	84916660	1	ENSG00000213399.3	processed_pseudogene	AC022210.1	processed_pseudogene	AC022210.1-201	793	3.63742	7.26055	3.23027	3.2091	2.21332	3.04624	2.08075	2.07351	0.184104	0.303074
ENST00000671359.1	chr2	84926019	84966685	1	ENSG00000287625.1	lncRNA	AC022210.2	lncRNA	AC022210.2-201	2153	1.14835	1.52813	2.23085	2.65947	1.10323	1.33807	1.69191	1.87164	0.0222903	0.0801389
ENST00000579554.1	chr17	75145261	75146546	-1	ENSG00000263786.1	lncRNA	AC022211.1	lncRNA	AC022211.1-201	717	12.0689	14.9131	10.718	11.0914	3.70807	3.99215	3.55066	3.59591	0.116483	0.224937
ENST00000585075.1	chr17	75271369	75273895	1	ENSG00000263843.1	lncRNA	AC022211.2	lncRNA	AC022211.2-201	2527	3.42438	3.41766	5.95546	6.7976	2.14548	2.14328	2.79815	2.96303	0.00284218	0.0254205
ENST00000584339.1	chr17	75138416	75141350	-1	ENSG00000265800.1	lncRNA	AC022211.3	lncRNA	AC022211.3-201	400	21.6336	19.5348	24.0151	22.2672	4.50039	4.36	4.64473	4.54022	0.197094	0.318404
ENST00000503478.1	chr4	163108785	163119965	1	ENSG00000250027.1	lncRNA	AC022272.1	lncRNA	AC022272.1-201	777	3.71232	4.76361	2.47259	2.04699	2.23644	2.52697	1.79601	1.60739	0.0235906	0.0830788
ENST00000467082.2	chr8	75167704	75176656	-1	ENSG00000253712.1	lncRNA	AC022274.1	lncRNA	AC022274.1-201	490	0.840954	1.6786	1.30694	1.29838	0.880454	1.42148	1.20598	1.20062	0.979265	0.9872
ENST00000617563.1	chr15	49343608	49344254	1	ENSG00000275580.1	lncRNA	AC022306.2	lncRNA	AC022306.2-201	647	4.45823	3.81383	2.4745	2.45829	2.44843	2.26719	1.79681	1.79006	0.0245695	0.0854306
ENST00000617468.1	chr12	28188330	28190738	-1	ENSG00000247934.4	lncRNA	AC022364.1	lncRNA	AC022364.1-202	2409	1.71053	1.70717	1.72794	2.5089	1.43858	1.43679	1.44781	1.81102	0.348573	0.473471
ENST00000670966.1	chr3	9693182	9721399	-1	ENSG00000287878.1	lncRNA	AC022382.2	lncRNA	AC022382.2-201	2106	2.1523	1.56223	4.10514	2.11464	1.6564	1.3574	2.35195	1.63907	0.233508	0.358602
ENST00000595446.1	chr10	118017519	118018299	1	ENSG00000231104.8	lncRNA	AC022395.1	lncRNA	AC022395.1-202	781	1.05523	1.57974	2.45993	1.62921	1.0393	1.36722	1.79074	1.39463	0.238428	0.363656
ENST00000434147.1	chr10	73813518	73814737	1	ENSG00000224195.1	lncRNA	AC022400.1	lncRNA	AC022400.1-201	445	7.40796	8.31758	5.75642	9.29288	3.07176	3.21996	2.75626	3.36358	0.747852	0.815461
ENST00000604613.1	chr10	73740538	73740823	-1	ENSG00000270808.1	processed_pseudogene	AC022400.3	processed_pseudogene	AC022400.3-201	286	1.4408	4.3139	5.59792	4.44899	1.28735	2.40977	2.72201	2.44599	0.193594	0.314015
ENST00000415917.2	chr10	73703735	73713509	-1	ENSG00000272140.2	lncRNA	AC022400.4	lncRNA	AC022400.4-201	1031	10.3916	9.57342	4.6586	6.17076	3.5099	3.40237	2.50044	2.84213	0.00964897	0.0498888
ENST00000625041.1	chr10	73742995	73744230	-1	ENSG00000279088.1	TEC	AC022400.6	TEC	AC022400.6-201	1236	78.0128	78.8577	46.8902	46.8403	6.30401	6.31936	5.58166	5.58016	4.93436e-05	0.0042404
ENST00000624602.1	chr5	180810401	180811384	1	ENSG00000280161.1	TEC	AC022413.1	TEC	AC022413.1-201	984	2.51261	2.08973	7.15896	4.84912	1.81254	1.62748	3.02839	2.54822	0.0210574	0.0772422
ENST00000624768.1	chr5	31558573	31559875	1	ENSG00000279923.1	TEC	AC022417.1	TEC	AC022417.1-201	1303	0.948736	2.20937	1.22871	1.70892	0.962539	1.68229	1.15621	1.43772	0.949245	0.970364
ENST00000457499.1	chr5	60917490	60919573	1	ENSG00000233847.1	lncRNA	AC022445.1	lncRNA	AC022445.1-201	408	2.01994	0	2.35442	1.55933	1.59452	0	1.74606	1.35576	0.285273	0.409623
ENST00000656936.1	chr12	57457596	57462818	-1	ENSG00000287200.1	lncRNA	AC022506.2	lncRNA	AC022506.2-201	2042	1.61437	1.8126	1.41127	1.09046	1.38646	1.4919	1.26979	1.06382	0.0947861	0.198708
ENST00000624563.1	chr10	70434829	70436556	1	ENSG00000280401.1	TEC	AC022532.1	TEC	AC022532.1-201	1728	1.43079	1.42798	1.29711	0.920436	1.28143	1.27976	1.19982	0.941434	0.193074	0.313589
ENST00000609392.1	chr10	74527766	74530553	-1	ENSG00000232342.7	lncRNA	AC022540.1	lncRNA	AC022540.1-203	274	0	1.50094	2.33723	1.16096	0	1.32247	1.73865	1.11167	0.336279	0.460376
ENST00000560450.1	chr15	83022236	83024336	-1	ENSG00000259767.1	lncRNA	AC022558.1	lncRNA	AC022558.1-201	454	2.72291	1.81171	4.93702	2.80267	1.89643	1.49145	2.56974	1.92701	0.239013	0.36379
ENST00000616598.1	chr15	83020115	83020802	1	ENSG00000273747.1	lncRNA	AC022558.3	lncRNA	AC022558.3-201	688	3.59361	1.79328	2.32704	1.38707	2.19963	1.48196	1.73424	1.25524	0.364728	0.489293
ENST00000600308.1	chr11	6201901	6203253	-1	ENSG00000267940.1	lncRNA	AC022762.2	lncRNA	AC022762.2-201	1353	4.87294	3.95148	3.07658	2.5862	2.55408	2.30786	2.02736	1.84246	0.0319723	0.0995068
ENST00000517767.1	chr8	73984493	73984883	1	ENSG00000253833.1	processed_pseudogene	AC022868.1	processed_pseudogene	AC022868.1-201	391	2.10776	1.05181	4.09464	2.44068	1.63588	1.0369	2.34898	1.7827	0.172798	0.293407
ENST00000517664.1	chr8	73052178	73063061	1	ENSG00000253636.1	lncRNA	AC022893.1	lncRNA	AC022893.1-201	3549	3.25103	3.70816	4.15025	4.57121	2.08781	2.23516	2.36464	2.47799	0.0495714	0.131258
ENST00000564832.1	chr8	72947150	72950445	1	ENSG00000260838.3	lncRNA	AC022893.2	lncRNA	AC022893.2-201	3296	3.00049	2.74505	2.8173	2.89535	2.00018	1.90498	1.93255	1.96175	0.97266	0.986585
ENST00000503430.1	chr8	72202751	72251565	-1	ENSG00000250979.1	unprocessed_pseudogene	AC022905.1	unprocessed_pseudogene	AC022905.1-201	3048	2.56866	1.4842	2.31116	1.66983	1.83538	1.31278	1.72734	1.41675	0.984619	0.988615
ENST00000590478.1	chr17	35231450	35242963	-1	ENSG00000266947.1	lncRNA	AC022916.1	lncRNA	AC022916.1-201	2658	1.24023	1.08307	1.92747	2.75258	1.16365	1.05871	1.54965	1.90788	0.034388	0.104071
ENST00000667381.1	chr17	78845345	78846686	1	ENSG00000287539.1	lncRNA	AC022966.2	lncRNA	AC022966.2-201	882	1.86879	2.79767	7.62383	7.21321	1.52044	1.92512	3.10833	3.03795	0.00265306	0.0245649
ENST00000567372.1	chr18	68277802	68278243	-1	ENSG00000260747.1	processed_pseudogene	AC022968.1	processed_pseudogene	AC022968.1-201	442	10.2551	10.2349	13.7643	15.1135	3.4925	3.48992	3.88404	4.0102	0.0233454	0.082608
ENST00000521014.1	chr8	129890465	129901758	1	ENSG00000254263.1	lncRNA	AC022973.4	lncRNA	AC022973.4-201	467	1.76474	1.76128	1.37131	0.681162	1.46715	1.46534	1.24568	0.749458	0.151911	0.267684
ENST00000524100.1	chr8	129832301	129844504	1	ENSG00000254317.1	lncRNA	AC022973.5	lncRNA	AC022973.5-201	917	1.79746	1.34545	1.04755	0.346895	1.48412	1.22986	1.0339	0.429637	0.0910128	0.193819
ENST00000558838.1	chr15	101295419	101305737	1	ENSG00000259172.1	lncRNA	AC023024.1	lncRNA	AC023024.1-201	2590	2.06829	1.90544	3.83252	3.19331	1.61744	1.53876	2.27278	2.06809	0.00957619	0.049667
ENST00000623561.1	chr15	101299656	101301648	-1	ENSG00000279970.1	TEC	AC023024.2	TEC	AC023024.2-201	1993	5.16894	4.95243	4.17723	4.7883	2.62502	2.57348	2.37218	2.53314	0.219354	0.34281
ENST00000568654.1	chr18	36179996	36187448	-1	ENSG00000260552.1	lncRNA	AC023043.1	lncRNA	AC023043.1-201	609	4.05978	4.7271	2.10313	1.04467	2.33907	2.51781	1.63372	1.03187	0.0191756	0.0732504
ENST00000612081.1	chr18	36189824	36190272	1	ENSG00000274849.1	lncRNA	AC023043.4	lncRNA	AC023043.4-201	449	6.42422	2.74783	4.99199	4.95928	2.89224	1.90605	2.58304	2.57514	0.666952	0.751012
ENST00000540596.1	chr12	31748100	31748240	-1	ENSG00000256843.1	processed_pseudogene	AC023157.2	processed_pseudogene	AC023157.2-201	141	11.6899	8.75017	4.54186	6.76814	3.6656	3.28543	2.47037	2.95757	0.0812705	0.179782
ENST00000619086.1	chr12	31729117	31731204	1	ENSG00000276900.1	lncRNA	AC023157.3	lncRNA	AC023157.3-201	2088	2.17085	1.37874	4.60059	5.17983	1.66487	1.2502	2.48558	2.62757	0.00515047	0.0351474
ENST00000551218.1	chr12	94521090	94521869	-1	ENSG00000258357.1	processed_pseudogene	AC023161.2	processed_pseudogene	AC023161.2-201	780	1.05658	0.527254	2.46308	1.22347	1.04025	0.61094	1.79206	1.15281	0.189453	0.309207
ENST00000605824.1	chr11	28144907	28145204	-1	ENSG00000271332.1	processed_pseudogene	AC023206.1	processed_pseudogene	AC023206.1-201	298	1.38278	0	3.2235	5.33729	1.25264	0	2.07844	2.66387	0.054334	0.139525
ENST00000445264.1	Y	24142358	24157843	1	ENSG00000235981.2	unprocessed_pseudogene	AC023274.2	unprocessed_pseudogene	AC023274.2-201	521	0	1.57873	1.84377	1.83168	0	1.36666	1.5078	1.50166	0.178909	0.297586
ENST00000607458.1	chr15	80693216	80693707	-1	ENSG00000271983.1	lncRNA	AC023302.1	lncRNA	AC023302.1-201	492	1.67507	2.50767	4.5557	4.52585	1.41958	1.81051	2.47397	2.4662	0.0227333	0.0812298
ENST00000554836.2	chr15	20516252	20520627	1	ENSG00000258488.2	unprocessed_pseudogene	AC023310.1	unprocessed_pseudogene	AC023310.1-201	735	1.68191	2.23814	1.30694	0.432793	1.42326	1.69517	1.20598	0.51883	0.0905837	0.193721
ENST00000435352.1	chr2	126308510	126343992	1	ENSG00000235774.2	lncRNA	AC023347.1	lncRNA	AC023347.1-201	604	1.36446	0.680891	2.12054	1.57998	1.24151	0.749226	1.64179	1.36736	0.174393	0.294214
ENST00000612262.1	chr15	48327566	48331846	-1	ENSG00000259488.2	lncRNA	AC023355.1	lncRNA	AC023355.1-202	4242	1.4571	2.61763	2.41547	2.0247	1.29696	1.85504	1.77208	1.59679	0.605103	0.701234
ENST00000621762.1	chr22	18501794	18512187	-1	ENSG00000278044.1	lncRNA	AC023490.4	lncRNA	AC023490.4-201	358	1.15103	1.14877	4.47208	3.55422	1.10503	1.10351	2.45209	2.1872	0.0199698	0.0750064
ENST00000620795.1	KI270731.1	26533	27138	-1	ENSG00000278066.1	pseudogene	AC023491.1	pseudogene	AC023491.1-201	603	23.2343	32.0549	35.0469	32.1795	4.59898	5.04679	5.1718	5.05222	0.164395	0.282633
ENST00000671109.1	chr3	119666282	119670688	1	ENSG00000286584.1	lncRNA	AC023494.1	lncRNA	AC023494.1-201	834	3.4586	2.46558	4.22327	4.95843	2.15659	1.7931	2.38495	2.57493	0.0665141	0.158097
ENST00000602306.1	chr12	53500162	53500936	-1	ENSG00000270175.1	lncRNA	AC023509.3	lncRNA	AC023509.3-201	775	17.0144	20.6956	25.6161	24.6273	4.17108	4.43933	4.73423	4.67961	0.025461	0.0873146
ENST00000650122.1	chr3	127620106	127629049	-1	ENSG00000285600.1	lncRNA	AC023593.1	lncRNA	AC023593.1-201	2779	1.33451	1.92384	1.15222	0.915732	1.22312	1.54787	1.10582	0.937896	0.0835326	0.18321
ENST00000504210.1	chr12	54163139	54168595	1	ENSG00000248576.1	lncRNA	AC023794.2	lncRNA	AC023794.2-201	403	1.0225	1.02049	3.17817	0	1.01614	1.01471	2.06287	0	0.789332	0.84971
ENST00000514503.1	chr12	54076838	54081903	-1	ENSG00000250654.7	transcribed_unprocessed_pseudogene	AC023794.4	lncRNA	AC023794.4-201	564	0.730616	1.45836	2.27093	1.12802	0.791286	1.2977	1.7097	1.08951	0.466178	0.579528
ENST00000607809.5	chr12	54078923	54080433	-1	ENSG00000250654.7	transcribed_unprocessed_pseudogene	AC023794.4	lncRNA	AC023794.4-202	725	1.13674	1.13451	1.32497	1.75505	1.09541	1.0939	1.21721	1.46208	0.361444	0.486677
ENST00000623817.1	chr16	48343755	48346058	-1	ENSG00000280067.1	TEC	AC023818.1	TEC	AC023818.1-201	2304	3.93467	4.28394	5.97597	5.24648	2.30295	2.40161	2.80239	2.64304	0.0226584	0.0810094
ENST00000612995.1	chr16	4532216	4533670	-1	ENSG00000278434.1	lncRNA	AC023830.3	lncRNA	AC023830.3-201	1455	1.98246	2.54386	2.20069	3.06078	1.5765	1.82532	1.67838	2.02176	0.5093	0.62076
ENST00000506057.1	chr4	112515385	112518236	1	ENSG00000249509.1	lncRNA	AC023886.1	lncRNA	AC023886.1-201	685	1.20312	1.20075	2.33723	0.928766	1.13955	1.138	1.73865	0.947678	0.72226	0.797278
ENST00000321285.4	chr4	112564988	112565398	1	ENSG00000250966.2	processed_pseudogene	AC023886.2	processed_pseudogene	AC023886.2-201	411	7.01818	6.00377	2.33723	1.54794	3.00328	2.80813	1.73865	1.34933	0.00649669	0.039741
ENST00000564211.1	chr15	39782571	39785617	1	ENSG00000261136.1	lncRNA	AC023908.3	lncRNA	AC023908.3-201	3047	2.70474	2.56446	3.88823	3.96715	1.88937	1.83368	2.28931	2.31242	0.00418618	0.0314173
ENST00000579347.1	chr18	24364787	24367984	1	ENSG00000264365.1	lncRNA	AC023983.1	lncRNA	AC023983.1-201	567	3.63375	1.45065	1.69418	2.24411	2.21218	1.29316	1.42985	1.69782	0.628628	0.7193
ENST00000607052.1	chr3	3152942	3153435	1	ENSG00000271870.1	lncRNA	AC024060.2	lncRNA	AC024060.2-201	494	28.3609	26.6402	18.149	21.2498	4.87583	4.7887	4.2592	4.47572	0.020008	0.0751154
ENST00000596816.1	chr19	16639967	16640668	-1	ENSG00000267904.1	lncRNA	AC024075.1	lncRNA	AC024075.1-201	546	24.9052	25.6095	19.3528	16.8956	4.69517	4.73387	4.34716	4.16153	0.0126177	0.0571689
ENST00000598112.2	chr19	16633797	16635269	-1	ENSG00000269044.2	lncRNA	AC024075.2	lncRNA	AC024075.2-201	1473	15.3861	15.9143	13.2602	11.4456	4.0344	4.08017	3.83392	3.63757	0.0302418	0.0969356
ENST00000601040.1	chr19	16630752	16643942	1	ENSG00000269427.1	lncRNA	AC024075.3	lncRNA	AC024075.3-202	437	5.65768	6.58766	2.9309	2.18377	2.73502	2.92365	1.97486	1.67074	0.0105533	0.0521666
ENST00000601687.1	chr19	16630743	16638950	1	ENSG00000269427.1	lncRNA	AC024075.3	lncRNA	AC024075.3-201	453	10.9157	14.5257	7.7753	13.342	3.57479	3.95658	3.13345	3.84218	0.43772	0.554346
ENST00000609234.1	chr4	55547112	55547889	1	ENSG00000272969.1	lncRNA	AC024243.1	lncRNA	AC024243.1-201	778	1.0593	1.05722	4.52726	4.49759	1.04215	1.0407	2.46656	2.4588	0.00170299	0.0196081
ENST00000579673.1	chr17	28892469	28893342	1	ENSG00000264304.1	lncRNA	AC024267.3	lncRNA	AC024267.3-201	562	2.93287	2.9271	4.55802	2.83009	1.97558	1.97347	2.47457	1.93738	0.487429	0.599996
ENST00000570202.1	chr15	83012661	83061845	1	ENSG00000260608.1	lncRNA	AC024270.4	lncRNA	AC024270.4-201	421	3.91513	3.90744	3.80286	3.02235	2.29723	2.29497	2.26389	2.00804	0.399711	0.522405
ENST00000467930.1	chr11	46428653	46429150	-1	ENSG00000244313.3	processed_pseudogene	AC024293.1	processed_pseudogene	AC024293.1-201	498	356.629	333.631	241.115	219.733	8.48232	8.38643	7.91955	7.78616	0.00126872	0.0170399
ENST00000572594.1	chr17	82745068	82745709	1	ENSG00000262410.1	lncRNA	AC024361.1	lncRNA	AC024361.1-201	642	3.20925	4.48412	4.4888	6.93681	2.07356	2.45526	2.45649	2.98856	0.213749	0.33729
ENST00000570919.1	chr17	82729164	82734143	-1	ENSG00000263321.1	lncRNA	AC024361.3	lncRNA	AC024361.3-201	333	2.47488	4.94004	5.76938	9.55263	1.79696	2.57047	2.75902	3.39953	0.12697	0.23795
ENST00000519856.1	chr8	47511034	47512141	-1	ENSG00000253330.1	processed_pseudogene	AC024451.2	processed_pseudogene	AC024451.2-201	1108	1.48761	2.22703	2.60091	2.29677	1.31476	1.69021	1.84836	1.72105	0.213253	0.336676
ENST00000505008.1	chr3	126624792	126626061	1	ENSG00000248557.1	processed_pseudogene	AC024558.1	processed_pseudogene	AC024558.1-201	528	3.90216	5.45229	4.24509	5.4222	2.29342	2.68981	2.39097	2.68307	0.89365	0.929628
ENST00000507981.1	chr3	197634315	197635811	1	ENSG00000249626.1	processed_pseudogene	AC024560.2	processed_pseudogene	AC024560.2-201	1497	8.53313	6.86804	7.70022	6.58729	3.25295	2.976	3.12105	2.92359	0.571016	0.673606
ENST00000608482.1	chr3	197645669	197646017	1	ENSG00000273308.1	lncRNA	AC024560.3	lncRNA	AC024560.3-201	349	4.72284	4.71356	8.25733	7.29175	2.51673	2.51439	3.2106	3.05168	0.0311174	0.0980603
ENST00000667447.1	chr3	197649303	197651482	-1	ENSG00000286909.1	lncRNA	AC024560.4	lncRNA	AC024560.4-201	1454	10.2025	9.05107	12.3324	10.2825	3.48575	3.32928	3.73686	3.49602	0.172277	0.293407
ENST00000590399.1	chr19	11368123	11374935	-1	ENSG00000267277.1	lncRNA	AC024575.1	lncRNA	AC024575.1-201	682	3.62523	4.22112	2.34751	3.73141	2.20952	2.38436	1.74309	2.24227	0.263043	0.388087
ENST00000623020.1	chr19	56149817	56150490	1	ENSG00000279794.1	TEC	AC024580.1	TEC	AC024580.1-201	674	8.55927	10.373	10.9267	9.91121	3.2569	3.50754	3.57613	3.44774	0.393721	0.516648
ENST00000620583.1	chr12	56413647	56414045	-1	ENSG00000274569.1	processed_pseudogene	AC024884.1	processed_pseudogene	AC024884.1-201	399	3.09825	1.03072	2.40752	2.39175	2.03501	1.02199	1.76872	1.76203	0.630845	0.720685
ENST00000610448.1	chr12	56411944	56413190	-1	ENSG00000276272.1	lncRNA	AC024884.2	lncRNA	AC024884.2-201	1247	1.32179	1.31919	4.36521	4.08151	1.21524	1.21362	2.42363	2.34526	0.00114474	0.0161164
ENST00000500632.1	chr12	26971586	26979582	1	ENSG00000247903.1	lncRNA	AC024896.1	lncRNA	AC024896.1-201	2549	2.7482	3.06548	4.27102	4.86701	1.9062	2.02343	2.39808	2.55262	0.0108484	0.0527719
ENST00000608472.1	chr3	139349024	139349371	-1	ENSG00000272656.1	lncRNA	AC024933.1	lncRNA	AC024933.1-201	348	2.3682	5.90888	4.60059	1.82818	1.75198	2.78845	2.48558	1.49987	0.608466	0.702533
ENST00000411669.1	chr3	195996738	195998233	1	ENSG00000231464.1	processed_pseudogene	AC024937.2	processed_pseudogene	AC024937.2-201	1242	1.99066	1.3245	4.12497	4.09794	1.58047	1.21692	2.35754	2.34991	0.00633569	0.039317
ENST00000391394.4	chr12	31111659	31119110	-1	ENSG00000177359.20	transcribed_unprocessed_pseudogene	AC024940.2	lncRNA	AC024940.2-203	1215	5.4264	4.73878	2.6354	2.61813	2.68401	2.52074	1.86211	1.85524	0.00425659	0.031664
ENST00000538551.1	chr12	31311617	31312029	1	ENSG00000256176.1	processed_pseudogene	AC024940.4	processed_pseudogene	AC024940.4-201	316	2.60802	2.6029	2.02659	0	1.85121	1.84916	1.59769	0	0.145106	0.261248
ENST00000622889.1	chr12	31280422	31280895	-1	ENSG00000275097.1	lncRNA	AC024940.6	lncRNA	AC024940.6-201	474	1.73868	5.2058	3.37765	2.68441	1.45348	2.63362	2.13016	1.88143	0.925099	0.952452
ENST00000670029.1	chr12	88582020	88600725	1	ENSG00000281333.2	lncRNA	AC024941.2	lncRNA	AC024941.2-202	653	1.26208	1.2596	1.96141	2.92284	1.17765	1.17606	1.56629	1.9719	0.106274	0.212521
ENST00000621248.1	chr12	46388856	46392126	1	ENSG00000275481.1	lncRNA	AC025031.4	lncRNA	AC025031.4-201	3271	1.13378	1.00583	1.56625	1.45874	1.09341	1.0042	1.35966	1.29792	0.0326969	0.100889
ENST00000552778.2	chr12	89561129	89594878	1	ENSG00000258302.2	lncRNA	AC025034.1	lncRNA	AC025034.1-201	1711	3.37168	2.88434	3.74285	3.16057	2.12819	1.95767	2.24575	2.05678	0.44847	0.563459
ENST00000670169.1	chr17	60132056	60135682	-1	ENSG00000267248.3	lncRNA	AC025048.2	lncRNA	AC025048.2-215	1384	0.89321	1.78291	1.15679	1.6089	0.920835	1.47659	1.10889	1.38344	0.867348	0.91037
ENST00000590609.1	chr17	60113793	60120687	-1	ENSG00000267295.1	unprocessed_pseudogene	AC025048.3	unprocessed_pseudogene	AC025048.3-201	569	0.724196	1.44555	5.62743	5.59055	0.785924	1.29016	2.72845	2.7204	0.00435382	0.0320885
ENST00000589740.1	chr17	60079309	60088695	1	ENSG00000267416.1	lncRNA	AC025048.4	lncRNA	AC025048.4-201	699	4.12657	4.11846	2.7485	1.82033	2.35799	2.35571	1.90632	1.49586	0.0339068	0.103097
ENST00000634326.1	chr17	60101759	60102919	-1	ENSG00000280852.2	transcribed_processed_pseudogene	AC025048.6	lncRNA	AC025048.6-201	1161	1.4197	2.47959	1.10319	0.54798	1.27483	1.79892	1.07258	0.630387	0.0802786	0.178816
ENST00000602327.1	chr12	57814494	57814926	1	ENSG00000269903.1	lncRNA	AC025165.4	lncRNA	AC025165.4-201	433	0.951657	1.89958	5.17646	3.67324	0.9647	1.53584	2.62678	2.22442	0.0381608	0.1103
ENST00000602802.1	chr12	57803838	57804415	1	ENSG00000270039.1	lncRNA	AC025165.5	lncRNA	AC025165.5-201	578	2.85168	2.84608	3.87786	4.95315	1.94549	1.94339	2.28625	2.57365	0.0827319	0.181976
ENST00000606482.1	chr5	53880293	53881051	-1	ENSG00000272416.1	lncRNA	AC025175.1	lncRNA	AC025175.1-201	759	4.34327	3.25105	3.37498	1.67643	2.41772	2.08782	2.12927	1.42031	0.198893	0.319788
ENST00000663609.1	chr5	53897464	53899370	1	ENSG00000287087.1	lncRNA	AC025175.2	lncRNA	AC025175.2-201	1233	0.668398	2.00126	1.81785	1.80593	0.738464	1.58557	1.49459	1.48848	0.335772	0.460376
ENST00000510261.1	chr5	65486444	65487048	-1	ENSG00000250081.1	lncRNA	AC025176.1	lncRNA	AC025176.1-201	365	29.3528	33.802	15.7907	13.0727	4.92376	5.1211	4.06959	3.81483	0.00283463	0.0253995
ENST00000503441.1	chr5	32103445	32121941	-1	ENSG00000250764.1	lncRNA	AC025178.1	lncRNA	AC025178.1-201	834	2.96452	2.95869	0.383934	1.52567	1.98714	1.98502	0.468775	1.33667	0.0406917	0.115124
ENST00000606994.1	chr5	32174471	32175272	1	ENSG00000272086.1	lncRNA	AC025181.2	lncRNA	AC025181.2-201	802	7.707	10.2558	12.7761	14.2789	3.12218	3.4926	3.78409	3.93347	0.0319806	0.0995068
ENST00000506335.1	chr5	1883966	1884649	1	ENSG00000249116.1	lncRNA	AC025183.1	lncRNA	AC025183.1-201	425	1.93914	0.967666	1.50683	2.99391	1.55539	0.976485	1.32586	1.9978	0.465692	0.579528
ENST00000550029.1	chr12	103763312	103768858	-1	ENSG00000257681.1	lncRNA	AC025265.1	lncRNA	AC025265.1-202	738	3.9085	8.3589	3.47101	5.1724	2.29528	3.22634	2.1606	2.62583	0.418302	0.538298
ENST00000621911.1	chr16	75556392	75557059	1	ENSG00000276408.1	lncRNA	AC025287.2	lncRNA	AC025287.2-201	668	2.46747	1.23131	2.87606	2.38101	1.79388	1.15789	1.95459	1.75745	0.264793	0.389657
ENST00000611726.1	chr16	75572185	75572685	-1	ENSG00000276523.1	lncRNA	AC025287.3	lncRNA	AC025287.3-201	501	7.40241	8.20874	12.1433	13.9686	3.0708	3.203	3.71626	3.90386	0.0130361	0.0583509
ENST00000663005.1	chr8	103319392	103320106	-1	ENSG00000286337.1	lncRNA	AC025370.2	lncRNA	AC025370.2-201	617	8.01428	5.9989	4.67068	6.18676	3.17221	2.80713	2.50352	2.84534	0.226395	0.350786
ENST00000544710.1	chr12	68828118	68828553	1	ENSG00000256325.1	lncRNA	AC025423.1	lncRNA	AC025423.1-201	374	5.50893	6.59772	2.56846	3.40217	2.70242	2.92557	1.8353	2.13821	0.0231389	0.0821182
ENST00000561324.1	chr15	44516650	44517483	-1	ENSG00000259563.1	lncRNA	AC025430.1	lncRNA	AC025430.1-201	498	2.48234	2.47746	5.78676	3.1938	1.80006	1.79803	2.76272	2.06826	0.183022	0.302141
ENST00000603896.1	chr5	37286449	37286977	-1	ENSG00000270558.1	processed_pseudogene	AC025449.1	processed_pseudogene	AC025449.1-201	529	13.2422	16.3259	9.07942	9.62125	3.83211	4.11486	3.33334	3.40888	0.0188226	0.0725122
ENST00000506046.1	chr5	31923367	31923532	1	ENSG00000249774.1	processed_pseudogene	AC025458.1	processed_pseudogene	AC025458.1-201	166	0	2.47746	5.78676	1.91628	0	1.79803	2.76272	1.54413	0.292175	0.416268
ENST00000469533.1	chr7	128912732	128914063	-1	ENSG00000224163.4	unprocessed_pseudogene	AC025594.1	unprocessed_pseudogene	AC025594.1-201	543	8.34759	8.3312	4.12782	4.10077	3.2246	3.22206	2.35835	2.35071	0.00320916	0.0271705
ENST00000613068.1	chr7	128952527	128953316	-1	ENSG00000275106.1	TEC	AC025594.2	TEC	AC025594.2-201	790	2.08642	4.16464	4.86381	4.42928	1.62593	2.36867	2.55184	2.44076	0.157615	0.273768
ENST00000574267.1	chr17	19560111	19597922	-1	ENSG00000262769.1	lncRNA	AC025627.1	lncRNA	AC025627.1-201	730	3.95133	2.25347	1.75452	2.17878	2.30782	1.70198	1.4618	1.66848	0.185473	0.304648
ENST00000567861.1	chr15	34394594	34394931	1	ENSG00000260639.1	processed_pseudogene	AC025678.1	processed_pseudogene	AC025678.1-201	338	1.21913	1.21674	2.84202	2.8234	1.15	1.14844	1.94186	1.93485	0.0564561	0.142932
ENST00000623619.1	chr15	34415450	34420273	-1	ENSG00000279092.1	TEC	AC025678.3	TEC	AC025678.3-201	4824	2.73345	2.89859	3.84984	4.02244	1.90051	1.96295	2.27794	2.32839	0.00475825	0.0336179
ENST00000514061.2	chr5	94611906	94618122	-1	ENSG00000270133.1	lncRNA	AC025766.1	lncRNA	AC025766.1-201	409	2.015	2.01104	8.61176	10.1108	1.59216	1.59026	3.2648	3.4739	0.00280386	0.0252627
ENST00000649991.1	chr5	72095855	72108000	-1	ENSG00000285804.2	lncRNA	AC025774.1	lncRNA	AC025774.1-201	2641	2.02835	1.55721	2.90981	2.89075	1.59853	1.35457	1.9671	1.96005	0.0154635	0.0641766
ENST00000660186.1	chr5	72087782	72100368	-1	ENSG00000285804.2	lncRNA	AC025774.1	lncRNA	AC025774.1-202	2047	0.805213	1.80817	1.09497	1.70939	0.852169	1.48963	1.06693	1.43797	0.770434	0.833443
ENST00000562062.1	chr15	52577842	52598709	1	ENSG00000260618.1	lncRNA	AC025917.1	lncRNA	AC025917.1-201	612	3.36657	2.01597	3.13922	3.11865	2.1265	1.59262	2.04936	2.04217	0.510783	0.621887
ENST00000566344.1	chr15	52584907	52587652	1	ENSG00000260618.1	lncRNA	AC025917.1	lncRNA	AC025917.1-202	635	1.94678	1.2953	2.01701	1.0019	1.55914	1.19868	1.59312	1.00137	0.716932	0.793554
ENST00000452467.1	chr15	58889967	58894082	1	ENSG00000225798.1	lncRNA	AC025918.1	lncRNA	AC025918.1-201	383	1.07589	0	2.5081	1.66111	1.05373	0	1.81069	1.41203	0.104059	0.209627
ENST00000647668.1	chr3	97973012	97975056	1	ENSG00000285614.1	lncRNA	AC026100.1	lncRNA	AC026100.1-201	900	3.66282	1.82781	1.42311	1.41379	2.2212	1.49969	1.27686	1.2713	0.130328	0.242123
ENST00000562992.1	chr15	30540093	30545969	1	ENSG00000260693.1	lncRNA	AC026150.1	lncRNA	AC026150.1-201	701	7.64177	7.62676	8.67877	7.71433	3.11133	3.10882	3.27482	3.12339	0.487384	0.599996
ENST00000564693.1	chr15	30516079	30517867	1	ENSG00000260784.1	unprocessed_pseudogene	AC026150.2	unprocessed_pseudogene	AC026150.2-201	1156	6.05982	5.69215	2.7699	1.37588	2.81963	2.74247	1.91453	1.24846	0.012394	0.056649
ENST00000602595.1	chr15	30607695	30608193	-1	ENSG00000270016.1	lncRNA	AC026150.3	lncRNA	AC026150.3-201	499	2.47736	4.12082	2.56674	1.27496	1.79799	2.35638	1.83461	1.18584	0.182371	0.30137
ENST00000491930.2	chr3	9292588	9363029	-1	ENSG00000254485.5	lncRNA	AC026191.1	lncRNA	AC026191.1-201	829	1.4912	0.992179	1.93125	1.53487	1.31684	0.994347	1.55151	1.34191	0.272601	0.397202
ENST00000439325.1	chr3	5156905	5187329	-1	ENSG00000233912.1	lncRNA	AC026202.2	lncRNA	AC026202.2-201	672	1.22639	1.22398	2.85894	2.36683	1.15471	1.15315	1.9482	1.75139	0.0320087	0.0995068
ENST00000447794.1	chr17	18650195	18651542	1	ENSG00000174977.8	processed_pseudogene	AC026271.1	processed_pseudogene	AC026271.1-201	1348	23.8437	23.1867	17.3403	20.2944	4.63481	4.59614	4.19694	4.4124	0.0419891	0.117745
ENST00000546353.1	chr12	24949163	24960158	1	ENSG00000255921.1	lncRNA	AC026310.2	lncRNA	AC026310.2-201	728	2.26411	1.69474	0.879673	3.05868	1.70669	1.43015	0.910481	2.02101	0.743815	0.813859
ENST00000613543.1	chr12	122634130	122634673	1	ENSG00000274191.1	lncRNA	AC026333.4	lncRNA	AC026333.4-201	544	5.30234	6.8039	5.29744	4.67798	2.65589	2.9642	2.65477	2.50538	0.256541	0.382834
ENST00000462549.1	chr3	113360267	113361319	1	ENSG00000240751.1	processed_pseudogene	AC026348.1	processed_pseudogene	AC026348.1-201	1053	3.13062	1.95279	1.52042	1.51046	2.04636	1.56208	1.33367	1.32795	0.0977407	0.202329
ENST00000622688.1	chr12	32339368	32340724	1	ENSG00000274964.1	lncRNA	AC026356.1	lncRNA	AC026356.1-201	1357	2.42929	2.42451	4.71925	3.75066	1.77791	1.7759	2.51582	2.24813	0.0205771	0.0764881
ENST00000614539.1	chr12	32352349	32354144	1	ENSG00000276115.1	lncRNA	AC026356.2	lncRNA	AC026356.2-201	1796	2.5238	2.28986	3.744	3.36523	1.81713	1.71802	2.2461	2.12606	0.01963	0.0740933
ENST00000605329.1	chr12	118375350	118376275	-1	ENSG00000270482.1	lncRNA	AC026367.1	lncRNA	AC026367.1-201	611	1.34883	2.69236	0.52406	1.04125	1.23194	1.88454	0.60792	1.02945	0.105269	0.211337
ENST00000610630.1	chr12	118430147	118430699	1	ENSG00000275409.1	lncRNA	AC026367.2	lncRNA	AC026367.2-201	553	3.72575	1.48737	1.15805	0.575231	2.24054	1.31462	1.10973	0.655563	0.125695	0.235967
ENST00000619032.1	chr12	118428281	118428870	1	ENSG00000275759.1	lncRNA	AC026367.3	lncRNA	AC026367.3-201	590	3.4921	4.18229	2.71357	3.23494	2.16739	2.37359	1.89281	2.08234	0.176409	0.296428
ENST00000624682.1	chr16	15701237	15702118	1	ENSG00000280206.1	lncRNA	AC026401.3	lncRNA	AC026401.3-201	882	23.827	25.6453	32.3105	38.5907	4.63384	4.73581	5.05791	5.30709	0.0208561	0.0769772
ENST00000518938.1	chr5	166382305	166382599	1	ENSG00000229119.3	processed_pseudogene	AC026403.1	processed_pseudogene	AC026403.1-201	295	741.722	791.846	719.638	708.452	9.53668	9.6309	9.49313	9.47056	0.0782456	0.176134
ENST00000518369.1	chr5	157747504	157747707	-1	ENSG00000253630.1	unprocessed_pseudogene	AC026407.1	unprocessed_pseudogene	AC026407.1-201	204	0	2.01597	1.56961	3.11865	0	1.59262	1.36155	2.04217	0.336125	0.460376
ENST00000514280.1	chr5	80351021	80351956	-1	ENSG00000248569.1	processed_pseudogene	AC026410.3	processed_pseudogene	AC026410.3-201	936	6.60365	7.90881	7.52609	8.15647	2.92669	3.15523	3.09188	3.19479	0.459598	0.573715
ENST00000522848.5	chr5	1601916	1633947	-1	ENSG00000188002.10	transcribed_unprocessed_pseudogene	AC026412.1	lncRNA	AC026412.1-205	1130	2.18797	1.09184	2.55027	2.81507	1.67264	1.06477	1.82793	1.93171	0.111237	0.218699
ENST00000512270.2	chr5	1614836	1616334	1	ENSG00000232615.4	processed_pseudogene	AC026412.2	processed_pseudogene	AC026412.2-201	1075	3.06655	3.82566	5.3615	5.03046	2.02381	2.27073	2.66937	2.59227	0.0270771	0.090334
ENST00000605200.1	chr5	1594626	1611467	1	ENSG00000271119.1	lncRNA	AC026412.3	lncRNA	AC026412.3-201	1661	2.72892	2.97116	7.51826	5.74538	1.89876	1.98956	3.09056	2.7539	0.00781723	0.0441916
ENST00000510537.1	chr5	81242330	81242599	-1	ENSG00000248794.1	processed_pseudogene	AC026436.1	processed_pseudogene	AC026436.1-201	270	3.05235	7.61589	5.92964	8.2471	2.01876	3.107	2.79278	3.209	0.408371	0.528495
ENST00000564629.1	chr16	31456711	31459736	-1	ENSG00000260267.1	lncRNA	AC026471.1	lncRNA	AC026471.1-201	3026	10.2132	10.0572	15.3434	14.1916	3.48712	3.46691	4.03064	3.9252	0.00162754	0.0191175
ENST00000569291.1	chr16	31449535	31453493	-1	ENSG00000261474.1	lncRNA	AC026471.4	lncRNA	AC026471.4-201	449	22.0259	21.0667	36.3702	34.715	4.52518	4.4638	5.22382	5.15846	0.0014884	0.0183843
ENST00000602502.1	chr5	135399280	135401296	1	ENSG00000270021.1	lncRNA	AC026691.1	lncRNA	AC026691.1-201	2017	1.43008	1.22338	1.42876	1.10398	1.281	1.15275	1.28022	1.07312	0.72107	0.796466
ENST00000607068.1	chr5	675826	676616	1	ENSG00000271781.1	lncRNA	AC026740.1	lncRNA	AC026740.1-201	791	13.0236	17.1574	23.8835	20.9119	3.80979	4.18249	4.63712	4.45364	0.0301583	0.0968336
ENST00000605892.2	chr5	36861736	36867238	-1	ENSG00000272103.2	lncRNA	AC026741.1	lncRNA	AC026741.1-201	2237	1.10523	1.83844	2.14708	1.84861	1.07398	1.5051	1.65401	1.51026	0.185763	0.304833
ENST00000656081.1	chr5	1345197	1350786	1	ENSG00000286388.1	lncRNA	AC026748.3	lncRNA	AC026748.3-201	3302	21.0901	21.1732	28.7036	29.5752	4.46533	4.47074	4.89257	4.93429	0.000441333	0.0105404
ENST00000558994.1	chr15	51752485	51756475	1	ENSG00000259377.1	lncRNA	AC026770.1	lncRNA	AC026770.1-201	581	2.83695	2.12354	1.65336	1.09502	1.93996	1.64318	1.40782	1.06696	0.081336	0.179782
ENST00000606110.1	chr12	133115692	133122340	1	ENSG00000271963.1	lncRNA	AC026786.2	lncRNA	AC026786.2-201	392	0	1.04913	1.63368	1.62297	0	1.03501	1.39708	1.3912	0.139004	0.254232
ENST00000606401.1	chr5	34837549	34839278	-1	ENSG00000272323.1	lncRNA	AC026801.2	lncRNA	AC026801.2-201	1565	2.63302	2.36506	4.29662	3.25217	1.86117	1.75063	2.40507	2.0882	0.0646344	0.155485
ENST00000569130.1	chr19	48926171	48926444	1	ENSG00000260366.1	lncRNA	AC026803.1	lncRNA	AC026803.1-201	274	0	1.50094	4.67446	2.32192	0	1.32247	2.50448	1.73202	0.109566	0.21691
ENST00000650724.1	chr19	48807321	48810717	1	ENSG00000286024.1	lncRNA	AC026803.3	lncRNA	AC026803.3-201	584	5.64476	2.11263	3.28973	3.26818	2.73222	1.63813	2.10089	2.09362	0.844344	0.89436
ENST00000607315.1	chr8	30155830	30156232	-1	ENSG00000271869.1	lncRNA	AC026979.2	lncRNA	AC026979.2-201	403	8.18	7.14344	5.5618	3.15735	3.19849	3.02564	2.71409	2.05566	0.065541	0.156739
ENST00000606555.1	chr8	30197404	30198048	1	ENSG00000272375.1	lncRNA	AC026979.3	lncRNA	AC026979.3-201	645	3.19432	1.27522	2.48218	1.97273	2.06844	1.18601	1.79999	1.57179	0.890938	0.927739
ENST00000649628.1	chr8	30192429	30201332	1	ENSG00000285669.1	lncRNA	AC026979.4	lncRNA	AC026979.4-201	4587	2.33568	2.15178	1.60554	1.45632	1.73798	1.65616	1.38158	1.2965	0.00994293	0.0507765
ENST00000602585.2	chr15	100547765	100550153	-1	ENSG00000270127.2	lncRNA	AC027020.2	lncRNA	AC027020.2-201	2389	5.69202	4.99225	4.55706	4.12774	2.74244	2.5831	2.47432	2.35832	0.0703572	0.163698
ENST00000592201.1	chr18	57630350	57669296	1	ENSG00000267040.6	lncRNA	AC027097.1	lncRNA	AC027097.1-202	1954	1.47619	1.68376	0.819347	1.62796	1.30812	1.42426	0.863421	1.39394	0.330222	0.454523
ENST00000649476.1	chr18	57695958	57738603	1	ENSG00000267787.7	lncRNA	AC027097.2	lncRNA	AC027097.2-202	1363	3.02324	2.41384	1.64446	1.86707	2.00836	1.7714	1.40298	1.51958	0.043921	0.121339
ENST00000559166.1	chr15	89876540	89877285	1	ENSG00000259677.1	processed_pseudogene	AC027176.2	processed_pseudogene	AC027176.2-201	746	2.20948	0.551284	2.57534	2.98488	1.68234	0.633463	1.83808	1.99453	0.128332	0.239541
ENST00000567141.1	chr15	78589123	78591276	-1	ENSG00000261762.1	lncRNA	AC027228.2	lncRNA	AC027228.2-201	2154	7.84344	6.87339	7.4327	7.97471	3.14461	2.97699	3.07599	3.16587	0.512656	0.622952
ENST00000559539.1	chr15	76339609	76342063	-1	ENSG00000259514.1	lncRNA	AC027243.1	lncRNA	AC027243.1-201	758	9.24162	9.76602	11.828	13.4291	3.35637	3.42841	3.68122	3.85091	0.0362444	0.107129
ENST00000602530.1	chr15	76343642	76344365	1	ENSG00000270036.1	lncRNA	AC027243.2	lncRNA	AC027243.2-201	724	1.70746	1.70411	3.09586	2.19684	1.43694	1.43515	2.03417	1.67665	0.149642	0.266937
ENST00000623210.1	chr12	122870059	122888720	-1	ENSG00000280138.1	TEC	AC027290.2	TEC	AC027290.2-201	18662	1.10403	1.23408	1.5099	1.15909	1.07315	1.15968	1.32763	1.11042	0.341644	0.465607
ENST00000591252.2	chr19	1457670	1458580	-1	ENSG00000267317.2	lncRNA	AC027307.2	lncRNA	AC027307.2-201	911	21.7116	17.606	16.8712	17.459	4.50536	4.2177	4.15956	4.20625	0.238859	0.363677
ENST00000594262.1	chr19	1440839	1441938	1	ENSG00000268798.1	lncRNA	AC027307.3	lncRNA	AC027307.3-201	1100	9.36517	7.10355	4.36637	4.62695	3.37367	3.01855	2.42395	2.49235	0.0144656	0.062
ENST00000520566.1	chr5	172656522	172656713	-1	ENSG00000253683.1	processed_pseudogene	AC027309.2	processed_pseudogene	AC027309.2-201	192	103.017	100.673	183.448	193.844	6.70067	6.66779	7.52707	7.60617	0.000371318	0.0100072
ENST00000615979.1	chr16	49847018	49847632	-1	ENSG00000275155.1	lncRNA	AC027348.1	lncRNA	AC027348.1-201	615	0.670029	2.00614	2.60326	3.62068	0.739873	1.58791	1.8493	2.2081	0.0954891	0.199533
ENST00000560292.2	chr15	101737109	101744804	-1	ENSG00000259658.5	transcribed_unprocessed_pseudogene	AC027559.1	lncRNA	AC027559.1-204	625	5.27447	7.23814	5.63553	3.56275	2.64949	3.04232	2.73021	2.1899	0.230966	0.356152
ENST00000636288.2	chr15	101732201	101745983	-1	ENSG00000259658.5	transcribed_unprocessed_pseudogene	AC027559.1	transcribed_unprocessed_pseudogene	AC027559.1-201	271	0	1.51756	2.36311	2.34762	0	1.33202	1.74979	1.74314	0.139004	0.254232
ENST00000575922.5	chr17	81228707	81233983	1	ENSG00000260005.6	lncRNA	AC027601.2	lncRNA	AC027601.2-201	4506	1.37173	1.4603	2.62926	2.965	1.24594	1.29884	1.85967	1.98732	0.00248713	0.0238133
ENST00000571085.1	chr17	81197393	81200288	1	ENSG00000262115.1	lncRNA	AC027601.3	lncRNA	AC027601.3-201	805	4.09508	2.5544	7.55753	4.34674	2.34911	1.82961	3.0972	2.41866	0.156465	0.272216
ENST00000624065.1	chr17	81262920	81265401	1	ENSG00000279187.1	TEC	AC027601.5	TEC	AC027601.5-201	2482	1.4942	1.65696	2.06415	1.53797	1.31858	1.40978	1.61549	1.34367	0.477369	0.589503
ENST00000665286.1	chr17	81339183	81345966	-1	ENSG00000287431.1	lncRNA	AC027601.6	lncRNA	AC027601.6-201	6784	1.09334	0.848705	1.55758	1.4067	1.06581	0.886515	1.35478	1.26706	0.0227423	0.081249
ENST00000413684.1	chr2	91747940	91748986	-1	ENSG00000232531.3	processed_pseudogene	AC027612.3	processed_pseudogene	AC027612.3-201	1047	3.9357	4.32076	3.05827	4.25352	2.30325	2.41163	2.02086	2.39328	0.445294	0.56006
ENST00000506895.1	chr4	177343004	177357032	-1	ENSG00000249084.1	lncRNA	AC027627.1	lncRNA	AC027627.1-201	753	1.6417	1.09232	1.70093	2.11223	1.40147	1.0651	1.43346	1.63795	0.272355	0.397202
ENST00000419595.1	chr7	66848496	66858136	1	ENSG00000232546.1	unprocessed_pseudogene	AC027644.1	unprocessed_pseudogene	AC027644.1-201	298	24.89	30.3613	42.98	42.6983	4.69432	4.97092	5.45877	5.44951	0.00879357	0.047198
ENST00000603786.1	chr7	66748838	66749077	-1	ENSG00000271064.1	processed_pseudogene	AC027644.2	processed_pseudogene	AC027644.2-201	240	10.3017	8.56788	5.33668	7.95256	3.49847	3.2582	2.66373	3.1623	0.152516	0.268097
ENST00000562846.1	chr16	67561411	67562309	-1	ENSG00000259804.1	lncRNA	AC027682.1	lncRNA	AC027682.1-201	899	0	1.37239	4.63027	3.5384	0	1.24634	2.4932	2.18219	0.039963	0.113654
ENST00000565929.1	chr16	67549219	67549733	-1	ENSG00000261386.2	lncRNA	AC027682.4	lncRNA	AC027682.4-202	515	1.60026	1.59712	0.621749	1.23535	1.37866	1.37691	0.697551	1.1605	0.151821	0.267684
ENST00000605277.1	chr16	67549214	67563958	-1	ENSG00000261386.2	lncRNA	AC027682.4	lncRNA	AC027682.4-201	798	1.03275	1.03072	0.401254	1.19587	1.02343	1.02199	0.486719	1.1348	0.420378	0.539323
ENST00000623147.1	chr16	67550815	67552935	-1	ENSG00000280214.1	TEC	AC027682.7	TEC	AC027682.7-201	2121	1.16568	0.775593	1.50967	1.94971	1.11482	0.828301	1.3275	1.56057	0.0585355	0.146183
ENST00000575593.1	chr17	3601761	3602272	-1	ENSG00000261916.1	lncRNA	AC027796.1	lncRNA	AC027796.1-201	512	1.60964	0.803239	3.12696	1.24259	1.38385	0.85059	2.04508	1.16516	0.427591	0.546026
ENST00000575326.1	chr17	3619256	3619913	-1	ENSG00000262248.1	processed_pseudogene	AC027796.2	processed_pseudogene	AC027796.2-201	344	4.79148	3.58655	5.5849	5.5483	2.53393	2.19741	2.71916	2.71112	0.198027	0.318668
ENST00000575741.1	chr17	3655621	3658092	-1	ENSG00000262903.1	lncRNA	AC027796.4	lncRNA	AC027796.4-201	874	8.01505	5.64656	8.42634	8.00716	3.17233	2.73261	3.2367	3.17107	0.231507	0.356292
ENST00000579100.1	chr17	73641026	73643106	1	ENSG00000264750.1	lncRNA	AC032019.1	lncRNA	AC032019.1-201	173	2.38189	2.37721	1.85087	7.35497	1.75783	1.75583	1.5114	3.06263	0.609354	0.703193
ENST00000570924.1	chr17	1424473	1426363	1	ENSG00000262777.1	lncRNA	AC032044.1	lncRNA	AC032044.1-201	570	1.44585	2.88602	0	1.11615	1.29034	1.95829	0	1.08144	0.107272	0.21381
ENST00000623383.1	chr17	1352070	1352255	1	ENSG00000280408.1	TEC	AC032044.2	TEC	AC032044.2-201	186	4.43083	11.0553	8.60755	10.2614	2.44117	3.5916	3.26417	3.49331	0.49693	0.609084
ENST00000552016.1	chr12	55980432	55981035	-1	ENSG00000237493.3	processed_pseudogene	AC034102.1	processed_pseudogene	AC034102.1-201	604	14.3269	8.85158	18.0245	19.4864	3.93799	3.30036	4.24979	4.3566	0.045822	0.12466
ENST00000551846.1	chr12	56029649	56041806	-1	ENSG00000257449.1	lncRNA	AC034102.3	lncRNA	AC034102.3-201	300	0	1.37086	1.06734	1.06034	0	1.24541	1.04777	1.04288	0.563676	0.667842
ENST00000550947.1	chr12	56120033	56129619	-1	ENSG00000258317.1	lncRNA	AC034102.6	lncRNA	AC034102.6-201	559	2.94861	1.47141	2.86405	2.84528	1.98134	1.30533	1.95011	1.94309	0.372038	0.496864
ENST00000615146.1	chr12	56010091	56010574	-1	ENSG00000273890.1	lncRNA	AC034102.8	lncRNA	AC034102.8-201	484	5.10828	2.54912	1.32314	1.31447	2.61077	1.82746	1.21608	1.21068	0.0636171	0.154272
ENST00000660063.1	chr3	10149986	10153326	-1	ENSG00000287086.1	lncRNA	AC034193.1	lncRNA	AC034193.1-201	1173	63.9355	54.6942	71.7927	69.1527	6.02093	5.79945	6.18572	6.13243	0.0416284	0.117041
ENST00000606447.1	chr3	12832219	12832728	-1	ENSG00000272263.1	lncRNA	AC034198.2	lncRNA	AC034198.2-201	510	7.27178	6.45111	3.76707	4.36611	3.0482	2.89745	2.2531	2.42388	0.0191826	0.0732541
ENST00000607861.1	chr5	10203600	10204040	-1	ENSG00000272417.1	lncRNA	AC034229.4	lncRNA	AC034229.4-201	441	4.67197	1.86512	1.45216	2.16396	2.50385	1.51859	1.29405	1.66173	0.285993	0.410013
ENST00000507251.1	chr5	33424025	33440619	-1	ENSG00000249572.1	lncRNA	AC034231.1	lncRNA	AC034231.1-201	537	9.20822	9.19013	13.1181	15.994	3.35166	3.3491	3.81947	4.08695	0.0228905	0.081553
ENST00000469891.2	chr5	116051917	116052289	-1	ENSG00000185641.6	processed_pseudogene	AC034236.1	processed_pseudogene	AC034236.1-201	373	287.232	303.206	200.018	205.53	8.17109	8.24891	7.65118	7.69021	0.000514814	0.0113992
ENST00000606662.1	chr5	116083807	116085416	-1	ENSG00000271918.1	lncRNA	AC034236.2	lncRNA	AC034236.2-201	1610	3.32725	3.57616	5.36983	5.33464	2.11345	2.19414	2.67125	2.66326	0.00541028	0.0359861
ENST00000563846.5	chr15	42208413	42226990	1	ENSG00000261002.5	lncRNA	AC036103.1	lncRNA	AC036103.1-201	823	2.00276	0.499706	1.55626	2.70561	1.58629	0.58468	1.35404	1.88971	0.294596	0.418863
ENST00000559468.1	chr15	98954149	99105824	-1	ENSG00000259475.1	lncRNA	AC036108.1	lncRNA	AC036108.1-201	588	0.700795	1.39884	2.7228	2.16396	0.766209	1.26234	1.89639	1.66173	0.0644865	0.155451
ENST00000564527.1	chr15	99139317	99145370	1	ENSG00000261616.1	lncRNA	AC036108.3	lncRNA	AC036108.3-201	2677	2.77072	2.61165	2.39224	3.44601	1.91484	1.85266	1.76224	2.15251	0.710192	0.788822
ENST00000606512.1	chr8	79956465	79957381	-1	ENSG00000272518.1	lncRNA	AC036214.2	lncRNA	AC036214.2-201	917	2.24682	2.24241	1.39673	0.69379	1.69903	1.69707	1.26107	0.760255	0.0434186	0.120646
ENST00000521025.1	chr8	22613908	22616657	-1	ENSG00000253200.1	lncRNA	AC037459.2	lncRNA	AC037459.2-201	2750	4.49528	3.88826	2.91092	2.89184	2.45819	2.28932	1.96751	1.96045	0.0135159	0.0598952
ENST00000583416.1	chr17	64943262	64951054	1	ENSG00000265912.1	lncRNA	AC037487.1	lncRNA	AC037487.1-201	2474	1.99871	3.32464	4.14164	3.60019	1.58434	2.11258	2.36223	2.20169	0.104973	0.210965
ENST00000606668.1	chr17	64951498	64951609	-1	ENSG00000272006.1	processed_pseudogene	AC037487.3	processed_pseudogene	AC037487.3-201	112	11.0375	22.0317	20.0126	8.5206	3.58947	4.52555	4.39318	3.25105	0.677248	0.759771
ENST00000573063.1	chr16	67261108	67263784	1	ENSG00000262691.1	lncRNA	AC040160.1	retained_intron	AC040160.1-201	2677	4.7718	4.91605	3.94719	4.75312	2.52902	2.56463	2.30661	2.52434	0.30612	0.429799
ENST00000575231.1	chr16	67929614	67936017	-1	ENSG00000261884.2	protein_coding	AC040162.1	retained_intron	AC040162.1-201	5685	1.88457	1.73618	2.19663	2.18223	1.52835	1.45216	1.67655	1.67004	0.0379956	0.110094
ENST00000565382.1	chr16	84117051	84117571	1	ENSG00000260018.1	lncRNA	AC040169.1	lncRNA	AC040169.1-201	521	4.7455	3.15745	9.83342	8.54786	2.52243	2.0557	3.43742	3.25518	0.0111316	0.0534507
ENST00000622369.1	chr16	84085979	84086590	-1	ENSG00000274677.1	lncRNA	AC040169.3	lncRNA	AC040169.3-201	612	2.69325	1.34398	1.56961	0.519775	1.88489	1.22896	1.36155	0.603858	0.219321	0.34281
ENST00000518674.1	chr8	135455865	135456952	-1	ENSG00000254372.1	lncRNA	AC040914.1	lncRNA	AC040914.1-201	318	0	2.58653	1.00692	1.00032	0	1.84259	1.00498	1.00023	0.944956	0.967218
ENST00000523101.1	chr17	47409322	47423526	-1	ENSG00000253347.1	lncRNA	AC040934.1	lncRNA	AC040934.1-201	513	1.6065	2.40502	1.24835	0.620083	1.38211	1.76766	1.16886	0.696068	0.0980935	0.202329
ENST00000561102.2	chr17	63885810	63886411	1	ENSG00000259533.2	unprocessed_pseudogene	AC040958.1	unprocessed_pseudogene	AC040958.1-201	409	4.03	5.02761	4.69732	3.11103	2.33056	2.59158	2.51028	2.0395	0.469052	0.581947
ENST00000573222.1	chr17	6994642	6995189	-1	ENSG00000262089.1	lncRNA	AC040977.1	lncRNA	AC040977.1-201	343	28.8327	17.985	12.1359	15.766	4.89882	4.24679	3.71544	4.06747	0.0956054	0.199624
ENST00000497325.1	chr15	47730144	47730935	-1	ENSG00000213862.4	processed_pseudogene	AC044787.1	processed_pseudogene	AC044787.1-201	792	5.20287	5.19265	1.61718	0.803289	2.63294	2.63056	1.38801	0.850631	0.00461616	0.0330514
ENST00000560756.5	chr15	85205440	85234785	-1	ENSG00000229212.8	transcribed_unprocessed_pseudogene	AC044860.1	lncRNA	AC044860.1-202	1160	53.2846	56.0162	50.5144	50.7319	5.76247	5.8333	5.6869	5.69298	0.0885215	0.190603
ENST00000447139.1	chr3	194632923	194645401	1	ENSG00000229334.1	lncRNA	AC046143.1	lncRNA	AC046143.1-201	972	1.69575	3.38484	1.97655	2.29086	1.43069	2.13252	1.57364	1.71847	0.657083	0.74195
ENST00000609789.1	chr3	194637505	194637664	-1	ENSG00000272707.1	lncRNA	AC046143.2	lncRNA	AC046143.2-201	160	5.15085	5.14073	6.00377	7.95256	2.62078	2.61841	2.80813	3.1623	0.361444	0.486677
ENST00000435260.1	chr8	56050038	56051207	-1	ENSG00000236814.1	processed_pseudogene	AC046176.1	processed_pseudogene	AC046176.1-201	1170	1.76097	2.46052	1.91573	1.63129	1.46518	1.79099	1.54386	1.39577	0.389868	0.512583
ENST00000603263.1	chr17	63610772	63611184	-1	ENSG00000270587.1	processed_pseudogene	AC046185.2	processed_pseudogene	AC046185.2-201	413	14.9661	18.9199	18.6073	24.6472	3.99694	4.31614	4.29332	4.68073	0.210402	0.333532
ENST00000550290.2	chr12	62602752	62622213	1	ENSG00000257354.2	lncRNA	AC048341.1	lncRNA	AC048341.1-201	8693	3.03374	2.0816	4.75163	4.75708	2.01212	1.62368	2.52397	2.52534	0.00869552	0.0469126
ENST00000619323.1	chr12	62603909	62604399	1	ENSG00000275180.1	lncRNA	AC048341.2	lncRNA	AC048341.2-201	491	11.7494	6.70074	13.6949	12.9573	3.67236	2.945	3.87725	3.80295	0.120388	0.230588
ENST00000619744.1	chr12	32109076	32109602	1	ENSG00000277342.1	lncRNA	AC048344.4	lncRNA	AC048344.4-201	527	7.03721	6.24301	1.82277	3.01805	3.00669	2.85659	1.49711	2.0065	0.0102676	0.051462
ENST00000560239.1	chr15	84513241	84526949	-1	ENSG00000259244.1	lncRNA	AC048382.2	lncRNA	AC048382.2-201	492	8.37536	8.3589	3.90489	3.8793	3.22887	3.22634	2.29422	2.28667	0.00307224	0.0264895
ENST00000582394.1	chr17	62282702	62297026	-1	ENSG00000263887.7	transcribed_unprocessed_pseudogene	AC053481.2	transcribed_unprocessed_pseudogene	AC053481.2-201	1500	15.3839	15.902	18.5716	15.9051	4.0342	4.07912	4.29069	4.07939	0.246128	0.371747
ENST00000543604.1	chr12	22460519	22463914	-1	ENSG00000256973.1	lncRNA	AC053513.2	lncRNA	AC053513.2-201	738	14.5173	18.9469	14.3179	10.7758	3.9558	4.31809	3.93715	3.55776	0.143933	0.260307
ENST00000502790.1	chr4	73259209	73317953	1	ENSG00000250220.1	lncRNA	AC053527.2	lncRNA	AC053527.2-201	685	7.82026	6.60414	8.88148	4.17945	3.14082	2.92679	3.30473	2.3728	0.617956	0.711273
ENST00000624039.1	chr17	17181504	17183257	1	ENSG00000278864.1	TEC	AC055811.4	TEC	AC055811.4-201	1754	13.626	14.5371	13.1439	11.9696	3.87046	3.95764	3.82211	3.69707	0.127438	0.238506
ENST00000606067.1	chr8	65714334	65714778	-1	ENSG00000272155.1	lncRNA	AC055822.1	lncRNA	AC055822.1-201	445	3.70398	5.54505	0.719552	2.85935	2.23388	2.7104	0.782033	1.94836	0.087544	0.189036
ENST00000568641.1	chr17	5499439	5501145	-1	ENSG00000286190.1	protein_coding	AC055839.2	protein_coding	AC055839.2-201	1627	9.6242	10.3636	13.9731	14.8591	3.40928	3.50635	3.9043	3.98724	0.00409806	0.031066
ENST00000565993.1	chr15	66314914	66331703	-1	ENSG00000260773.1	lncRNA	AC055855.1	lncRNA	AC055855.1-201	500	5.76895	7.40265	12.808	8.90687	2.75893	3.07084	3.78744	3.30843	0.0833436	0.18291
ENST00000531834.1	chr15	28679405	28682252	-1	ENSG00000254398.1	unprocessed_pseudogene	AC055876.2	unprocessed_pseudogene	AC055876.2-201	546	9.05643	10.5451	4.69159	4.07824	3.33005	3.52921	2.50883	2.34433	0.00420882	0.0315004
ENST00000634503.1	chr17	43165760	43170441	-1	ENSG00000267002.4	lncRNA	AC060780.1	lncRNA	AC060780.1-204	2406	3.93913	3.4186	3.72636	3.96637	2.30426	2.14359	2.24073	2.31219	0.588672	0.689219
ENST00000635600.1	chr17	43148368	43170316	-1	ENSG00000267002.4	lncRNA	AC060780.1	lncRNA	AC060780.1-201	1782	8.55584	8.76981	8.08588	6.2478	3.25638	3.28833	3.18363	2.85754	0.15229	0.268097
ENST00000659136.1	chr17	43148705	43160009	-1	ENSG00000267002.4	lncRNA	AC060780.1	lncRNA	AC060780.1-206	622	3.97493	5.28949	5.14792	5.11419	2.31468	2.65294	2.6201	2.61216	0.511137	0.622061
ENST00000589047.1	chr17	43169880	43170077	-1	ENSG00000267340.1	processed_pseudogene	AC060780.2	processed_pseudogene	AC060780.2-201	198	27.0549	20.7706	25.8748	24.0987	4.81018	4.44431	4.74818	4.64954	0.715069	0.793201
ENST00000589464.1	chr17	43168170	43168249	-1	ENSG00000267595.1	unprocessed_pseudogene	AC060780.3	unprocessed_pseudogene	AC060780.3-201	80	87.5644	149.081	68.0427	87.4782	6.46865	7.2296	6.10942	6.46725	0.177973	0.296798
ENST00000583209.1	chr17	28274657	28275716	-1	ENSG00000264029.1	unprocessed_pseudogene	AC061975.3	unprocessed_pseudogene	AC061975.3-201	244	1.6888	1.68548	0	2.6074	1.42696	1.42518	0	1.85096	0.442702	0.557838
ENST00000658960.1	chr17	28204616	28223735	1	ENSG00000287721.1	lncRNA	AC061975.8	lncRNA	AC061975.8-201	1553	1.59202	2.38334	3.5051	4.30145	1.37408	1.75845	2.17156	2.40639	0.0253828	0.0871674
ENST00000668866.1	chr2	88690177	88691464	-1	ENSG00000287686.1	lncRNA	AC062029.1	lncRNA	AC062029.1-201	1208	6.82231	6.12802	8.21707	9.21655	2.9676	2.8335	3.20431	3.35284	0.0315894	0.098743
ENST00000615562.1	chr12	120500735	120501090	-1	ENSG00000278344.1	lncRNA	AC063943.1	lncRNA	AC063943.1-201	356	1.15749	1.15522	6.29608	3.57419	1.10936	1.10783	2.86712	2.19351	0.0500779	0.132136
ENST00000547360.1	chr12	101408372	101409060	-1	ENSG00000257543.1	lncRNA	AC063948.1	lncRNA	AC063948.1-201	379	5.43625	3.25534	10.1383	13.4291	2.68622	2.08927	3.47746	3.85091	0.0194205	0.0736487
ENST00000600133.1	chr12	101773188	101773755	-1	ENSG00000258230.2	transcribed_processed_pseudogene	AC063950.1	lncRNA	AC063950.1-202	568	1.45094	0	1.12747	1.12008	1.29334	0	1.08914	1.08412	0.387426	0.509918
ENST00000635496.1	chr3	120367949	120423826	1	ENSG00000240661.3	transcribed_unitary_pseudogene	AC063952.1	lncRNA	AC063952.1-204	927	2.22259	1.77458	2.76333	1.37261	1.68822	1.47227	1.91201	1.24648	0.92362	0.951519
ENST00000498792.1	chr3	120306726	120307952	1	ENSG00000240882.1	processed_pseudogene	AC063952.2	processed_pseudogene	AC063952.2-201	1227	1.34333	0.335174	1.04385	1.03701	1.22856	0.417027	1.03129	1.02645	0.489682	0.601981
ENST00000416679.1	chr10	87878692	87880427	1	ENSG00000224745.1	lncRNA	AC063965.2	lncRNA	AC063965.2-201	499	5.78051	2.47249	3.85011	4.46236	2.76139	1.79597	2.27802	2.44952	0.84456	0.894473
ENST00000498103.1	chr15	71341158	71341712	-1	ENSG00000212664.5	processed_pseudogene	AC064799.1	processed_pseudogene	AC064799.1-201	555	147.75	148.942	133.273	122.656	7.21675	7.22826	7.06902	6.95019	0.0214661	0.0782227
ENST00000612025.1	chr18	62525919	62526325	-1	ENSG00000278017.1	lncRNA	AC064801.1	lncRNA	AC064801.1-201	407	0	1.01046	2.3602	1.56316	0	1.00753	1.74855	1.35792	0.103605	0.209177
ENST00000520357.1	chr8	51899715	51913138	1	ENSG00000228801.6	lncRNA	AC064807.1	lncRNA	AC064807.1-203	575	2.86656	4.29139	7.79619	7.7451	1.95105	2.40365	3.13688	3.12848	0.0110919	0.0533511
ENST00000607928.1	chr2	202374932	202375604	-1	ENSG00000273456.1	lncRNA	AC064836.3	lncRNA	AC064836.3-201	673	3.67371	6.11082	3.33047	3.30864	2.22457	2.83002	2.11452	2.10723	0.184146	0.303074
ENST00000652719.1	chr2	202302122	202303614	-1	ENSG00000286223.1	lncRNA	AC064836.4	lncRNA	AC064836.4-201	1120	3.67918	4.03914	2.57304	3.40824	2.22625	2.33318	1.83715	2.1402	0.146575	0.263022
ENST00000413279.1	chr2	135510546	135511943	-1	ENSG00000235651.1	processed_pseudogene	AC064850.1	processed_pseudogene	AC064850.1-201	1398	2.94755	2.64758	5.49701	4.09574	1.98096	1.86694	2.69978	2.34929	0.0361246	0.10693
ENST00000608826.1	chr10	86749754	86756298	-1	ENSG00000272631.1	lncRNA	AC067750.1	lncRNA	AC067750.1-201	6545	2.26653	2.01073	2.78861	3.06195	1.70776	1.59012	1.92167	2.02217	0.0160543	0.0658081
ENST00000459965.2	chr8	38844866	38846439	-1	ENSG00000253829.1	lncRNA	AC067817.2	lncRNA	AC067817.2-201	387	4.2591	4.25073	4.96435	3.28788	2.39482	2.39252	2.57637	2.10026	0.762209	0.826668
ENST00000606064.2	chr8	33360839	33361415	-1	ENSG00000272338.2	lncRNA	AC067838.1	lncRNA	AC067838.1-201	577	11.4265	11.404	4.99447	2.75652	3.63535	3.63274	2.58363	1.9094	0.00733309	0.0427907
ENST00000591237.1	chr17	42509784	42511519	1	ENSG00000267632.1	lncRNA	AC067852.3	lncRNA	AC067852.3-201	1736	7.12098	6.6332	4.42674	4.94745	3.02165	2.93229	2.44009	2.57227	0.00977159	0.0502433
ENST00000623270.1	chr17	42598643	42599177	1	ENSG00000280183.1	TEC	AC067852.4	TEC	AC067852.4-201	535	0.77022	1.53741	1.79552	1.18917	0.823929	1.34336	1.48312	1.13038	0.595081	0.692015
ENST00000655617.1	chr17	42577825	42578366	1	ENSG00000287710.1	lncRNA	AC067852.5	lncRNA	AC067852.5-201	542	9.88354	9.86412	12.4063	14.6726	3.44408	3.4415	3.74484	3.97017	0.046911	0.126483
ENST00000624172.1	chr15	78599892	78600013	-1	ENSG00000279421.1	TEC	AC067863.2	TEC	AC067863.2-201	122	20.2656	6.74194	7.87379	7.82219	4.41045	2.95269	3.14955	3.14114	0.395994	0.518879
ENST00000517322.1	chr8	27063996	27065278	-1	ENSG00000253899.1	processed_pseudogene	AC067904.2	processed_pseudogene	AC067904.2-201	1283	3.53293	4.16707	2.24615	3.22317	2.18044	2.36935	1.69873	2.07833	0.113512	0.22103
ENST00000524808.1	chr8	143632071	143633756	-1	ENSG00000254812.1	lncRNA	AC067930.2	lncRNA	AC067930.2-201	701	2.35131	3.52004	4.56777	4.53784	1.74473	2.17634	2.4771	2.46932	0.0678386	0.16014
ENST00000531730.1	chr8	143573490	143577397	1	ENSG00000255050.1	lncRNA	AC067930.4	lncRNA	AC067930.4-201	1173	1.75647	2.10362	1.36488	1.89831	1.46282	1.63395	1.24177	1.53521	0.380726	0.505951
ENST00000653168.1	chr8	143541648	143545128	1	ENSG00000287576.1	lncRNA	AC067930.8	lncRNA	AC067930.8-201	3042	3.79286	3.37983	4.84196	4.49652	2.26089	2.13088	2.54645	2.45852	0.023193	0.0822114
ENST00000577218.1	chr17	29369717	29390777	-1	ENSG00000264808.1	lncRNA	AC068025.1	lncRNA	AC068025.1-201	762	2.16308	2.69854	2.52127	1.66983	1.66133	1.88696	1.81609	1.41675	0.469052	0.581947
ENST00000513620.1	chr2	232343116	232343903	1	ENSG00000251485.1	processed_pseudogene	AC068134.3	processed_pseudogene	AC068134.3-201	788	3.6605	3.65331	2.43808	4.44052	2.22048	2.21826	1.7816	2.44374	0.689989	0.770916
ENST00000664853.1	chr11	43644239	43650096	1	ENSG00000283341.2	lncRNA	AC068205.2	lncRNA	AC068205.2-204	2814	1.46435	1.46147	2.27577	1.5826	1.30121	1.29952	1.71183	1.36882	0.222331	0.346488
ENST00000563278.1	chr15	75368155	75369584	1	ENSG00000260274.1	lncRNA	AC068338.2	lncRNA	AC068338.2-201	1430	2.88159	4.3139	5.59792	4.67144	1.95665	2.40977	2.72201	2.50371	0.101779	0.206893
ENST00000617892.1	chr15	75346744	75347161	-1	ENSG00000275645.1	lncRNA	AC068338.3	lncRNA	AC068338.3-201	418	4.92904	6.8871	10.7244	9.13213	2.5678	2.97949	3.55145	3.34087	0.0394305	0.112819
ENST00000623902.1	chr15	32182551	32186475	1	ENSG00000279912.1	TEC	AC068448.1	TEC	AC068448.1-201	3925	2.62463	2.61948	1.46844	0.972543	1.85784	1.85578	1.3036	0.980057	0.00873475	0.0469877
ENST00000616428.1	chr18	79677287	79679358	-1	ENSG00000274828.1	lncRNA	AC068473.5	lncRNA	AC068473.5-201	2072	5.56848	6.54996	9.5813	8.90441	2.71556	2.91647	3.40344	3.30807	0.00686632	0.0411777
ENST00000482895.2	chr8	58588420	58588764	-1	ENSG00000242970.2	processed_pseudogene	AC068522.1	processed_pseudogene	AC068522.1-201	345	1.1944	4.76821	2.78435	0.922036	1.13383	2.52812	1.92005	0.942636	0.544847	0.651354
ENST00000435524.2	chr7	66119603	66165011	-1	ENSG00000234185.2	lncRNA	AC068533.3	lncRNA	AC068533.3-201	404	3.05991	1.01797	1.58515	2.36215	2.02145	1.0129	1.37025	1.74938	0.983278	0.987807
ENST00000446489.1	chr11	1763009	1763749	-1	ENSG00000229512.1	lncRNA	AC068580.1	lncRNA	AC068580.1-201	252	4.90557	1.63198	0	1.26231	2.56208	1.39615	0	1.1778	0.11508	0.222902
ENST00000449248.1	chr11	1760348	1762486	1	ENSG00000235027.1	lncRNA	AC068580.3	lncRNA	AC068580.3-201	2015	1.227	1.63279	1.43018	1.73654	1.1551	1.39659	1.28106	1.45235	0.584286	0.684969
ENST00000635775.1	chr8	12537079	12665588	-1	ENSG00000283674.3	lncRNA	AC068587.4	lncRNA	AC068587.4-204	3959	3.95518	4.77845	2.83077	3.05327	2.30894	2.53068	1.93764	2.01909	0.0170505	0.0683955
ENST00000636622.1	chr8	12594985	12605726	-1	ENSG00000283674.3	lncRNA	AC068587.4	lncRNA	AC068587.4-206	1014	4.47016	4.86696	1.89468	3.13711	2.45158	2.55261	1.5334	2.04862	0.0371108	0.108444
ENST00000636990.1	chr8	12626392	12659651	-1	ENSG00000283674.3	lncRNA	AC068587.4	lncRNA	AC068587.4-207	701	3.52697	2.34669	1.37033	0.907568	2.17855	1.74274	1.24509	0.931734	0.0331726	0.1016
ENST00000641839.1	chr8	12505001	12607664	-1	ENSG00000283674.3	lncRNA	AC068587.4	lncRNA	AC068587.4-203	5619	3.88674	4.02548	2.50736	2.26448	2.28887	2.32926	1.81038	1.70685	0.00145513	0.0181699
ENST00000660816.1	chr8	12485139	12491970	-1	ENSG00000283674.3	lncRNA	AC068587.4	lncRNA	AC068587.4-202	3013	3.41908	2.32041	2.12546	3.48403	2.14375	1.73136	1.64407	2.1648	0.90326	0.936675
ENST00000602927.1	chr4	56387625	56388153	1	ENSG00000269921.1	lncRNA	AC068620.1	lncRNA	AC068620.1-201	529	3.89478	6.99683	13.3165	11.4252	2.29124	2.99943	3.8396	3.6352	0.0195767	0.0739504
ENST00000602749.1	chr4	56396312	56396871	1	ENSG00000270147.1	lncRNA	AC068620.2	lncRNA	AC068620.2-201	560	0.735835	1.46878	3.43072	3.40824	0.79563	1.3038	2.14754	2.1402	0.0182507	0.0712689
ENST00000538831.3	chr3	186596976	186597200	1	ENSG00000283390.1	processed_pseudogene	AC068631.3	processed_pseudogene	AC068631.3-201	225	3.66282	5.48344	4.26934	2.82758	2.2212	2.69676	2.39762	1.93643	0.384355	0.508699
ENST00000623793.1	chr17	40113215	40115442	-1	ENSG00000279199.1	TEC	AC068669.1	TEC	AC068669.1-201	2228	2.21939	2.21503	2.01203	1.7133	1.68679	1.68483	1.59074	1.44005	0.161027	0.278546
ENST00000536166.1	chr12	124005871	124006225	-1	ENSG00000256827.1	processed_pseudogene	AC068790.1	processed_pseudogene	AC068790.1-201	355	1.16075	1.15847	1.80395	2.68819	1.11153	1.11001	1.48746	1.88291	0.197563	0.318568
ENST00000602601.1	chr12	123968023	123968579	-1	ENSG00000269938.1	lncRNA	AC068790.2	lncRNA	AC068790.2-201	557	3.69899	4.43007	5.1738	3.4266	2.23235	2.44097	2.62616	2.1462	0.903241	0.936675
ENST00000602988.1	chr12	123966077	123966629	-1	ENSG00000269997.1	lncRNA	AC068790.3	lncRNA	AC068790.3-201	553	4.4709	3.71843	9.2644	7.478	2.45178	2.23831	3.35958	3.08372	0.0142505	0.06159
ENST00000602474.1	chr12	123962555	123962817	-1	ENSG00000270048.1	lncRNA	AC068790.4	lncRNA	AC068790.4-201	263	7.83399	7.8186	2.43499	3.62855	3.14306	3.14055	1.7803	2.21056	0.0125606	0.0570728
ENST00000602741.1	chr12	123969990	123970344	-1	ENSG00000270061.1	lncRNA	AC068790.5	lncRNA	AC068790.5-201	355	6.96452	5.79237	7.21579	8.96063	2.99359	2.76391	3.0384	3.31624	0.243275	0.368531
ENST00000602558.1	chr12	123971457	123971714	-1	ENSG00000270095.1	lncRNA	AC068790.6	lncRNA	AC068790.6-201	258	1.59716	4.78207	7.44653	7.39773	1.37694	2.53159	3.07836	3.07	0.0661001	0.157512
ENST00000602347.1	chr12	123960717	123961244	-1	ENSG00000270130.1	lncRNA	AC068790.7	lncRNA	AC068790.7-201	528	3.12172	3.89449	3.63865	3.01233	2.04325	2.29116	2.2137	2.00444	0.708919	0.787709
ENST00000621354.1	chr12	31443792	31444208	-1	ENSG00000275769.1	lncRNA	AC068792.1	lncRNA	AC068792.1-201	417	1.97634	1.97246	2.3036	4.57701	1.57354	1.57166	1.72404	2.47949	0.307919	0.431444
ENST00000553321.1	chr15	90952239	90955225	-1	ENSG00000258384.1	lncRNA	AC068831.1	lncRNA	AC068831.1-201	1858	1.55246	1.77076	1.8957	1.71207	1.35189	1.47028	1.53391	1.43939	0.555645	0.661223
ENST00000643536.1	chr15	90966190	91022566	-1	ENSG00000284946.1	protein_coding	AC068831.7	nonsense_mediated_decay	AC068831.7-201	6683	12.5168	12.8614	11.3553	11.4713	3.75668	3.793	3.62706	3.64054	0.0175027	0.0695448
ENST00000620635.1	chr15	80999593	80999981	-1	ENSG00000277782.1	lncRNA	AC068870.2	lncRNA	AC068870.2-201	389	6.3558	7.40053	4.93883	6.54195	2.87888	3.07048	2.57018	2.91494	0.311121	0.434423
ENST00000546793.1	chr12	53043189	53054438	-1	ENSG00000257337.7	lncRNA	AC068888.1	lncRNA	AC068888.1-207	2863	1.58321	1.72375	1.34209	1.11108	1.36917	1.44559	1.2278	1.07798	0.0639239	0.154831
ENST00000608741.1	chr2	202032770	202033537	-1	ENSG00000273209.1	lncRNA	AC069148.1	lncRNA	AC069148.1-201	768	1.60964	0.535492	1.25078	1.24259	1.38385	0.618701	1.17043	1.16516	0.630845	0.720685
ENST00000533405.1	chr8	11801698	11802568	-1	ENSG00000255046.1	lncRNA	AC069185.1	lncRNA	AC069185.1-202	471	1.74976	0.873159	1.35966	1.35075	1.4593	0.905474	1.23858	1.23312	0.977862	0.9872
ENST00000609511.1	chr4	55387949	55388271	1	ENSG00000273257.1	lncRNA	AC069200.1	lncRNA	AC069200.1-201	323	2.5515	3.81973	1.98267	0.984838	1.82843	2.26895	1.5766	0.989021	0.0980935	0.202329
ENST00000566372.1	chr3	160753428	160755142	-1	ENSG00000260572.1	lncRNA	AC069224.1	lncRNA	AC069224.1-201	1715	1.92218	1.6786	2.05377	2.22579	1.54705	1.42148	1.61059	1.68965	0.224899	0.349221
ENST00000611056.1	chr12	120703867	120704282	1	ENSG00000277423.1	lncRNA	AC069234.5	lncRNA	AC069234.5-201	416	1.98109	2.9658	5.38799	4.58802	1.57584	1.98761	2.67536	2.48234	0.0399617	0.113654
ENST00000441819.1	chr3	196298061	196298215	-1	ENSG00000237418.1	processed_pseudogene	AC069257.2	processed_pseudogene	AC069257.2-201	155	7.9755	5.30656	0	4.10455	3.16599	2.65685	0	2.35178	0.110309	0.21745
ENST00000411911.1	chr7	47956793	47957318	1	ENSG00000225507.1	processed_pseudogene	AC069282.1	processed_pseudogene	AC069282.1-201	526	32.9027	38.3111	40.786	39.914	5.08333	5.29687	5.38495	5.35452	0.125448	0.235769
ENST00000622626.1	chr11	112967	125927	-1	ENSG00000254468.2	lncRNA	AC069287.1	lncRNA	AC069287.1-202	723	3.41965	2.27529	1.77151	0.879952	2.14393	1.71162	1.47067	0.910696	0.0747437	0.170751
ENST00000527297.1	chr11	129279	186136	1	ENSG00000255229.1	lncRNA	AC069287.3	lncRNA	AC069287.3-201	589	36.3795	38.4027	64.6925	59.948	5.22417	5.30022	6.03766	5.92951	0.000903302	0.0144789
ENST00000602820.1	chr4	56960927	56961373	-1	ENSG00000269949.1	lncRNA	AC069307.1	lncRNA	AC069307.1-201	447	0	1.84008	2.86533	2.84655	0	1.50593	1.95059	1.94357	0.100692	0.205383
ENST00000489433.1	chr3	108543367	108543875	-1	ENSG00000241634.1	processed_pseudogene	AC069499.1	processed_pseudogene	AC069499.1-201	509	29.1443	41.2066	27.6794	26.2481	4.91381	5.3994	4.84194	4.76809	0.155638	0.271182
ENST00000610665.1	chr3	108574683	108575064	1	ENSG00000276763.1	processed_pseudogene	AC069499.2	processed_pseudogene	AC069499.2-201	382	8.62969	5.38296	5.02933	3.33092	3.26749	2.67423	2.592	2.11467	0.130722	0.242551
ENST00000609399.1	chr10	14877688	14878686	-1	ENSG00000272853.1	lncRNA	AC069544.1	lncRNA	AC069544.1-201	999	1.23744	2.05835	3.52573	1.91053	1.16185	1.61275	2.17815	1.54128	0.258855	0.385022
ENST00000496556.1	chr7	6490793	6491098	-1	ENSG00000231359.3	processed_pseudogene	AC072052.1	processed_pseudogene	AC072052.1-201	306	2.69325	1.34398	1.04641	2.0791	1.88489	1.22896	1.03309	1.62251	0.526406	0.634648
ENST00000667321.1	chr7	4642248	4642570	1	ENSG00000286874.1	lncRNA	AC072054.1	lncRNA	AC072054.1-201	323	2.5515	1.27324	11.896	12.8029	1.82843	1.18475	3.68885	3.7869	0.00298179	0.0259939
ENST00000569710.1	chr7	39947522	39949755	-1	ENSG00000259826.1	lncRNA	AC072061.1	lncRNA	AC072061.1-201	2234	2.02898	0.736362	2.72328	2.27826	1.59883	0.796068	1.89658	1.71293	0.112141	0.219871
ENST00000441217.1	chr2	73985132	73986343	1	ENSG00000235499.1	lncRNA	AC073046.1	lncRNA	AC073046.1-201	390	9.50925	14.7631	18.0626	20.3912	3.39359	3.97848	4.25267	4.41894	0.0536735	0.138498
ENST00000650890.1	chr2	73834422	73856965	-1	ENSG00000286244.1	lncRNA	AC073046.3	lncRNA	AC073046.3-201	644	1.91957	0.6386	5.46927	4.93948	1.54576	0.712463	2.6936	2.57034	0.0143104	0.0616467
ENST00000434352.1	chr7	99442890	99443496	-1	ENSG00000228335.1	processed_pseudogene	AC073063.1	processed_pseudogene	AC073063.1-201	607	4.07316	1.35505	3.6926	4.71651	2.34288	1.23576	2.23039	2.51514	0.238312	0.363656
ENST00000493920.1	chr7	105530209	105530671	1	ENSG00000223886.3	processed_pseudogene	AC073073.1	processed_pseudogene	AC073073.1-201	463	7.11996	7.10597	7.60736	10.3057	3.02147	3.01899	3.10557	3.49898	0.26523	0.390277
ENST00000609827.1	chr7	105571083	105573660	1	ENSG00000272604.1	lncRNA	AC073073.2	lncRNA	AC073073.2-201	2578	7.35264	7.01915	5.83764	6.53973	3.06223	3.00345	2.7735	2.91451	0.096914	0.20158
ENST00000633579.1	chr7	65647010	65770810	-1	ENSG00000272693.4	transcribed_unprocessed_pseudogene	AC073107.1	lncRNA	AC073107.1-201	1962	2.31027	1.67689	3.59043	4.37756	1.72695	1.42056	2.19863	2.42695	0.0159412	0.0655344
ENST00000620476.1	chr7	65764535	65768306	1	ENSG00000275833.1	unprocessed_pseudogene	AC073107.2	unprocessed_pseudogene	AC073107.2-201	238	3.46275	1.72798	16.1446	14.7022	2.15793	1.44783	4.09968	3.9729	0.00362486	0.0289185
ENST00000497366.1	chr7	150379854	150383885	-1	ENSG00000239377.1	lncRNA	AC073111.1	lncRNA	AC073111.1-201	420	3.92445	2.93756	3.04953	1.51477	2.29996	1.9773	2.01775	1.33043	0.217778	0.341264
ENST00000641330.1	chr7	150400702	150412470	1	ENSG00000284691.1	protein_coding	AC073111.4	lncRNA	AC073111.4-201	2582	0.957555	1.59279	1.9842	1.4784	0.969052	1.3745	1.57735	1.30941	0.242417	0.367618
ENST00000391089.1	chr2	226968989	226969122	-1	ENSG00000212391.1	snoRNA	AC073149.1	snoRNA	AC073149.1-201	134	3.07513	6.13818	7.16867	4.7478	2.02685	2.83556	3.0301	2.52301	0.595081	0.692015
ENST00000607241.1	chr2	9555899	9556775	1	ENSG00000271855.1	lncRNA	AC073195.1	lncRNA	AC073195.1-201	877	2.81916	3.28256	5.11153	5.44075	1.93326	2.09847	2.61153	2.68723	0.0116199	0.0546223
ENST00000414799.2	chr7	65075023	65078780	1	ENSG00000227113.2	unprocessed_pseudogene	AC073210.1	unprocessed_pseudogene	AC073210.1-201	232	1.77615	3.54533	5.5207	6.85566	1.47309	2.18438	2.70503	2.97373	0.0644032	0.155451
ENST00000429409.1	chr7	66004017	66004137	1	ENSG00000224365.1	processed_pseudogene	AC073261.1	processed_pseudogene	AC073261.1-201	121	0	3.39883	5.29258	7.88684	0	2.13712	2.65365	3.15167	0.10353	0.209147
ENST00000652224.1	chr2	74123965	74135640	1	ENSG00000217702.3	lncRNA	AC073263.1	lncRNA	AC073263.1-201	517	0	1.59094	5.5741	3.69171	0	1.37348	2.71679	2.23011	0.0507356	0.13343
ENST00000418907.1	chr7	16695871	16719898	-1	ENSG00000235837.1	lncRNA	AC073333.1	lncRNA	AC073333.1-201	648	2.54363	1.90397	3.9531	3.43629	1.82523	1.53803	2.30833	2.14935	0.0551073	0.140629
ENST00000427776.1	chr7	66914581	66914943	1	ENSG00000179131.7	processed_pseudogene	AC073335.1	processed_pseudogene	AC073335.1-201	363	1.13517	2.26588	0.882096	1.75263	1.09435	1.70747	0.91234	1.46081	0.524694	0.633332
ENST00000366167.2	chr7	6663974	6708901	1	ENSG00000228010.6	lncRNA	AC073343.2	lncRNA	AC073343.2-203	564	1.46123	1.45836	3.40639	1.69203	1.29938	1.2977	2.1396	1.4287	0.308301	0.431844
ENST00000427545.1	chr7	64835280	64836882	-1	ENSG00000234338.1	processed_pseudogene	AC073349.2	processed_pseudogene	AC073349.2-201	1603	14.9095	15.3933	14.5818	15.4785	3.99182	4.03504	3.96179	4.04251	0.950505	0.970798
ENST00000658253.1	chr7	64801958	64804117	-1	ENSG00000287580.1	lncRNA	AC073349.4	lncRNA	AC073349.4-201	556	6.67016	2.95869	5.75901	8.5819	2.93926	1.98502	2.75681	3.26031	0.260648	0.385693
ENST00000609598.1	chr3	119497678	119498181	-1	ENSG00000272662.1	lncRNA	AC073352.1	lncRNA	AC073352.1-201	504	0.817594	1.63198	3.81191	1.89347	0.86203	1.39615	2.26661	1.5328	0.189357	0.309207
ENST00000421480.2	chr10	16721352	16748377	-1	ENSG00000225213.2	lncRNA	AC073367.1	lncRNA	AC073367.1-201	697	1.1824	1.18008	0	1.36916	1.12592	1.12438	0	1.24438	0.266201	0.390999
ENST00000595595.1	chr10	73625996	73626790	1	ENSG00000268584.1	lncRNA	AC073389.1	lncRNA	AC073389.1-201	795	13.4764	11.898	9.66644	12.0039	3.85563	3.68908	3.41501	3.70087	0.238341	0.363656
ENST00000609434.1	chr10	73630556	73631490	1	ENSG00000272791.1	lncRNA	AC073389.3	lncRNA	AC073389.3-201	935	4.84785	4.39848	6.84922	6.46412	2.54791	2.43255	2.97255	2.89997	0.0185619	0.0718816
ENST00000435125.1	chr2	202520401	202520989	1	ENSG00000236047.1	processed_pseudogene	AC073410.1	processed_pseudogene	AC073410.1-201	589	3.49803	2.79292	1.08727	0	2.16929	1.92331	1.06162	0	0.0365217	0.107391
ENST00000603927.1	chr4	82691737	82692468	1	ENSG00000270480.1	processed_pseudogene	AC073413.1	processed_pseudogene	AC073413.1-201	732	4.50347	1.68548	1.3123	1.3037	2.46034	1.42518	1.20933	1.20395	0.172322	0.293407
ENST00000449240.1	chr2	108878308	108878460	1	ENSG00000227470.1	processed_pseudogene	AC073415.1	processed_pseudogene	AC073415.1-201	153	72.7178	67.199	35.5779	24.9492	6.20394	6.09168	5.1929	4.69762	0.0049128	0.0342172
ENST00000412994.1	chr2	94760774	94761116	-1	ENSG00000232502.1	processed_pseudogene	AC073464.1	processed_pseudogene	AC073464.1-201	343	4.80545	3.59701	6.53471	6.49189	2.53741	2.2007	2.91355	2.90533	0.0697172	0.162797
ENST00000452854.1	chr2	231789481	231789887	-1	ENSG00000237641.1	processed_pseudogene	AC073476.1	processed_pseudogene	AC073476.1-201	407	7.08716	6.06277	4.7204	3.12631	3.01563	2.82023	2.51612	2.04485	0.0588108	0.146555
ENST00000547009.1	chr12	55761550	55762628	-1	ENSG00000257509.1	lncRNA	AC073487.1	lncRNA	AC073487.1-201	529	7.0106	3.1097	4.23706	3.00664	3.00191	2.03903	2.38876	2.00239	0.464385	0.578741
ENST00000624088.1	chr19	47487638	47489519	-1	ENSG00000279861.1	TEC	AC073548.1	TEC	AC073548.1-201	1882	3.94114	4.15192	4.25346	6.08485	2.30484	2.36511	2.39327	2.82474	0.247209	0.372988
ENST00000669287.1	chr19	47469910	47478550	1	ENSG00000287896.1	lncRNA	AC073548.2	lncRNA	AC073548.2-201	2157	1.71934	1.71596	0.742236	1.32727	1.44325	1.44146	0.80094	1.21864	0.0810163	0.17969
ENST00000619055.1	chr12	79818784	79819465	-1	ENSG00000277130.1	lncRNA	AC073569.3	lncRNA	AC073569.3-201	682	1.20841	1.20604	1.40851	1.8657	1.14301	1.14146	1.26814	1.51889	0.361444	0.486677
ENST00000551125.1	chr12	112063909	112065755	1	ENSG00000258323.1	lncRNA	AC073575.1	lncRNA	AC073575.1-201	596	2.76555	2.07009	2.68625	2.13492	1.91286	1.61828	1.88215	1.64843	0.913591	0.943497
ENST00000614212.1	chr12	112018804	112019430	-1	ENSG00000274227.1	lncRNA	AC073575.2	lncRNA	AC073575.2-201	627	1.97162	2.62366	2.55344	2.5367	1.57125	1.85745	1.82921	1.8224	0.652449	0.738082
ENST00000368895.2	chr10	122879851	122898024	1	ENSG00000255624.3	transcribed_processed_pseudogene	AC073585.1	transcribed_processed_pseudogene	AC073585.1-202	1328	0.930876	1.23873	3.61673	4.0721	0.949255	1.16268	2.20687	2.34258	0.00246057	0.0236796
ENST00000425266.2	chr10	122879681	122898615	1	ENSG00000255624.3	transcribed_processed_pseudogene	AC073585.1	lncRNA	AC073585.1-201	1650	1.74817	1.49548	4.07528	3.85579	1.45847	1.31932	2.34349	2.27971	0.00182432	0.0202147
ENST00000624271.1	chr12	124561869	124562283	1	ENSG00000279334.1	TEC	AC073592.6	TEC	AC073592.6-201	415	2.9788	1.98197	1.54314	2.29954	1.99233	1.57626	1.34661	1.72226	0.386193	0.509574
ENST00000550263.2	chr12	53298655	53300314	-1	ENSG00000257605.2	lncRNA	AC073611.1	lncRNA	AC073611.1-201	647	3.18445	3.81383	4.45411	5.40823	2.06504	2.26719	2.44734	2.67993	0.106075	0.212505
ENST00000425192.1	chr2	223965701	223967706	-1	ENSG00000228802.1	lncRNA	AC073641.1	lncRNA	AC073641.1-201	429	0	1.91729	2.23917	2.96599	0	1.54463	1.69562	1.98768	0.14501	0.261248
ENST00000641589.1	chr4	9000841	9001058	1	ENSG00000284636.1	unprocessed_pseudogene	AC073648.6	unprocessed_pseudogene	AC073648.6-201	218	1.89022	1.88651	5.87524	4.37756	1.53118	1.52932	2.78141	2.42695	0.0509646	0.133768
ENST00000671426.1	chr4	9076949	9092530	1	ENSG00000287972.1	lncRNA	AC073648.7	lncRNA	AC073648.7-201	1689	2.43971	1.94794	0.947901	1.69504	1.78229	1.55971	0.96192	1.43031	0.0990293	0.202873
ENST00000550111.1	chr12	94272150	94277195	-1	ENSG00000258172.1	lncRNA	AC073655.1	lncRNA	AC073655.1-201	493	1.67167	0.834195	1.94848	1.93572	1.41774	0.875147	1.55997	1.55371	0.256961	0.382834
ENST00000547927.1	chr12	94279819	94282844	-1	ENSG00000258365.1	lncRNA	AC073655.2	lncRNA	AC073655.2-202	401	7.1932	8.20465	10.3806	7.93273	3.03443	3.20236	3.5085	3.1591	0.364694	0.489274
ENST00000551941.1	chr12	94277758	94280180	-1	ENSG00000258365.1	lncRNA	AC073655.2	lncRNA	AC073655.2-201	796	2.58836	2.58328	3.2181	3.19701	1.84333	1.84128	2.07659	2.06936	0.17732	0.296428
ENST00000376482.3	chr7	100130964	100140439	1	ENSG00000235077.1	lncRNA	AC073842.1	lncRNA	AC073842.1-201	342	1.20488	1.20251	1.87252	0	1.1407	1.13915	1.52232	0	0.44282	0.557838
ENST00000494221.1	chr7	100115214	100127139	-1	ENSG00000242798.1	lncRNA	AC073842.2	lncRNA	AC073842.2-201	572	12.2468	10.7847	10.636	12.2347	3.72757	3.55885	3.54053	3.72625	0.947684	0.969376
ENST00000625082.1	chr12	123152324	123153377	-1	ENSG00000280120.1	TEC	AC073857.1	TEC	AC073857.1-201	1054	52.3881	53.4558	35.8479	32.2931	5.73845	5.76701	5.20351	5.05715	0.00109499	0.0158004
ENST00000496294.1	chr3	101576489	101576947	-1	ENSG00000242299.1	processed_pseudogene	AC073861.1	processed_pseudogene	AC073861.1-201	459	85.2863	79.7429	57.9012	58.9079	6.43106	6.33526	5.88023	5.90467	0.00202841	0.0211981
ENST00000438378.2	chr2	131492813	131521573	1	ENSG00000152117.17	transcribed_processed_pseudogene	AC073869.1	lncRNA	AC073869.1-202	3785	35.7089	36.182	44.2444	48.5768	5.19806	5.21653	5.49967	5.63159	0.0069077	0.0413346
ENST00000609270.1	chr2	131461821	131463615	-1	ENSG00000273073.1	lncRNA	AC073869.3	lncRNA	AC073869.3-201	580	5.68369	7.79972	6.62484	8.77524	2.74065	3.13746	2.93071	3.28913	0.517919	0.627697
ENST00000565449.1	chr7	141512698	141513183	-1	ENSG00000261797.1	lncRNA	AC073878.2	lncRNA	AC073878.2-201	385	1.07031	0	2.49507	1.65248	1.04984	0	1.80532	1.40734	0.104059	0.209627
ENST00000549565.2	chr12	56300076	56314802	1	ENSG00000257303.2	lncRNA	AC073896.2	lncRNA	AC073896.2-201	479	6.02187	7.72719	12.0326	9.96146	2.81185	3.12552	3.70405	3.45437	0.0385539	0.11116
ENST00000549860.1	chr12	56300712	56314808	1	ENSG00000257303.2	lncRNA	AC073896.2	lncRNA	AC073896.2-202	437	5.65768	6.58766	6.59452	9.463	2.73502	2.92365	2.92496	3.38723	0.279382	0.405391
ENST00000660360.1	chr12	56300113	56317992	1	ENSG00000257303.2	lncRNA	AC073896.2	lncRNA	AC073896.2-203	3539	1.63011	1.04587	3.2572	3.14597	1.39512	1.03271	2.0899	2.05171	0.00570469	0.0370745
ENST00000546789.1	chr12	56308868	56309449	1	ENSG00000257740.1	lncRNA	AC073896.3	lncRNA	AC073896.3-201	437	25.4596	36.7027	23.4472	22.5656	4.72572	5.23659	4.6116	4.55861	0.137134	0.251886
ENST00000553176.1	chr12	56162359	56190284	-1	ENSG00000258199.1	lncRNA	AC073896.4	lncRNA	AC073896.4-201	403	1.0225	1.02049	6.35634	3.15735	1.01614	1.01471	2.87899	2.05566	0.0704398	0.163844
ENST00000609998.1	chr7	879790	886547	-1	ENSG00000273151.1	lncRNA	AC073957.3	lncRNA	AC073957.3-201	6758	4.51213	4.92926	11.0398	9.69653	2.46261	2.56785	3.58974	3.41907	0.000753183	0.0134779
ENST00000618623.1	chr12	48152817	48153128	1	ENSG00000274124.1	lncRNA	AC074029.3	lncRNA	AC074029.3-201	312	6.60365	2.63627	1.02628	2.03912	2.92669	1.86246	1.01884	1.60365	0.125681	0.235967
ENST00000548468.2	chr12	50112197	50165618	1	ENSG00000272368.2	lncRNA	AC074032.1	lncRNA	AC074032.1-201	698	3.54213	4.71356	7.79859	5.92455	2.18337	2.51439	3.13727	2.79172	0.0572541	0.144161
ENST00000552815.1	chr12	50112254	50123782	1	ENSG00000272368.2	lncRNA	AC074032.1	lncRNA	AC074032.1-202	467	4.41186	4.40319	2.05696	0	2.43612	2.43381	1.6121	0	0.0561996	0.142611
ENST00000609673.1	chr3	112990447	112991153	-1	ENSG00000272844.1	lncRNA	AC074044.1	lncRNA	AC074044.1-201	707	1.16568	0	1.3587	1.3498	1.11482	0	1.23799	1.23254	0.179542	0.298066
ENST00000614576.1	chr16	31704728	31705260	1	ENSG00000276867.1	lncRNA	AC074050.4	lncRNA	AC074050.4-201	533	1.54622	1.54318	1.2015	1.79045	1.34836	1.34663	1.13849	1.4805	0.748907	0.815461
ENST00000447070.1	chr2	27356246	27360256	1	ENSG00000234072.1	lncRNA	AC074117.1	lncRNA	AC074117.1-201	3060	24.2393	22.7133	21.7653	17.7763	4.6576	4.56762	4.50876	4.23084	0.113686	0.22124
ENST00000453289.1	chr2	27357140	27358190	1	ENSG00000234072.1	lncRNA	AC074117.1	lncRNA	AC074117.1-202	536	2.30635	3.06909	4.77912	4.7478	1.72524	2.02471	2.53085	2.52301	0.0305212	0.0974209
ENST00000417130.1	chr2	27455156	27455862	1	ENSG00000235267.1	processed_pseudogene	AC074117.2	processed_pseudogene	AC074117.2-201	397	3.11386	3.10774	2.41965	0.801266	2.04049	2.03835	1.77385	0.849011	0.124925	0.235053
ENST00000611182.1	chr19	36668102	36669404	1	ENSG00000276071.1	lncRNA	AC074138.1	lncRNA	AC074138.1-201	1303	3.16245	1.89374	4.66908	4.88262	2.05743	1.53294	2.50312	2.55646	0.0264861	0.089177
ENST00000588129.6	chr19	51860242	51863236	-1	ENSG00000283236.1	transcribed_unprocessed_pseudogene	AC074141.1	transcribed_unprocessed_pseudogene	AC074141.1-201	2995	3.16446	3.43287	3.635	3.29255	2.05813	2.14824	2.21257	2.10183	0.528737	0.636547
ENST00000505025.2	chr4	183987669	183996680	1	ENSG00000248206.2	lncRNA	AC074194.1	lncRNA	AC074194.1-201	2440	1.51992	2.19113	1.96845	1.56444	1.33338	1.67407	1.56971	1.35864	0.822482	0.876529
ENST00000636429.1	chr4	184014035	184016382	1	ENSG00000283355.1	TEC	AC074194.2	TEC	AC074194.2-201	2348	2.80796	2.45214	1.9092	1.35478	1.92902	1.78749	1.54062	1.23559	0.0383108	0.110576
ENST00000632044.1	chr2	109758799	109760364	-1	ENSG00000282033.1	lncRNA	AC074387.1	lncRNA	AC074387.1-201	823	2.50345	5.49677	5.83598	5.02471	1.80878	2.69972	2.77315	2.59089	0.264279	0.389182
ENST00000553061.1	chr12	54276631	54345083	1	ENSG00000258344.1	lncRNA	AC078778.1	lncRNA	AC078778.1-201	567	2.907	1.45065	3.9531	1.68308	1.96606	1.29316	2.30833	1.42389	0.689942	0.770899
ENST00000460707.1	chr3	113019541	113110475	1	ENSG00000240057.6	lncRNA	AC078785.1	lncRNA	AC078785.1-204	764	1.61807	1.07659	1.25733	0.832729	1.3885	1.05422	1.17462	0.873994	0.386267	0.509574
ENST00000602342.1	chr3	169777192	169780334	-1	ENSG00000269984.1	lncRNA	AC078795.1	lncRNA	AC078795.1-201	3143	3.53987	3.00952	2.2413	2.53025	2.18265	2.00343	1.69657	1.81977	0.0383663	0.110697
ENST00000547454.1	chr12	104030779	104031543	1	ENSG00000216285.5	processed_pseudogene	AC078819.1	processed_pseudogene	AC078819.1-201	765	373.285	372.014	283.786	269.867	8.54799	8.54309	8.15373	8.08144	0.000232778	0.00818709
ENST00000608694.1	chr7	129604548	129611630	-1	ENSG00000273329.1	lncRNA	AC078846.1	lncRNA	AC078846.1-201	7083	4.65416	4.52889	5.56045	6.19768	2.49931	2.46699	2.7138	2.84753	0.0158464	0.0652544
ENST00000391159.1	chr12	71639355	71639483	1	ENSG00000212461.1	snoRNA	AC078860.1	snoRNA	AC078860.1-201	129	3.19432	3.18805	0	2.46591	2.06844	2.06628	0	1.79323	0.177467	0.296428
ENST00000521432.2	chr19	20257720	20259418	1	ENSG00000213985.4	processed_pseudogene	AC078899.1	processed_pseudogene	AC078899.1-201	1185	1.04321	1.73527	1.62127	2.14753	1.03084	1.45168	1.39027	1.65422	0.291138	0.415214
ENST00000523602.1	chr8	72196334	72202269	1	ENSG00000253317.1	lncRNA	AC078906.1	lncRNA	AC078906.1-201	798	2.58188	3.09217	2.00627	1.99312	1.84072	2.03286	1.58797	1.58165	0.0796126	0.177794
ENST00000658010.1	chr12	67329014	67350924	1	ENSG00000286563.1	lncRNA	AC078983.1	lncRNA	AC078983.1-201	1743	0.945651	1.17974	1.28595	1.46002	0.960253	1.12416	1.19279	1.29867	0.202553	0.324033
ENST00000530194.1	chr8	69843299	69854971	1	ENSG00000246528.3	lncRNA	AC079089.1	lncRNA	AC079089.1-204	572	2.16119	1.43797	0	1.11225	1.66047	1.28568	0	1.07878	0.110309	0.21745
ENST00000487972.1	chr15	34085911	34086314	-1	ENSG00000243094.1	processed_pseudogene	AC079203.1	processed_pseudogene	AC079203.1-201	404	4.07988	2.03593	1.58515	1.57476	2.34479	1.60214	1.37025	1.36444	0.156899	0.272756
ENST00000624774.1	chr4	145376909	145377957	1	ENSG00000278943.1	TEC	AC079228.1	TEC	AC079228.1-201	1049	8.24921	5.48867	5.49439	5.15514	3.20933	2.69792	2.69919	2.62179	0.242963	0.368253
ENST00000456046.1	chr2	47690716	47691246	-1	ENSG00000230979.3	processed_pseudogene	AC079250.1	processed_pseudogene	AC079250.1-201	531	21.7286	18.5879	18.6935	17.3728	4.50644	4.29189	4.29964	4.1995	0.279603	0.405663
ENST00000428541.1	chr2	177264359	177265515	1	ENSG00000222043.2	lncRNA	AC079305.1	lncRNA	AC079305.1-201	499	2.47736	1.64833	1.92505	1.27496	1.79799	1.40508	1.54846	1.18584	0.386267	0.509574
ENST00000654107.1	chr2	177210571	177212567	-1	ENSG00000229337.2	lncRNA	AC079305.3	lncRNA	AC079305.3-203	1818	0.906639	1.35729	2.11354	2.27466	0.931032	1.23713	1.63855	1.71135	0.0209756	0.0771144
ENST00000549203.2	chr12	106496410	106774831	-1	ENSG00000257545.5	lncRNA	AC079385.1	lncRNA	AC079385.1-202	569	1.44839	0	1.12549	1.67717	1.29183	0	1.08779	1.42071	0.285176	0.409623
ENST00000612986.1	chr16	78123243	78124332	1	ENSG00000276007.1	lncRNA	AC079414.3	lncRNA	AC079414.3-201	1090	8.695	9.43253	7.63782	8.46328	3.27724	3.38302	3.11067	3.24234	0.215509	0.339405
ENST00000604818.1	chr2	213152970	213153659	1	ENSG00000270659.1	lncRNA	AC079610.1	lncRNA	AC079610.1-201	690	4.1804	4.17218	1.85624	2.76611	2.37306	2.37077	1.51412	1.91307	0.0338336	0.103023
ENST00000606960.1	chr2	213266995	213276152	-1	ENSG00000272519.1	lncRNA	AC079610.2	lncRNA	AC079610.2-201	147	2.80318	2.79767	0	2.16396	1.92721	1.92512	0	1.66173	0.177467	0.296428
ENST00000621405.1	chr12	42361267	42361703	1	ENSG00000274943.1	lncRNA	AC079684.1	lncRNA	AC079684.1-201	437	33.9461	31.0561	38.8344	37.1241	5.12706	5.00253	5.31594	5.25263	0.0559479	0.142197
ENST00000428259.1	chr7	23480753	23480959	1	ENSG00000236654.2	processed_pseudogene	AC079780.1	processed_pseudogene	AC079780.1-201	207	3.98133	0	6.18746	6.14691	2.31653	0	2.84548	2.83732	0.101132	0.205937
ENST00000446424.1	chr7	97908256	97908424	1	ENSG00000232032.1	processed_pseudogene	AC079781.2	processed_pseudogene	AC079781.2-201	169	2.43827	4.86696	5.68404	0	1.78168	2.55261	2.74072	0	0.448504	0.563459
ENST00000661128.1	chr7	97936355	97945375	-1	ENSG00000284707.2	lncRNA	AC079781.5	lncRNA	AC079781.5-204	1088	4.54486	3.77995	3.23732	1.46187	2.47115	2.25699	2.08315	1.29975	0.101656	0.206711
ENST00000666486.1	chr3	121394772	121431198	-1	ENSG00000287022.1	lncRNA	AC079841.2	lncRNA	AC079841.2-201	2046	3.82663	3.4171	1.09551	1.55475	2.27102	2.1431	1.0673	1.35318	0.00371504	0.0293221
ENST00000552707.1	chr12	102063355	102074820	1	ENSG00000257222.1	lncRNA	AC079907.1	lncRNA	AC079907.1-201	374	1.10179	3.29886	2.56846	4.25271	1.07162	2.10395	1.8353	2.39306	0.362562	0.487216
ENST00000507579.1	chr4	39133913	39135608	1	ENSG00000249685.1	lncRNA	AC079921.2	lncRNA	AC079921.2-201	455	2.71693	2.71159	1.40748	1.39825	1.89411	1.89204	1.26752	1.26198	0.0359535	0.106571
ENST00000443291.1	chr2	112621809	112622167	-1	ENSG00000231747.1	processed_pseudogene	AC079922.1	processed_pseudogene	AC079922.1-201	359	26.3999	19.4746	13.3789	10.633	4.7761	4.35576	3.84588	3.54015	0.0214306	0.078163
ENST00000478867.1	chr3	113885298	113886031	1	ENSG00000241889.1	processed_pseudogene	AC079944.2	processed_pseudogene	AC079944.2-201	734	1.6842	1.68089	2.61745	1.30015	1.42449	1.42271	1.85497	1.20173	0.843978	0.894088
ENST00000606839.1	chr3	158782547	158783124	1	ENSG00000271778.1	lncRNA	AC080013.3	lncRNA	AC080013.3-201	578	1.42584	4.26912	1.66194	2.2014	1.27848	2.39756	1.41248	1.6787	0.547048	0.653218
ENST00000607624.1	chr3	158693120	158693768	-1	ENSG00000272087.1	lncRNA	AC080013.4	lncRNA	AC080013.4-201	649	3.80956	2.53472	3.45363	4.90143	2.26591	1.8216	2.15498	2.56106	0.330094	0.454402
ENST00000607044.1	chr3	158801257	158801935	-1	ENSG00000272247.1	lncRNA	AC080013.5	lncRNA	AC080013.5-201	679	1.21375	2.42273	3.77262	1.87395	1.14649	1.77515	2.25478	1.52303	0.390547	0.513172
ENST00000606185.1	chr3	158695367	158695581	1	ENSG00000272440.1	lncRNA	AC080013.6	lncRNA	AC080013.6-201	215	1.91659	0	1.48931	5.91819	1.54428	0	1.31574	2.79039	0.290828	0.414955
ENST00000526906.1	chr11	10302657	10303704	-1	ENSG00000254554.1	lncRNA	AC080023.1	lncRNA	AC080023.1-201	803	1.02632	1.0243	1.59502	1.58457	1.01886	1.01743	1.37575	1.36992	0.122676	0.232583
ENST00000532615.1	chr11	10272052	10272259	-1	ENSG00000254719.1	processed_pseudogene	AC080023.2	processed_pseudogene	AC080023.2-201	208	57.4517	53.3845	53.8799	48.9388	5.86917	5.76512	5.77821	5.64209	0.361109	0.486677
ENST00000611274.1	chr17	62626437	62627590	-1	ENSG00000274565.1	lncRNA	AC080038.1	lncRNA	AC080038.1-201	1154	1.07123	1.78188	3.60711	3.30783	1.05049	1.47606	2.20386	2.10696	0.0129887	0.0582776
ENST00000617734.1	chr17	62626031	62626453	1	ENSG00000277463.1	lncRNA	AC080038.2	lncRNA	AC080038.2-201	423	0.974155	1.94448	2.27093	3.00806	0.981235	1.55801	1.7097	2.0029	0.173785	0.294214
ENST00000623346.1	chr17	62679403	62681354	-1	ENSG00000279713.1	TEC	AC080038.3	TEC	AC080038.3-201	1952	0.844401	1.05343	1.80441	1.95555	0.883152	1.03803	1.4877	1.56343	0.0114066	0.0541975
ENST00000480764.5	chr2	9505445	9512412	1	ENSG00000239300.6	lncRNA	AC080162.1	lncRNA	AC080162.1-201	491	3.35697	1.67519	1.95642	2.59147	2.12332	1.41964	1.56385	1.84457	0.792889	0.851629
ENST00000624842.1	chr4	168843988	168844735	1	ENSG00000279384.1	TEC	AC080188.2	TEC	AC080188.2-201	748	2.75446	3.29886	1.28423	1.27581	1.90861	2.10395	1.19171	1.18638	0.010111	0.0511306
ENST00000472671.1	chr3	122416882	122417012	-1	ENSG00000242531.1	unprocessed_pseudogene	AC083798.1	unprocessed_pseudogene	AC083798.1-201	131	0	9.41812	4.88856	7.28479	0	3.38102	2.55792	3.05047	0.458715	0.572865
ENST00000608346.1	chr3	122416219	122433262	1	ENSG00000272758.6	lncRNA	AC083798.2	lncRNA	AC083798.2-203	564	5.11431	7.29181	3.40639	3.94808	2.61219	3.05169	2.1396	2.30687	0.0567774	0.143409
ENST00000609469.5	chr3	122416207	122443180	1	ENSG00000272758.6	lncRNA	AC083798.2	lncRNA	AC083798.2-202	553	2.23545	1.48737	1.15805	2.87615	1.69397	1.31462	1.10973	1.95463	0.958246	0.976339
ENST00000366451.3	chr3	129847048	129847957	-1	ENSG00000203644.3	lncRNA	AC083799.1	lncRNA	AC083799.1-201	910	19.0185	23.9524	11.9635	13.9825	4.32326	4.64111	3.69639	3.90521	0.0167756	0.0678058
ENST00000549683.1	chr12	57837092	57842745	1	ENSG00000257953.1	lncRNA	AC083805.2	lncRNA	AC083805.2-201	610	1.35104	0	3.14952	1.56444	1.2333	0	2.05294	1.35864	0.149948	0.267245
ENST00000614016.1	chr12	116801023	116801477	1	ENSG00000275467.1	lncRNA	AC083806.3	lncRNA	AC083806.3-201	455	0	1.80773	2.11121	1.39825	0	1.4894	1.63748	1.26198	0.284574	0.409623
ENST00000568248.1	chr8	134792020	134798272	-1	ENSG00000259820.1	lncRNA	AC083843.3	lncRNA	AC083843.3-201	6253	14.366	15.5874	9.42219	9.2587	3.94167	4.05202	3.38159	3.35878	0.00051589	0.0113992
ENST00000623679.1	chr8	134783694	134785879	-1	ENSG00000279518.1	TEC	AC083843.4	TEC	AC083843.4-201	2186	3.39305	4.13892	1.61126	1.45518	2.13522	2.36147	1.38474	1.29583	0.00284684	0.0254409
ENST00000608819.1	chr7	135168403	135169547	1	ENSG00000272941.1	lncRNA	AC083862.2	lncRNA	AC083862.2-201	1145	1.43954	1.43671	1.11861	1.94473	1.28661	1.28493	1.08311	1.55814	0.975278	0.9872
ENST00000670978.1	chr7	135170816	135172414	1	ENSG00000287733.1	lncRNA	AC083862.3	lncRNA	AC083862.3-201	1053	1.17398	1.17168	1.82451	3.02092	1.12034	1.11881	1.498	2.00752	0.0942207	0.197897
ENST00000421179.1	chr7	133169416	133170514	-1	ENSG00000237821.1	processed_pseudogene	AC083873.1	processed_pseudogene	AC083873.1-201	1099	1.49979	2.61948	1.45678	1.73668	1.32181	1.85578	1.29677	1.45243	0.404001	0.525092
ENST00000608266.1	chr7	139359032	139359566	-1	ENSG00000273391.1	lncRNA	AC083880.1	lncRNA	AC083880.1-201	535	6.16176	9.22448	12.5686	17.8375	2.84031	3.35396	3.7622	4.23554	0.0465546	0.125929
ENST00000454465.2	chr2	87125198	87196629	1	ENSG00000204745.4	unprocessed_pseudogene	AC083899.1	unprocessed_pseudogene	AC083899.1-201	3795	49.9476	50.1746	46.4059	46.5209	5.67094	5.67736	5.567	5.57049	0.0101117	0.0511306
ENST00000509298.1	chr3	129998531	129998936	1	ENSG00000248459.1	processed_pseudogene	AC083906.1	processed_pseudogene	AC083906.1-201	406	1.01494	0	1.57734	1.56701	1.01074	0	1.36589	1.36009	0.139655	0.254584
ENST00000609067.1	chr12	121797511	121801972	1	ENSG00000272849.1	lncRNA	AC084018.1	lncRNA	AC084018.1-201	572	13.6876	15.0986	23.5112	26.6939	3.87652	4.00887	4.61537	4.7915	0.00480089	0.0337706
ENST00000661592.1	chr12	121687187	121689380	1	ENSG00000286586.1	lncRNA	AC084018.4	lncRNA	AC084018.4-201	413	0.997742	2.98735	3.87652	3.85112	0.998371	1.99543	2.28585	2.27832	0.121372	0.231804
ENST00000648284.1	chr8	38223957	38231695	-1	ENSG00000285632.1	lncRNA	AC084024.4	lncRNA	AC084024.4-201	1039	2.3796	1.97911	1.54091	1.83697	1.75685	1.57488	1.34534	1.50435	0.17798	0.296798
ENST00000550830.1	chr12	57967058	57968399	1	ENSG00000257159.1	processed_pseudogene	AC084033.1	processed_pseudogene	AC084033.1-201	633	1.30195	1.94909	1.01169	0.502532	1.20286	1.56027	1.00841	0.587395	0.0980935	0.202329
ENST00000609190.1	chr3	156523740	156524247	-1	ENSG00000272990.1	lncRNA	AC084036.1	lncRNA	AC084036.1-201	508	2.43347	0.809563	4.41222	3.75712	1.77967	0.855642	2.43622	2.25009	0.0568731	0.143452
ENST00000496975.2	chr11	18405609	18406731	1	ENSG00000256006.1	lncRNA	AC084117.1	lncRNA	AC084117.1-201	270	12.2094	7.61589	4.74372	5.89079	3.72349	3.107	2.52198	2.78467	0.0737314	0.169611
ENST00000528207.1	chr8	144495618	144498980	-1	ENSG00000255182.2	lncRNA	AC084125.2	retained_intron	AC084125.2-202	2625	1.72676	1.88004	1.9517	1.93891	1.44719	1.52609	1.56155	1.55528	0.439687	0.555437
ENST00000569326.2	chr8	144495458	144500280	-1	ENSG00000255182.2	lncRNA	AC084125.2	retained_intron	AC084125.2-201	3392	2.30816	2.90985	3.20956	3.09475	1.72603	1.96711	2.07367	2.03377	0.122175	0.232263
ENST00000667844.1	chr3	101686827	101700926	1	ENSG00000286699.1	lncRNA	AC084198.2	lncRNA	AC084198.2-201	1704	18.6204	22.6868	18.979	16.2411	4.29428	4.56601	4.32042	4.10778	0.201746	0.323037
ENST00000524809.1	chr11	6488186	6489377	-1	ENSG00000254595.1	processed_pseudogene	AC084337.1	processed_pseudogene	AC084337.1-201	686	9.61091	11.3905	14.9365	16.2297	3.40748	3.63117	3.99426	4.10683	0.0154165	0.0641103
ENST00000509615.2	chr12	63623788	63795718	-1	ENSG00000249753.2	lncRNA	AC084357.2	lncRNA	AC084357.2-201	275	1.49843	2.99097	1.16437	0	1.32102	1.99674	1.11394	0	0.112299	0.219871
ENST00000657874.1	chr4	169572328	169576451	1	ENSG00000286302.1	lncRNA	AC084724.1	lncRNA	AC084724.1-201	1388	2.37503	3.25925	3.46038	3.66689	1.7549	2.0906	2.15717	2.22246	0.162961	0.280779
ENST00000559987.2	chr15	48725338	48725827	1	ENSG00000259216.2	processed_pseudogene	AC084757.1	processed_pseudogene	AC084757.1-201	490	2.52286	2.51791	4.5743	5.8427	1.81675	1.81472	2.47879	2.77457	0.0276862	0.0915284
ENST00000559165.1	chr15	48729080	48729844	-1	ENSG00000259469.1	lncRNA	AC084757.2	lncRNA	AC084757.2-201	540	3.05235	1.52318	5.33668	5.30171	2.01876	1.33524	2.66373	2.65574	0.0283349	0.0926083
ENST00000558061.1	chr15	48645951	48652016	1	ENSG00000259705.1	lncRNA	AC084757.3	lncRNA	AC084757.3-201	1943	0.848312	1.05831	2.63675	2.78319	0.886208	1.04146	1.86265	1.9196	0.0021764	0.0221114
ENST00000616350.1	chr15	48662531	48663056	-1	ENSG00000273925.1	lncRNA	AC084757.4	lncRNA	AC084757.4-201	526	0.783399	1.56372	2.43499	3.02379	0.834629	1.35824	1.7803	2.00855	0.0644032	0.155451
ENST00000612282.1	chr15	56447120	56447697	1	ENSG00000277245.1	lncRNA	AC084782.3	lncRNA	AC084782.3-201	578	2.85168	3.5576	2.7699	2.2014	1.94549	2.18827	1.91453	1.6787	0.221161	0.344885
ENST00000550917.1	chr12	32726383	32727387	-1	ENSG00000257511.1	processed_pseudogene	AC084824.1	processed_pseudogene	AC084824.1-201	1005	6.56028	4.50133	8.2838	10.1286	2.91844	2.45978	3.21472	3.47621	0.0418888	0.117612
ENST00000620472.1	chr12	32728169	32729024	-1	ENSG00000274105.1	lncRNA	AC084824.3	lncRNA	AC084824.3-201	856	3.36971	4.32398	2.61846	2.97292	2.12754	2.4125	1.85538	1.9902	0.107724	0.214431
ENST00000620106.1	chr12	32736930	32737660	-1	ENSG00000275854.1	lncRNA	AC084824.4	lncRNA	AC084824.4-201	731	12.4015	18.5657	10.0747	10.879	3.74432	4.29025	3.4692	3.57034	0.101008	0.205891
ENST00000612009.1	chr12	32725248	32725660	-1	ENSG00000276148.1	lncRNA	AC084824.5	lncRNA	AC084824.5-201	413	1.99548	0.995782	9.30366	7.70224	1.58279	0.996954	3.36508	3.12139	0.00577156	0.0373042
ENST00000496217.1	chr7	129783370	129785185	-1	ENSG00000242078.1	lncRNA	AC084864.1	lncRNA	AC084864.1-201	305	1.35104	1.34839	6.29903	5.2148	1.2333	1.23167	2.86771	2.63571	0.0101864	0.0512971
ENST00000624844.1	chr12	109997419	109999127	-1	ENSG00000280426.1	TEC	AC084876.2	TEC	AC084876.2-201	1709	1.20558	1.44386	4.49668	4.65334	1.14116	1.28916	2.45856	2.4991	0.000688752	0.0129457
ENST00000392530.2	chr12	119194850	119195394	1	ENSG00000213144.2	processed_pseudogene	AC084880.1	processed_pseudogene	AC084880.1-201	545	3.78044	3.01841	2.93762	5.83674	2.25714	2.00662	1.97732	2.77331	0.596034	0.69286
ENST00000483283.1	chr7	130173718	130205361	1	ENSG00000240571.1	lncRNA	AC087071.2	lncRNA	AC087071.2-201	575	8.59967	4.29139	2.22748	3.31933	3.26299	2.40365	1.69041	2.11081	0.089211	0.191522
ENST00000457299.2	chr17	18010643	18011822	1	ENSG00000232344.2	processed_pseudogene	AC087163.2	processed_pseudogene	AC087163.2-201	853	7.24621	7.23197	5.25535	8.95013	3.04373	3.04124	2.64509	3.31472	0.824442	0.878156
ENST00000624345.1	chr17	18026072	18026771	-1	ENSG00000280198.1	TEC	AC087163.3	TEC	AC087163.3-201	700	5.88668	4.11258	4.11687	3.18103	2.78381	2.35405	2.35526	2.06386	0.188331	0.308158
ENST00000602981.1	chr8	12412827	12414373	1	ENSG00000270074.1	lncRNA	AC087203.3	lncRNA	AC087203.3-201	1547	2.66366	2.65842	2.48378	3.08438	1.87328	1.87122	1.80065	2.03012	0.790124	0.849823
ENST00000571113.1	chr17	82918282	82918785	1	ENSG00000262663.1	lncRNA	AC087222.1	lncRNA	AC087222.1-201	504	3.27038	4.07994	5.71787	3.15578	2.09436	2.34481	2.748	2.05512	0.661353	0.745704
ENST00000394183.2	chr11	43390283	43395495	1	ENSG00000254577.1	lncRNA	AC087276.1	lncRNA	AC087276.1-201	183	4.50347	4.49462	5.24919	6.95306	2.46034	2.45802	2.64367	2.99151	0.361444	0.486677
ENST00000587267.1	chr17	75897060	75900148	1	ENSG00000267342.1	lncRNA	AC087289.2	lncRNA	AC087289.2-201	1419	4.64629	4.34734	4.96435	6.05269	2.4973	2.41882	2.57637	2.81817	0.157584	0.273734
ENST00000579037.1	chr17	73243093	73244706	1	ENSG00000265010.1	lncRNA	AC087301.1	lncRNA	AC087301.1-201	321	3.8511	6.40589	7.98008	9.90974	2.27831	2.88867	3.16673	3.44754	0.076677	0.173746
ENST00000477341.2	chr8	34874159	34874633	1	ENSG00000243181.2	processed_pseudogene	AC087343.1	processed_pseudogene	AC087343.1-201	475	7.8076	6.06065	2.69643	4.01814	3.13875	2.8198	1.88613	2.32715	0.0286685	0.0933369
ENST00000529325.1	chr8	38275888	38276680	1	ENSG00000255487.1	lncRNA	AC087362.2	lncRNA	AC087362.2-201	256	1.60964	3.21295	0	1.24259	1.38385	2.07483	0	1.16516	0.112231	0.219871
ENST00000576252.1	chr17	909632	911212	1	ENSG00000262003.1	lncRNA	AC087392.1	lncRNA	AC087392.1-201	820	1.50756	1.00307	2.34293	1.93965	1.32629	1.00221	1.74111	1.55564	0.0934783	0.196896
ENST00000574560.1	chr17	789744	790525	-1	ENSG00000262434.1	lncRNA	AC087392.4	lncRNA	AC087392.4-201	486	3.3915	3.38484	1.97655	0.654532	2.13471	2.13252	1.57364	0.726423	0.0512384	0.134141
ENST00000612517.1	chr17	795306	795794	1	ENSG00000277491.1	lncRNA	AC087392.5	lncRNA	AC087392.5-201	489	4.21337	1.68204	7.20288	7.15568	2.38222	1.42333	3.03613	3.02781	0.0354186	0.106069
ENST00000656594.1	chr17	5215187	5223998	1	ENSG00000261879.7	lncRNA	AC087500.1	lncRNA	AC087500.1-209	789	1.5668	1.04248	1.62332	3.22537	1.35997	1.03032	1.3914	2.07908	0.248041	0.373851
ENST00000671211.1	chr17	5192042	5240109	1	ENSG00000261879.7	lncRNA	AC087500.1	lncRNA	AC087500.1-207	946	3.48472	4.78207	3.38479	4.70765	2.16502	2.53159	2.13251	2.5129	0.897211	0.931904
ENST00000575056.1	chr17	5240508	5241543	-1	ENSG00000263164.1	lncRNA	AC087500.2	lncRNA	AC087500.2-201	498	10.7568	8.2582	8.35866	10.8589	3.55542	3.21073	3.2263	3.5679	0.961697	0.979121
ENST00000607496.1	chr17	9553323	9555696	-1	ENSG00000271851.1	lncRNA	AC087501.4	lncRNA	AC087501.4-201	2374	3.64508	3.98439	2.15805	1.60793	2.2157	2.31742	1.65903	1.38291	0.00653755	0.0398427
ENST00000520037.1	chr8	108226200	108227544	1	ENSG00000253754.1	lncRNA	AC087620.1	lncRNA	AC087620.1-201	447	6.45296	6.44028	3.58166	4.26983	2.89781	2.89536	2.19587	2.39776	0.0244351	0.0850966
ENST00000528407.1	chr8	38421889	38426096	1	ENSG00000255201.1	lncRNA	AC087623.1	lncRNA	AC087623.1-201	534	4.62997	5.39102	8.9944	8.93546	2.49313	2.67605	3.32112	3.31259	0.00814681	0.0451771
ENST00000607047.1	chr8	38382364	38383461	1	ENSG00000272092.1	lncRNA	AC087623.2	lncRNA	AC087623.2-201	1098	1.12587	1.87276	3.20784	2.6074	1.08805	1.52244	2.07308	1.85096	0.0450907	0.123068
ENST00000570309.1	chr17	80200673	80205071	-1	ENSG00000262580.5	lncRNA	AC087741.1	lncRNA	AC087741.1-201	4399	6.74446	7.19865	11.4279	10.3407	2.95316	3.03539	3.63552	3.50344	0.00205478	0.0213098
ENST00000572730.1	chr17	80203833	80205949	-1	ENSG00000262580.5	lncRNA	AC087741.1	lncRNA	AC087741.1-205	750	9.88962	5.48344	14.9427	10.1793	3.44488	2.69676	3.99482	3.48276	0.132653	0.245537
ENST00000619415.1	chr17	80149627	80149798	1	ENSG00000275479.1	lncRNA	AC087741.2	lncRNA	AC087741.2-201	172	4.79148	0	5.5849	7.39773	2.53393	0	2.71916	3.07	0.145529	0.261698
ENST00000624270.1	chr17	80147250	80148596	1	ENSG00000279259.1	TEC	AC087741.3	TEC	AC087741.3-201	1347	2.75324	3.05314	5.94285	4.72313	1.90813	2.01904	2.79553	2.5168	0.0153692	0.0640228
ENST00000616113.1	chr17	4267691	4268430	1	ENSG00000274363.1	lncRNA	AC087742.1	lncRNA	AC087742.1-201	740	3.34109	3.89028	2.59622	2.57921	2.11806	2.28992	1.84648	1.83964	0.0685468	0.161019
ENST00000585020.1	chr17	75683548	75684799	-1	ENSG00000264270.1	lncRNA	AC087749.1	lncRNA	AC087749.1-202	566	1.45607	0.726604	1.69718	1.68606	1.29635	0.787938	1.43145	1.42549	0.256961	0.382834
ENST00000583910.1	chr17	75679474	75679967	-1	ENSG00000264829.1	lncRNA	AC087749.2	lncRNA	AC087749.2-201	352	1.17065	0	2.72898	1.8074	1.11812	0	1.89878	1.48923	0.104059	0.209627
ENST00000523905.5	chr8	94950037	94951396	1	ENSG00000253878.5	lncRNA	AC087752.3	lncRNA	AC087752.3-201	709	2.32478	3.48032	8.58084	7.62728	1.73326	2.1636	3.26015	3.10891	0.00510107	0.0349232
ENST00000605911.1	chr8	94884609	94885070	1	ENSG00000272509.1	lncRNA	AC087752.4	lncRNA	AC087752.4-201	462	9.81113	5.34101	2.07923	2.75413	3.43445	2.66471	1.62257	1.90848	0.0344594	0.104222
ENST00000549715.1	chr12	82468456	82468948	1	ENSG00000257875.1	processed_pseudogene	AC089998.3	processed_pseudogene	AC089998.3-201	493	2.50751	0.834195	1.94848	1.29048	1.81045	0.875147	1.55997	1.19565	0.983402	0.987807
ENST00000622440.1	chr12	113249466	113250042	1	ENSG00000277566.1	lncRNA	AC089999.2	lncRNA	AC089999.2-201	577	2.14247	1.4255	0.554941	1.10261	1.6519	1.27828	0.63686	1.07218	0.0987711	0.202661
ENST00000601399.3	chr3	14137144	14148048	1	ENSG00000268279.4	protein_coding	AC090004.1	lncRNA	AC090004.1-202	787	6.80671	5.74821	9.35784	10.9133	2.96471	2.7545	3.37265	3.5745	0.0185153	0.0718278
ENST00000393266.2	chr7	128570241	128570688	-1	ENSG00000213280.2	processed_pseudogene	AC090114.1	processed_pseudogene	AC090114.1-201	448	6.43856	9.17987	2.1442	2.13015	2.89502	3.34765	1.65269	1.64623	0.00722136	0.0424276
ENST00000608477.1	chr7	128524016	128531069	-1	ENSG00000273270.1	lncRNA	AC090114.2	lncRNA	AC090114.2-201	7054	3.03764	2.79847	4.4031	4.28406	2.01351	1.92542	2.43379	2.40165	0.00158222	0.0188754
ENST00000479267.2	chr7	128533652	128615970	1	ENSG00000280828.1	unprocessed_pseudogene	AC090114.3	unprocessed_pseudogene	AC090114.3-201	829	3.97653	2.97654	11.5875	10.7441	2.31514	1.99151	3.65392	3.55387	0.00126269	0.016997
ENST00000655738.1	chr15	101602786	101614531	-1	ENSG00000286733.1	lncRNA	AC090164.5	lncRNA	AC090164.5-201	4072	2.32749	2.62591	2.98812	2.34358	1.73444	1.85834	1.99571	1.7414	0.585783	0.68623
ENST00000666302.1	chr15	101605588	101610021	-1	ENSG00000286733.1	lncRNA	AC090164.5	lncRNA	AC090164.5-203	3650	1.58053	1.57743	1.84225	1.74303	1.36767	1.36593	1.50703	1.45577	0.175904	0.29619
ENST00000602975.1	chr15	77067654	77068325	-1	ENSG00000269951.1	lncRNA	AC090181.2	lncRNA	AC090181.2-201	672	23.3014	18.9717	28.1129	31.2422	4.60297	4.31989	4.86359	5.01088	0.025891	0.0881757
ENST00000624777.1	chr15	77063397	77064910	-1	ENSG00000278991.1	TEC	AC090181.3	TEC	AC090181.3-201	1514	6.80429	7.06256	5.92181	6.09311	2.96427	3.01124	2.79115	2.82642	0.0868128	0.188138
ENST00000605991.1	chr8	51810110	51810681	-1	ENSG00000272076.1	lncRNA	AC090186.1	lncRNA	AC090186.1-201	572	1.4408	1.43797	0.559792	1.66837	1.28735	1.28568	0.641353	1.41596	0.420378	0.539323
ENST00000518639.1	chr8	124488510	124491643	1	ENSG00000253106.1	lncRNA	AC090198.1	lncRNA	AC090198.1-201	2355	2.62463	4.01653	3.94302	2.70151	1.85784	2.32669	2.30539	1.88811	0.979804	0.9872
ENST00000523019.1	chr8	30921060	30921335	1	ENSG00000253204.1	processed_pseudogene	AC090281.1	processed_pseudogene	AC090281.1-201	276	1.493	2.98013	2.3203	1.15255	1.31788	1.99282	1.73131	1.10604	0.524693	0.633332
ENST00000434303.1	chr17	18908279	18908865	1	ENSG00000235672.1	transcribed_processed_pseudogene	AC090286.3	transcribed_processed_pseudogene	AC090286.3-201	587	2.80796	2.10183	1.09097	1.08382	1.92902	1.63312	1.06417	1.05923	0.031099	0.0980603
ENST00000589713.1	chr18	80045943	80051545	1	ENSG00000267127.7	protein_coding	AC090360.1	lncRNA	AC090360.1-204	444	5.56848	3.70503	4.32704	6.44802	2.71556	2.2342	2.41333	2.89686	0.617651	0.711124
ENST00000459278.1	chr3	179614775	179614878	-1	ENSG00000239096.1	snoRNA	AC090425.1	snoRNA	AC090425.1-201	104	11.8866	7.90881	9.23656	9.17603	3.6878	3.15523	3.35566	3.3471	0.723449	0.797295
ENST00000610007.1	chr3	179584271	179584410	-1	ENSG00000272660.1	lncRNA	AC090425.2	lncRNA	AC090425.2-201	140	2.94334	0	4.5743	4.54432	1.97942	0	2.47879	2.47101	0.139655	0.254584
ENST00000608818.1	chr3	179583262	179583762	-1	ENSG00000272910.1	lncRNA	AC090425.3	lncRNA	AC090425.3-201	501	2.46747	1.64175	2.55649	2.53974	1.79388	1.40149	1.83046	1.82364	0.430692	0.547868
ENST00000623936.2	chr7	137513859	137513933	1	ENSG00000279483.2	processed_pseudogene	AC090498.1	processed_pseudogene	AC090498.1-201	75	16543.1	16592.9	16086.9	15790.6	14.014	14.0184	13.9737	13.9469	0.00856938	0.0464952
ENST00000552046.1	chr12	74248637	74283669	-1	ENSG00000257183.1	lncRNA	AC090502.2	lncRNA	AC090502.2-201	529	2.33687	2.33228	0.605295	1.20266	1.73849	1.73651	0.682838	1.13924	0.0356249	0.106069
ENST00000617465.1	chr15	42726583	42727211	1	ENSG00000274403.1	lncRNA	AC090510.2	lncRNA	AC090510.2-201	629	4.58581	4.5768	2.03625	3.54009	2.48177	2.47944	1.60229	2.18272	0.0841344	0.183804
ENST00000664583.1	chr15	42749081	42749936	1	ENSG00000286877.1	lncRNA	AC090510.4	lncRNA	AC090510.4-201	717	1.14942	1.14716	0.446584	1.33097	1.10395	1.10243	0.53265	1.22093	0.420378	0.539323
ENST00000500929.2	chr15	58768072	58770974	-1	ENSG00000245975.2	lncRNA	AC090515.2	lncRNA	AC090515.2-201	1396	1.47589	0.883793	1.60559	1.3672	1.30795	0.91364	1.38161	1.24318	0.358108	0.483277
ENST00000614966.1	chr15	56729932	56730611	-1	ENSG00000274667.1	lncRNA	AC090517.2	lncRNA	AC090517.2-201	680	3.02991	3.62875	3.29618	3.74238	2.01075	2.21062	2.10306	2.24561	0.773952	0.836187
ENST00000483963.1	chr15	64592979	64593326	1	ENSG00000243403.1	processed_pseudogene	AC090543.2	processed_pseudogene	AC090543.2-201	348	4.73641	3.54533	1.84023	4.57044	2.52015	2.18438	1.50601	2.47779	0.410538	0.530439
ENST00000524412.1	chr11	47168281	47169563	-1	ENSG00000270060.1	lncRNA	AC090589.3	lncRNA	AC090589.3-201	574	17.9472	12.8966	11.1568	10.5295	4.24391	3.79666	3.60369	3.52726	0.0848443	0.18504
ENST00000560057.1	chr15	78293286	78296049	1	ENSG00000259322.1	lncRNA	AC090607.1	lncRNA	AC090607.1-201	449	2.75324	0.915942	4.27885	4.95928	1.90813	0.938054	2.40022	2.57514	0.0568303	0.143449
ENST00000560331.2	chr15	78290527	78291221	-1	ENSG00000259562.2	transcribed_processed_pseudogene	AC090607.2	transcribed_processed_pseudogene	AC090607.2-201	695	13.0439	14.7935	14.2823	15.1041	3.81187	3.98126	3.93379	4.00936	0.491209	0.603282
ENST00000625123.1	chr17	32051030	32053208	1	ENSG00000278867.1	TEC	AC090616.6	TEC	AC090616.6-201	2179	4.91682	3.77474	4.11456	3.79562	2.56482	2.25542	2.35461	2.26172	0.5107	0.621887
ENST00000572790.1	chr17	2043475	2044968	-1	ENSG00000263050.1	lncRNA	AC090617.5	lncRNA	AC090617.5-201	443	4.65088	11.1402	14.456	20.1058	2.49847	3.60172	3.9501	4.39957	0.0659893	0.157401
ENST00000623339.1	chr17	2122342	2122508	-1	ENSG00000279340.1	TEC	AC090617.7	TEC	AC090617.7-201	167	2.46747	0	1.91737	1.90481	1.79388	0	1.54467	1.53844	0.564513	0.667842
ENST00000561269.2	chr15	100645434	100646655	-1	ENSG00000259381.2	processed_pseudogene	AC090695.1	processed_pseudogene	AC090695.1-201	1222	1.01162	0.67309	1.57218	1.04125	1.00836	0.742515	1.36299	1.02945	0.238792	0.363656
ENST00000522190.1	chr8	42537529	42538304	-1	ENSG00000254165.1	lncRNA	AC090739.1	lncRNA	AC090739.1-201	708	4.07411	4.06611	4.52261	5.84087	2.34316	2.34088	2.46535	2.77418	0.215615	0.339506
ENST00000583267.1	chr18	24159509	24162211	-1	ENSG00000265750.1	lncRNA	AC090772.3	lncRNA	AC090772.3-201	735	5.60636	5.03581	13.5051	12.9838	2.72386	2.59355	3.85849	3.80568	0.00075043	0.0134582
ENST00000623599.1	chr18	24135468	24135829	-1	ENSG00000279332.1	TEC	AC090772.4	TEC	AC090772.4-201	362	2.27662	2.27214	4.42266	7.02989	1.71221	1.71024	2.439	3.00538	0.0616422	0.15101
ENST00000670236.1	chr15	99807904	99883926	1	ENSG00000259363.6	lncRNA	AC090825.1	lncRNA	AC090825.1-217	1819	2.26535	3.16526	1.58428	1.92365	1.70724	2.05841	1.36976	1.54777	0.0750035	0.1712
ENST00000578831.1	chr18	22699481	22933764	-1	ENSG00000265943.1	lncRNA	AC090912.1	lncRNA	AC090912.1-201	570	2.8917	2.88602	2.80878	2.79037	1.9604	1.95829	1.92933	1.92234	0.740156	0.810989
ENST00000654595.1	chr3	15860158	15875979	1	ENSG00000287042.1	lncRNA	AC090945.1	lncRNA	AC090945.1-201	782	3.16164	3.68134	2.45678	3.66103	2.05715	2.22692	1.78943	2.22065	0.532884	0.64031
ENST00000655579.1	chr3	15970003	15971253	1	ENSG00000286689.1	lncRNA	AC090946.1	lncRNA	AC090946.1-201	1110	2.59862	1.85251	1.73082	1.14632	1.84745	1.51223	1.44933	1.10186	0.131799	0.244216
ENST00000607464.1	chr3	16314439	16314987	1	ENSG00000271964.1	lncRNA	AC090948.1	lncRNA	AC090948.1-201	549	4.50347	5.99283	3.49946	4.05595	2.46034	2.80588	2.16975	2.33798	0.127152	0.238132
ENST00000607363.1	chr3	16339308	16339871	1	ENSG00000272498.1	lncRNA	AC090948.2	lncRNA	AC090948.2-201	564	5.11431	4.37509	3.40639	6.20413	2.61219	2.42629	2.1396	2.84882	0.901548	0.935177
ENST00000606713.1	chr3	16345126	16346440	1	ENSG00000272529.1	lncRNA	AC090948.3	lncRNA	AC090948.3-201	551	7.47854	10.4494	6.97352	4.61855	3.08382	3.5172	2.99522	2.4902	0.113851	0.221469
ENST00000653928.1	chr3	16361348	16370398	1	ENSG00000287377.1	lncRNA	AC090948.4	lncRNA	AC090948.4-201	1067	0.386193	1.1563	1.20038	2.38502	0.471128	1.10856	1.13775	1.75917	0.187411	0.307186
ENST00000561207.1	chr15	52033707	52035625	1	ENSG00000259398.1	lncRNA	AC090970.1	lncRNA	AC090970.1-201	381	1.08154	2.15884	0.840422	1.66983	1.05765	1.65939	0.880037	1.41675	0.524694	0.633332
ENST00000612566.1	chr15	52017167	52018032	-1	ENSG00000274528.1	lncRNA	AC090970.2	lncRNA	AC090970.2-201	866	0	1.89958	7.39494	5.87718	0	1.53584	3.06952	2.78182	0.0327823	0.100981
ENST00000557871.1	chr15	51919073	51930627	-1	ENSG00000259556.2	unprocessed_pseudogene	AC090971.3	unprocessed_pseudogene	AC090971.3-201	1041	3.56254	4.74073	6.76697	6.11148	2.18984	2.52123	2.95735	2.83015	0.0304394	0.0973841
ENST00000561039.1	chr15	40508024	40553250	1	ENSG00000259536.5	lncRNA	AC091045.1	lncRNA	AC091045.1-202	565	1.45865	0.72789	1.13345	1.12603	1.29786	0.789012	1.09319	1.08816	0.977862	0.9872
ENST00000602616.6	chr15	30658717	30772993	1	ENSG00000187951.11	lncRNA	AC091057.1	lncRNA	AC091057.1-201	5637	16.5938	18.0204	8.52051	9.02899	4.137	4.24947	3.25104	3.3261	0.000262805	0.00846254
ENST00000501830.2	chr15	30616998	30625773	-1	ENSG00000247728.2	lncRNA	AC091057.2	lncRNA	AC091057.2-201	970	2.12406	1.69591	2.31073	1.6397	1.64342	1.43077	1.72715	1.40038	0.968158	0.983476
ENST00000602594.1	chr15	30616958	30617749	1	ENSG00000269930.1	lncRNA	AC091057.3	lncRNA	AC091057.3-201	792	6.24345	7.78898	3.63865	2.81151	2.85668	3.1357	2.2137	1.93036	0.0100594	0.0510467
ENST00000646742.1	chr15	30750406	30759859	1	ENSG00000284783.1	transcribed_unprocessed_pseudogene	AC091057.4	transcribed_unprocessed_pseudogene	AC091057.4-201	243	5.08725	3.38484	1.3177	1.30906	2.60579	2.13252	1.21269	1.20731	0.032782	0.100981
ENST00000428041.4	chr15	30625966	30649529	1	ENSG00000285077.2	protein_coding	AC091057.6	protein_coding	AC091057.6-203	3256	3.41702	2.39985	1.47513	1.46546	2.14307	1.76547	1.3075	1.30186	0.0185466	0.0718583
ENST00000623524.1	chr18	35972151	35973916	1	ENSG00000278986.1	TEC	AC091060.1	TEC	AC091060.1-201	1766	1.86667	2.32875	1.08788	0.90063	1.51938	1.73498	1.06204	0.926478	0.0120569	0.0557861
ENST00000588189.1	chr17	45533963	45534710	1	ENSG00000131484.4	lncRNA	AC091132.1	lncRNA	AC091132.1-201	547	26.3663	23.3071	33.9518	37.2186	4.77433	4.60331	5.1273	5.2562	0.0106909	0.0524755
ENST00000433601.1	chr17	45452844	45464065	1	ENSG00000236234.1	lncRNA	AC091132.2	lncRNA	AC091132.2-201	769	1.60755	1.06959	2.49832	2.48194	1.38269	1.04935	1.80666	1.79989	0.0476886	0.127817
ENST00000587960.1	chr17	45531577	45533838	1	ENSG00000266918.1	TEC	AC091132.3	TEC	AC091132.3-201	2262	18.217	14.5449	16.1374	15.8911	4.26431	3.95837	4.09908	4.07819	0.909457	0.941742
ENST00000585761.1	chr17	45552855	45553805	1	ENSG00000267198.1	lncRNA	AC091132.4	lncRNA	AC091132.4-205	560	14.7167	9.54706	10.2922	8.5206	3.97423	3.39877	3.49725	3.25105	0.286662	0.410784
ENST00000586348.1	chr17	45545900	45563230	1	ENSG00000267198.1	lncRNA	AC091132.4	lncRNA	AC091132.4-204	630	5.88668	3.91674	9.14859	10.0985	2.78381	2.2977	3.34321	3.47229	0.0166606	0.0674591
ENST00000587078.1	chr17	45545805	45558767	1	ENSG00000267198.1	lncRNA	AC091132.4	lncRNA	AC091132.4-202	501	1.64498	3.2835	0.639123	1.26987	1.40326	2.09879	0.712924	1.18261	0.105269	0.211337
ENST00000591950.1	chr17	45545877	45554370	1	ENSG00000267198.1	lncRNA	AC091132.4	lncRNA	AC091132.4-203	280	13.245	19.0941	20.5843	19.3134	3.83239	4.3287	4.43191	4.34436	0.214811	0.338502
ENST00000586411.1	chr17	45549781	45558738	-1	ENSG00000267246.1	lncRNA	AC091132.5	lncRNA	AC091132.5-201	826	2.99323	4.48102	4.65183	5.39157	1.99756	2.45444	2.49872	2.67617	0.167088	0.286296
ENST00000505903.1	chr17	48995266	48997492	-1	ENSG00000250838.1	lncRNA	AC091133.3	lncRNA	AC091133.3-201	428	6.73942	5.7653	6.73319	8.91876	2.95223	2.75815	2.95106	3.31016	0.291485	0.415626
ENST00000511142.1	chr17	49037122	49037429	1	ENSG00000251550.1	processed_pseudogene	AC091133.5	processed_pseudogene	AC091133.5-201	308	17.3925	10.682	13.515	15.492	4.20104	3.54622	3.85947	4.04369	0.794888	0.852898
ENST00000603088.1	chr17	48899131	48899748	1	ENSG00000270781.1	processed_pseudogene	AC091133.6	processed_pseudogene	AC091133.6-201	301	2.73799	4.09892	3.19137	0	1.90226	2.35019	2.06742	0	0.200107	0.321214
ENST00000466297.1	chr17	4704816	4705217	-1	ENSG00000213939.4	processed_pseudogene	AC091153.1	processed_pseudogene	AC091153.1-201	402	1.02504	0	6.37216	3.9565	1.01795	0	2.88209	2.30932	0.0277556	0.0916088
ENST00000631268.1	chr17	4673830	4696786	1	ENSG00000235085.3	lncRNA	AC091153.2	lncRNA	AC091153.2-201	207	1.99066	1.98675	1.54686	0	1.58047	1.57858	1.34872	0	0.177579	0.296428
ENST00000497885.1	chr17	4704230	4705529	1	ENSG00000244184.1	lncRNA	AC091153.3	lncRNA	AC091153.3-201	472	3.4921	3.48524	6.78392	8.08735	2.16739	2.16518	2.9605	3.18386	0.0113166	0.0539754
ENST00000667388.1	chr17	39086976	39091942	1	ENSG00000286443.1	lncRNA	AC091178.2	lncRNA	AC091178.2-201	1171	1.75947	1.40481	1.9141	2.98815	1.46439	1.26592	1.54305	1.99572	0.187581	0.307341
ENST00000510360.6	chr17	49361189	49369998	1	ENSG00000248714.7	lncRNA	AC091180.2	lncRNA	AC091180.2-202	304	0	1.35282	2.10658	2.09278	0	1.23439	1.63533	1.6289	0.139004	0.254232
ENST00000511322.1	chr17	49375380	49380094	1	ENSG00000250948.1	lncRNA	AC091180.4	lncRNA	AC091180.4-201	245	1.68191	0	5.22777	3.89513	1.42326	0	2.63872	2.29135	0.0468266	0.126353
ENST00000576461.1	chr17	49370740	49476988	1	ENSG00000262039.1	lncRNA	AC091180.5	lncRNA	AC091180.5-201	382	2.15742	3.22978	1.67644	2.49819	1.65875	2.08058	1.42032	1.80661	0.384279	0.508699
ENST00000623762.1	chr17	57277920	57280017	1	ENSG00000279555.1	TEC	AC091181.1	TEC	AC091181.1-201	2098	0.982049	1.56819	1.83146	2.12271	0.986992	1.36075	1.50155	1.6428	0.0860133	0.187056
ENST00000520431.1	chr8	37405439	37406724	-1	ENSG00000253746.1	lncRNA	AC091182.2	lncRNA	AC091182.2-201	578	8.55504	14.9419	6.64777	8.25526	3.25626	3.99475	2.93504	3.21027	0.164385	0.282633
ENST00000523840.1	chr8	25425521	25426580	-1	ENSG00000253476.1	lncRNA	AC091185.1	lncRNA	AC091185.1-201	528	2.34129	5.45229	4.24509	1.20493	1.74041	2.68981	2.39097	1.14074	0.465621	0.579528
ENST00000474798.1	chr3	98902424	99018562	1	ENSG00000239462.1	lncRNA	AC091212.1	lncRNA	AC091212.1-201	395	1.04321	1.04116	2.4319	2.41597	1.03084	1.02939	1.77901	1.77229	0.0564561	0.142932
ENST00000611877.1	chr17	59618553	59619714	-1	ENSG00000273702.1	lncRNA	AC091271.1	lncRNA	AC091271.1-201	1162	1.7731	4.24707	8.54236	6.29635	1.4715	2.39151	3.25435	2.86717	0.0424899	0.118849
ENST00000566500.1	chr15	28332237	28336609	1	ENSG00000261401.1	unprocessed_pseudogene	AC091304.3	unprocessed_pseudogene	AC091304.3-201	716	2.87757	1.72315	1.78883	2.22139	1.95515	1.44528	1.47966	1.68768	0.622017	0.714808
ENST00000433904.1	chr7	102327256	102329530	-1	ENSG00000170409.7	unprocessed_pseudogene	AC091390.1	unprocessed_pseudogene	AC091390.1-201	331	1.24492	1.24247	0	1.92207	1.16666	1.16509	0	1.54699	0.442702	0.557838
ENST00000426478.1	chr7	102380465	102382737	-1	ENSG00000239486.1	unprocessed_pseudogene	AC091390.3	unprocessed_pseudogene	AC091390.3-201	338	2.43827	3.65022	13.2628	10.3524	1.78168	2.2173	3.83418	3.50493	0.00734179	0.0428312
ENST00000549191.1	chr12	88057876	88058578	-1	ENSG00000257752.1	processed_pseudogene	AC091516.1	processed_pseudogene	AC091516.1-201	703	2.34462	2.92502	5.01025	4.97742	1.74184	1.9727	2.58743	2.57952	0.0123561	0.0565551
ENST00000578504.1	chr18	22175465	22176662	-1	ENSG00000264012.1	lncRNA	AC091588.1	lncRNA	AC091588.1-201	359	1.14782	0	2.67577	1.77216	1.10287	0	1.87805	1.47101	0.104059	0.209627
ENST00000583442.1	chr18	22200619	22205229	-1	ENSG00000266283.1	lncRNA	AC091588.3	lncRNA	AC091588.3-201	770	1.07031	1.6023	2.49507	1.23936	1.04984	1.37979	1.80532	1.16309	0.53127	0.638873
ENST00000661961.1	chr3	156143570	156540627	1	ENSG00000287916.1	lncRNA	AC091607.2	lncRNA	AC091607.2-201	1202	4.11382	4.79003	2.13112	1.85251	2.3544	2.53357	1.64668	1.51223	0.00420882	0.0315004
ENST00000449721.1	chr7	1074450	1078036	1	ENSG00000224079.1	lncRNA	AC091729.1	lncRNA	AC091729.1-201	869	2.37093	1.41976	2.21082	1.83028	1.75315	1.27487	1.68294	1.50094	0.78761	0.848344
ENST00000415656.1	chr7	1080863	1082178	1	ENSG00000226291.1	lncRNA	AC091729.2	lncRNA	AC091729.2-201	302	4.09339	4.08535	2.12054	1.05332	2.34863	2.34635	1.64179	1.03796	0.0356616	0.106069
ENST00000660500.1	chr7	1160432	1165580	1	ENSG00000229043.3	lncRNA	AC091729.3	lncRNA	AC091729.3-205	4484	1.01087	0.458584	1.4996	1.84448	1.00782	0.544568	1.3217	1.50817	0.0376219	0.1095
ENST00000514065.1	chr5	88382948	88383260	1	ENSG00000250306.1	processed_pseudogene	AC091826.1	processed_pseudogene	AC091826.1-201	313	1.31651	1.31392	1.02301	1.0163	1.21195	1.21034	1.0165	1.01171	0.402876	0.524019
ENST00000509920.1	chr5	1598127	1598247	1	ENSG00000248126.1	unprocessed_pseudogene	AC091849.1	unprocessed_pseudogene	AC091849.1-201	121	57.8938	47.5836	39.6943	63.0947	5.88004	5.6024	5.34676	6.00213	0.834898	0.887122
ENST00000508746.1	chr5	73803296	73803599	-1	ENSG00000184084.7	processed_pseudogene	AC091868.1	processed_pseudogene	AC091868.1-201	304	2.71097	1.35282	1.05329	1.04639	1.8918	1.23439	1.03794	1.03308	0.199343	0.320238
ENST00000514002.1	chr5	146099406	146120412	1	ENSG00000251556.1	lncRNA	AC091887.1	lncRNA	AC091887.1-201	439	2.81595	2.81042	1.45877	1.44921	1.93204	1.92995	1.29794	1.29232	0.0359535	0.106571
ENST00000623204.1	chr5	143406959	143407420	1	ENSG00000279130.1	TEC	AC091925.1	TEC	AC091925.1-201	462	1.78384	0.890169	3.46538	4.81974	1.47708	0.918515	2.15878	2.54095	0.0382278	0.110415
ENST00000606105.1	chr5	21569755	21570045	1	ENSG00000272130.1	lncRNA	AC091946.2	lncRNA	AC091946.2-201	291	1.41604	0	1.10035	1.09314	1.27264	0	1.07063	1.06567	0.564513	0.667842
ENST00000624785.1	chr5	8458842	8459183	1	ENSG00000279075.1	TEC	AC091965.5	TEC	AC091965.5-201	342	2.40975	1.20251	3.74504	3.7205	1.76967	1.13915	2.24642	2.23894	0.0791935	0.177191
ENST00000669435.1	chr5	5390096	5422116	-1	ENSG00000286753.1	lncRNA	AC091978.1	lncRNA	AC091978.1-201	1912	1.07758	0.860373	2.00963	1.33097	1.05491	0.895592	1.58959	1.22093	0.102369	0.207747
ENST00000619056.2	chr5	171305980	171309777	-1	ENSG00000275038.2	lncRNA	AC091980.2	lncRNA	AC091980.2-201	3056	1.21355	1.07659	1.99078	1.97773	1.14636	1.05422	1.58052	1.57421	0.00594079	0.0379552
ENST00000518182.1	chr5	151753992	151767247	1	ENSG00000253921.1	lncRNA	AC091982.1	lncRNA	AC091982.1-201	570	0.722926	1.44301	2.24702	1.67422	0.78486	1.28866	1.69912	1.41912	0.173956	0.294214
ENST00000623943.1	chr5	151770242	151771508	-1	ENSG00000275765.5	lncRNA	AC091982.3	lncRNA	AC091982.3-201	726	1.70276	2.26588	7.93886	9.20131	1.43443	1.70747	3.16009	3.35068	0.00186027	0.0203743
ENST00000431591.2	chr1	211207239	211207897	1	ENSG00000226986.4	processed_pseudogene	AC092017.1	processed_pseudogene	AC092017.1-201	659	3.12646	1.87219	1.45767	0.482705	2.04491	1.52215	1.29729	0.568231	0.088698	0.190727
ENST00000427600.2	chr1	211173488	211173849	1	ENSG00000234004.4	processed_pseudogene	AC092017.2	processed_pseudogene	AC092017.2-201	362	1.13831	3.40822	2.6536	3.51494	1.09647	2.1402	1.86932	2.17471	0.438506	0.554346
ENST00000649466.1	chr3	43088236	43090443	1	ENSG00000285766.1	lncRNA	AC092042.4	lncRNA	AC092042.4-201	701	2.35131	1.17335	1.82711	2.7227	1.74473	1.11992	1.49933	1.89635	0.47732	0.589503
ENST00000669199.1	chr3	39177761	39179586	1	ENSG00000287620.1	lncRNA	AC092053.4	lncRNA	AC092053.4-201	1251	1.31756	1.31497	2.04765	2.54279	1.21261	1.211	1.6077	1.82488	0.037437	0.109137
ENST00000566277.2	chr16	69756536	69757937	-1	ENSG00000260290.2	processed_pseudogene	AC092115.1	processed_pseudogene	AC092115.1-201	1402	11.4627	15.2535	6.16649	7.03365	3.63954	4.02268	2.84127	3.00606	0.00969438	0.0500391
ENST00000621230.1	chr16	2777319	2780568	1	ENSG00000276791.1	lncRNA	AC092117.1	lncRNA	AC092117.1-201	3250	1.64827	1.64503	5.12321	5.2854	1.40505	1.40329	2.61429	2.652	0.000144786	0.00650579
ENST00000623937.1	chr16	2683106	2684764	1	ENSG00000279901.1	TEC	AC092117.2	TEC	AC092117.2-201	1659	0.993533	1.73527	1.54407	2.49267	0.995327	1.45168	1.34714	1.80433	0.277694	0.40354
ENST00000616774.1	chr16	21950218	21951708	-1	ENSG00000274460.1	lncRNA	AC092119.2	lncRNA	AC092119.2-201	1491	2.7637	2.20662	6.22792	5.97376	1.91215	1.68105	2.85358	2.80194	0.00164224	0.0191901
ENST00000567166.1	chr16	89420075	89422226	-1	ENSG00000261692.1	lncRNA	AC092120.1	lncRNA	AC092120.1-201	415	1.98587	0.990983	2.3147	2.29954	1.57815	0.993481	1.72888	1.72226	0.256961	0.382834
ENST00000605168.1	chr16	89458870	89459437	1	ENSG00000270832.1	processed_pseudogene	AC092120.2	processed_pseudogene	AC092120.2-201	568	2.17641	1.44809	1.12747	2.24016	1.6674	1.29166	1.08914	1.69606	0.717036	0.793554
ENST00000565310.1	chr16	89492403	89493793	-1	ENSG00000261118.1	lncRNA	AC092123.1	lncRNA	AC092123.1-202	405	3.05235	2.0309	3.16248	5.49807	2.01876	1.59975	2.05744	2.70001	0.238682	0.363656
ENST00000563750.1	chr16	81385463	81387560	1	ENSG00000272923.1	lncRNA	AC092139.1	lncRNA	AC092139.1-201	754	21.3138	21.8174	31.8502	34.5947	4.47987	4.51206	5.03783	5.15359	0.00254505	0.0240662
ENST00000570217.1	chr16	89906157	89918233	1	ENSG00000267048.1	lncRNA	AC092143.3	retained_intron	AC092143.3-201	559	2.94861	2.94281	1.14562	1.70717	1.98134	1.97923	1.10139	1.43679	0.0311824	0.0980603
ENST00000454675.1	chr2	62532583	62533059	-1	ENSG00000229503.1	processed_pseudogene	AC092155.2	processed_pseudogene	AC092155.2-201	477	25.9162	28.4518	26.1799	28.009	4.7504	4.88028	4.76447	4.85843	0.99101	0.992847
ENST00000610122.1	chr7	5426277	5428927	-1	ENSG00000234432.4	lncRNA	AC092171.3	lncRNA	AC092171.3-201	2651	1.08807	0.930799	2.4157	3.83979	1.06217	0.949198	1.77218	2.27494	0.0231398	0.0821182
ENST00000609130.1	chr7	5425770	5426401	1	ENSG00000272953.1	lncRNA	AC092171.4	lncRNA	AC092171.4-201	632	1.30401	0.650725	1.01329	1.50998	1.20415	0.7231	1.00956	1.32768	0.59457	0.692015
ENST00000608012.1	chr7	5428731	5429672	1	ENSG00000273084.1	lncRNA	AC092171.5	lncRNA	AC092171.5-201	942	1.74976	2.61948	6.11849	5.40302	1.4593	1.85578	2.83157	2.67875	0.00640999	0.0395274
ENST00000653746.1	chr16	85227203	85309176	1	ENSG00000287787.1	lncRNA	AC092275.1	lncRNA	AC092275.1-201	1179	2.44654	1.39528	2.98745	2.69807	1.78515	1.26019	1.99547	1.88677	0.133137	0.246117
ENST00000656993.1	chr19	24033405	24056335	1	ENSG00000268362.6	lncRNA	AC092279.1	lncRNA	AC092279.1-203	1032	1.19787	1.99253	1.86163	0.616478	1.13611	1.58137	1.51684	0.692854	0.471483	0.584271
ENST00000668169.1	chr19	24033507	24077377	1	ENSG00000268362.6	lncRNA	AC092279.1	lncRNA	AC092279.1-212	1383	3.57542	3.5684	1.38916	1.61006	2.19391	2.19169	1.2565	1.38408	0.00232945	0.0230531
ENST00000670058.1	chr19	24033510	24061203	1	ENSG00000268362.6	lncRNA	AC092279.1	lncRNA	AC092279.1-238	3625	1.25041	1.36141	2.03162	2.10606	1.17019	1.23965	1.60009	1.63508	0.00679119	0.0408744
ENST00000446262.1	chr19	36528318	36535235	1	ENSG00000228629.2	lncRNA	AC092295.1	lncRNA	AC092295.1-201	434	0.949465	1.8952	9.59127	7.32955	0.963078	1.53366	3.4048	3.05824	0.00801605	0.0447873
ENST00000592087.1	chr19	36489649	36491040	1	ENSG00000267309.1	lncRNA	AC092295.2	lncRNA	AC092295.2-201	1392	5.62449	5.61344	4.14053	3.19931	2.72781	2.7254	2.36192	2.07015	0.0233861	0.0826862
ENST00000632679.1	chr19	197310	198066	-1	ENSG00000282416.1	processed_pseudogene	AC092299.1	processed_pseudogene	AC092299.1-201	757	41.9144	54.8706	85.4433	96.2292	5.42339	5.80402	6.43368	6.60332	0.00550916	0.0363783
ENST00000601618.1	chr19	45830164	45831108	1	ENSG00000269148.1	lncRNA	AC092301.1	lncRNA	AC092301.1-201	764	5.39356	5.92126	2.93378	2.49819	2.67662	2.79103	1.97592	1.80661	0.00539425	0.0359774
ENST00000638174.1	chr19	23259961	23262634	-1	ENSG00000284428.1	lncRNA	AC092329.4	lncRNA	AC092329.4-202	1989	2.07173	3.10149	2.2538	2.0791	1.61905	2.03615	1.70213	1.62251	0.403953	0.525092
ENST00000640838.1	chr19	23259906	23274251	-1	ENSG00000284428.1	lncRNA	AC092329.4	lncRNA	AC092329.4-201	583	4.24083	4.2325	3.84461	4.91067	2.3898	2.3875	2.27638	2.56332	0.927694	0.954199
ENST00000566764.1	chr16	22365121	22369047	1	ENSG00000260635.1	lncRNA	AC092338.1	lncRNA	AC092338.1-201	423	1.94831	0	2.27093	1.50403	1.55989	0	1.7097	1.32425	0.285273	0.409623
ENST00000667915.1	chr16	22331039	22342938	-1	ENSG00000286808.1	lncRNA	AC092338.3	lncRNA	AC092338.3-201	1689	8.78297	8.52222	6.82488	6.21515	3.29027	3.2513	2.96807	2.85103	0.012835	0.0578658
ENST00000607786.1	chr5	65020038	65020551	1	ENSG00000272370.1	lncRNA	AC092354.2	lncRNA	AC092354.2-201	514	3.20675	1.60023	3.73775	3.71326	2.07271	1.37864	2.2442	2.23672	0.161922	0.279442
ENST00000574180.1	chr16	46622861	46624451	-1	ENSG00000261512.2	lncRNA	AC092368.3	lncRNA	AC092368.3-202	1591	8.28797	5.16981	4.62892	3.99877	3.21536	2.62523	2.49286	2.32157	0.112507	0.219949
ENST00000567370.1	chr16	21794095	21795759	-1	ENSG00000260306.1	lncRNA	AC092375.2	lncRNA	AC092375.2-201	1665	2.72237	2.22302	3.84626	4.39421	1.89622	1.68841	2.27687	2.43141	0.0169252	0.0681358
ENST00000622621.1	chr16	79202624	79206739	-1	ENSG00000277954.1	lncRNA	AC092376.2	lncRNA	AC092376.2-201	4116	2.40273	1.89842	1.86706	1.93211	1.76669	1.53527	1.51957	1.55194	0.34416	0.468488
ENST00000649926.1	chr16	79208493	79211264	-1	ENSG00000285918.1	lncRNA	AC092376.3	lncRNA	AC092376.3-201	1218	1.69157	1.01295	3.94336	3.13401	1.42845	1.00931	2.30549	2.04754	0.0161888	0.0661849
ENST00000668911.1	chr3	57555581	57556054	-1	ENSG00000287502.1	lncRNA	AC092418.2	lncRNA	AC092418.2-201	474	4.3467	1.73527	2.70212	4.02661	2.41865	1.45168	1.88835	2.32959	0.722464	0.797293
ENST00000624794.1	chr4	4820405	4821452	1	ENSG00000280310.1	TEC	AC092437.1	TEC	AC092437.1-201	1048	2.75236	2.35453	1.83321	1.8212	1.9078	1.74611	1.50244	1.49631	0.0695164	0.162553
ENST00000609771.1	chr4	416118	416537	-1	ENSG00000272885.1	lncRNA	AC092574.1	lncRNA	AC092574.1-201	420	1.96223	3.91674	3.81191	4.54432	1.56668	2.2977	2.26661	2.47101	0.264032	0.389026
ENST00000631198.1	chr4	386174	454070	1	ENSG00000281016.1	lncRNA	AC092574.2	lncRNA	AC092574.2-201	753	1.09447	1.63848	3.40187	1.68979	1.06658	1.39971	2.13812	1.42749	0.248299	0.37417
ENST00000487352.1	chr4	47706372	47706987	1	ENSG00000242262.1	processed_pseudogene	AC092597.1	processed_pseudogene	AC092597.1-201	616	1.33788	2.67051	2.07923	3.0984	1.2252	1.87598	1.62257	2.03506	0.477458	0.589503
ENST00000419640.1	chr2	191229165	191246172	-1	ENSG00000227542.1	lncRNA	AC092614.1	lncRNA	AC092614.1-201	909	2.71992	1.80972	2.11354	2.09969	1.89527	1.49042	1.63855	1.63212	0.741483	0.812044
ENST00000440229.1	chr2	170077224	170078294	-1	ENSG00000227176.1	processed_pseudogene	AC092641.1	processed_pseudogene	AC092641.1-201	772	2.13507	3.72902	1.2443	0.41205	1.6485	2.24154	1.16627	0.497791	0.0509037	0.133694
ENST00000662099.1	chr2	112239621	112244375	1	ENSG00000286545.1	lncRNA	AC092645.2	lncRNA	AC092645.2-201	4045	5.70477	4.77852	5.14538	6.60584	2.74519	2.5307	2.6195	2.92711	0.421242	0.540063
ENST00000426110.1	chr2	87118534	87120980	-1	ENSG00000230395.1	unprocessed_pseudogene	AC092651.1	unprocessed_pseudogene	AC092651.1-201	312	15.8488	15.8176	13.3417	14.2738	4.07457	4.0719	3.84214	3.93299	0.193239	0.313814
ENST00000608509.1	chr2	73750256	73750786	-1	ENSG00000273245.1	lncRNA	AC092653.1	lncRNA	AC092653.1-201	531	0.776022	1.54899	3.01507	1.19813	0.828649	1.34993	2.00543	1.13627	0.427753	0.54609
ENST00000505836.1	chr4	87166844	87167734	1	ENSG00000248196.1	processed_pseudogene	AC092658.1	processed_pseudogene	AC092658.1-201	891	1.38743	1.84628	0.718745	1.07105	1.25546	1.50908	0.781355	1.05036	0.0805303	0.179017
ENST00000297369.10	chr7	149891191	149909704	-1	ENSG00000224016.2	unprocessed_pseudogene	AC092681.1	unprocessed_pseudogene	AC092681.1-201	291	1.41604	2.82652	1.10035	1.09314	1.27264	1.93603	1.07063	1.06567	0.197873	0.318568
ENST00000609751.2	chr2	97422955	97433527	-1	ENSG00000230606.11	lncRNA	AC092683.1	lncRNA	AC092683.1-216	671	6.75521	10.4194	4.77199	4.26665	2.95517	3.51341	2.52907	2.39689	0.0425469	0.1189
ENST00000610408.4	chr2	97416221	97425470	-1	ENSG00000230606.11	lncRNA	AC092683.1	lncRNA	AC092683.1-204	2830	16.1624	14.2414	10.9751	12.814	4.10118	3.92993	3.58196	3.78806	0.0489944	0.130474
ENST00000653793.1	chr2	97416264	97428263	-1	ENSG00000230606.11	lncRNA	AC092683.1	lncRNA	AC092683.1-221	2975	27.702	28.477	16.5751	16.4665	4.84308	4.88152	4.13546	4.12652	7.75628e-05	0.00506021
ENST00000619740.1	chr2	97421075	97434847	1	ENSG00000278766.2	lncRNA	AC092683.2	lncRNA	AC092683.2-201	621	23.2244	24.5033	15.4686	12.2938	4.59839	4.67261	4.04165	3.73268	0.00676697	0.040782
ENST00000447960.1	chr7	65355934	65357176	1	ENSG00000232906.1	processed_pseudogene	AC092685.1	processed_pseudogene	AC092685.1-201	1243	5.63568	6.61719	3.60645	3.58281	2.73024	2.92926	2.20365	2.19623	0.00763685	0.0438886
ENST00000606907.1	chr2	10767875	10770058	-1	ENSG00000272275.1	lncRNA	AC092687.3	lncRNA	AC092687.3-201	393	7.33963	11.511	10.5919	9.71305	3.05998	3.64513	3.53504	3.4213	0.643136	0.731507
ENST00000564536.2	chr16	81053665	81096296	-1	ENSG00000260643.2	protein_coding	AC092718.3	protein_coding	AC092718.3-202	1032	1.19787	0.797012	1.55136	1.23296	1.13611	0.8456	1.35127	1.15895	0.272601	0.397202
ENST00000640370.1	chr16	81060409	81096284	-1	ENSG00000260643.2	protein_coding	AC092718.3	nonsense_mediated_decay	AC092718.3-203	2497	2.14533	1.64701	1.66704	1.40133	1.65321	1.40436	1.41524	1.26384	0.227534	0.352037
ENST00000566639.1	chr16	81030770	81031485	1	ENSG00000261061.1	lncRNA	AC092718.4	lncRNA	AC092718.4-201	716	48.3431	44.2275	57.2426	57.756	5.62478	5.49913	5.864	5.87667	0.00893226	0.047579
ENST00000562450.1	chr16	81055301	81056426	1	ENSG00000261141.1	lncRNA	AC092718.5	lncRNA	AC092718.5-201	593	1.38977	2.77409	3.77977	0.536429	1.25687	1.91613	2.25694	0.619581	0.728039	0.801016
ENST00000656887.1	chr12	8282677	8286518	-1	ENSG00000286504.1	lncRNA	AC092745.4	lncRNA	AC092745.4-201	3266	2.27104	3.0221	2.54906	3.21414	1.70975	2.00795	1.82744	2.07524	0.58486	0.685444
ENST00000669735.1	chr12	8243147	8342048	1	ENSG00000286895.1	lncRNA	AC092745.5	lncRNA	AC092745.5-201	1090	0.756087	1.1319	2.64386	2.3347	0.812365	1.09214	1.86547	1.73756	0.0122897	0.056462
ENST00000545069.1	chr12	27121910	27147664	1	ENSG00000256625.1	unprocessed_pseudogene	AC092747.2	unprocessed_pseudogene	AC092747.2-201	983	1.67678	2.09185	1.95443	2.26523	1.4205	1.62847	1.56288	1.70718	0.579381	0.68136
ENST00000620519.1	chr12	27037100	27038960	1	ENSG00000275764.1	lncRNA	AC092747.4	lncRNA	AC092747.4-201	1861	23.2494	20.1099	20.9911	22.221	4.59988	4.39985	4.45885	4.53736	0.943387	0.966437
ENST00000441746.1	chr15	59644298	59672302	-1	ENSG00000227161.1	lncRNA	AC092755.1	lncRNA	AC092755.1-201	97	8.49624	0	6.60208	13.1176	3.24736	0	2.92639	3.81943	0.256198	0.382834
ENST00000559026.1	chr15	59121034	59133250	1	ENSG00000259732.1	lncRNA	AC092757.2	lncRNA	AC092757.2-201	633	1.30195	1.29939	0	3.01519	1.20286	1.20125	0	2.00547	0.564171	0.667842
ENST00000612734.1	chr12	25210652	25211233	1	ENSG00000274987.1	lncRNA	AC092794.1	lncRNA	AC092794.1-201	582	5.66416	5.65303	1.65052	1.09314	2.73642	2.73401	1.40628	1.06567	0.00267599	0.0246612
ENST00000458542.1	chr3	25749488	25749896	1	ENSG00000213872.3	processed_pseudogene	AC092798.1	processed_pseudogene	AC092798.1-201	409	1.0075	1.00552	4.69732	4.66654	1.0054	1.00398	2.51028	2.50247	0.00528786	0.0356275
ENST00000609367.1	chr1	85578500	85578742	-1	ENSG00000272691.1	lncRNA	AC092807.2	lncRNA	AC092807.2-201	243	1.69575	0	2.6354	1.30906	1.43069	0	1.86211	1.20731	0.337041	0.460438
ENST00000415453.1	chr1	224175476	224175706	-1	ENSG00000236773.1	processed_pseudogene	AC092809.3	processed_pseudogene	AC092809.3-201	231	1.78384	3.56068	1.38615	1.37707	1.47708	2.18925	1.25469	1.24918	0.197873	0.318568
ENST00000416056.2	chr1	211936249	211936634	1	ENSG00000233626.2	processed_pseudogene	AC092814.2	processed_pseudogene	AC092814.2-201	386	4.27013	2.13087	3.31814	3.2964	2.39784	1.64656	2.11041	2.10313	0.863056	0.907964
ENST00000520314.2	chr12	9557314	9576275	1	ENSG00000214776.12	transcribed_unprocessed_pseudogene	AC092821.1	retained_intron	AC092821.1-203	7870	1.36134	1.61995	1.50539	1.21259	1.23961	1.38954	1.32504	1.14574	0.478452	0.590462
ENST00000641639.2	chr12	9480608	9575695	1	ENSG00000214776.12	transcribed_unprocessed_pseudogene	AC092821.1	transcribed_unprocessed_pseudogene	AC092821.1-201	5607	1.32285	1.46695	2.74115	2.43952	1.2159	1.30273	1.90348	1.78221	0.00271409	0.024829
ENST00000425953.5	chr2	95207535	95215603	1	ENSG00000233757.6	protein_coding	AC092835.1	protein_coding	AC092835.1-201	1850	5.123	3.77913	4.15396	4.29868	2.61424	2.25675	2.36568	2.40563	0.77361	0.835991
ENST00000475250.1	chr7	100436204	100438504	1	ENSG00000240211.1	lncRNA	AC092849.1	lncRNA	AC092849.1-201	303	2.71992	1.35729	10.5677	4.19937	1.89527	1.23713	3.53203	2.37834	0.15196	0.267731
ENST00000492523.1	chr7	100435257	100436510	1	ENSG00000241357.1	lncRNA	AC092849.2	lncRNA	AC092849.2-201	333	1.23744	1.23501	0.961564	1.91053	1.16185	1.16028	0.972004	1.54128	0.981308	0.9872
ENST00000469070.1	chr3	120095270	120099186	1	ENSG00000242622.2	lncRNA	AC092910.3	lncRNA	AC092910.3-202	982	2.0981	0.837593	3.91284	4.21113	1.63139	0.877817	2.29656	2.3816	0.0242709	0.084645
ENST00000484076.1	chr3	120094895	120136783	1	ENSG00000242622.2	lncRNA	AC092910.3	lncRNA	AC092910.3-201	969	2.12625	2.12207	3.63489	1.96968	1.64443	1.64251	2.21254	1.57031	0.489093	0.601378
ENST00000485898.2	chr3	120095630	120100425	1	ENSG00000242622.2	lncRNA	AC092910.3	lncRNA	AC092910.3-203	1772	4.65088	3.94548	5.05961	5.92403	2.49847	2.30611	2.59922	2.79161	0.0920534	0.19519
ENST00000623631.1	chr3	171460612	171462256	1	ENSG00000279673.1	TEC	AC092919.2	TEC	AC092919.2-201	1645	3.75746	2.75005	4.67162	5.02776	2.25019	1.90691	2.50376	2.59162	0.0387753	0.111601
ENST00000517283.1	chr3	183452567	183452764	1	ENSG00000253092.1	snoRNA	AC092960.2	snoRNA	AC092960.2-201	198	6.24345	2.07706	3.23435	4.81974	2.85668	1.62155	2.08214	2.54095	0.983278	0.987807
ENST00000459861.6	chr3	135373795	135439862	-1	ENSG00000240086.7	lncRNA	AC092969.1	lncRNA	AC092969.1-203	867	1.42584	1.89738	1.8466	1.4676	1.27848	1.53475	1.50924	1.30311	0.912192	0.943246
ENST00000549403.1	chr12	43738829	43739854	1	ENSG00000257896.1	transcribed_unprocessed_pseudogene	AC093012.1	transcribed_unprocessed_pseudogene	AC093012.1-202	582	3.5401	4.9464	2.75087	2.18627	2.18272	2.57202	1.90722	1.67187	0.0616905	0.151068
ENST00000443135.1	chr1	100099239	100099490	1	ENSG00000226952.1	processed_pseudogene	AC093019.1	processed_pseudogene	AC093019.1-201	252	6.54076	8.15988	3.81191	5.04925	2.91471	3.19533	2.26661	2.59676	0.06726	0.159266
ENST00000456363.1	chr2	54661011	54662792	-1	ENSG00000238018.2	lncRNA	AC093110.1	lncRNA	AC093110.1-201	602	4.10699	4.78207	6.91464	4.75569	2.35247	2.53159	2.98452	2.52499	0.279894	0.405989
ENST00000626206.1	chr2	54661051	54680045	-1	ENSG00000238018.2	lncRNA	AC093110.1	lncRNA	AC093110.1-202	854	1.44754	1.92627	0.749885	1.48994	1.29133	1.54906	0.80726	1.31611	0.216731	0.34047
ENST00000656671.1	chr1	101025907	101027130	1	ENSG00000233184.7	lncRNA	AC093157.1	lncRNA	AC093157.1-209	1224	2.3566	3.02396	1.83121	1.81921	1.747	2.00861	1.50142	1.49529	0.0621991	0.151857
ENST00000414686.1	chr1	100995473	100996260	1	ENSG00000235795.1	lncRNA	AC093157.2	lncRNA	AC093157.2-201	671	4.29877	3.06452	2.386	1.89629	2.40566	2.02308	1.75958	1.53421	0.0626487	0.152635
ENST00000501107.2	chr2	85315041	85316529	1	ENSG00000246575.2	unprocessed_pseudogene	AC093162.2	unprocessed_pseudogene	AC093162.2-201	704	7.02388	7.59425	7.27729	10.8444	3.0043	3.10337	3.04916	3.56613	0.365171	0.489672
ENST00000448785.1	chr2	111865798	111866405	1	ENSG00000230958.1	processed_pseudogene	AC093166.3	processed_pseudogene	AC093166.3-201	303	1.35996	1.35729	0	1.04984	1.23876	1.23713	0	1.03551	0.177467	0.296428
ENST00000588040.1	chr19	37728586	37730643	-1	ENSG00000267152.1	lncRNA	AC093227.1	lncRNA	AC093227.1-201	1360	1.51495	1.81437	1.41265	2.57289	1.33053	1.49281	1.27062	1.83709	0.673908	0.757165
ENST00000563540.1	chr16	30585907	30608593	1	ENSG00000260167.1	lncRNA	AC093249.2	lncRNA	AC093249.2-201	482	7.69421	5.1194	8.63612	7.91956	3.12005	2.61339	3.26845	3.15697	0.195791	0.316717
ENST00000564755.1	chr16	30587662	30587920	-1	ENSG00000261588.1	processed_pseudogene	AC093249.4	processed_pseudogene	AC093249.4-201	259	9.54597	11.1151	12.363	7.36917	3.39862	3.59873	3.74017	3.06508	0.739263	0.810374
ENST00000568500.1	chr16	30697713	30699058	-1	ENSG00000261840.3	lncRNA	AC093249.6	lncRNA	AC093249.6-202	1142	1.80415	0.360121	3.9254	3.06403	1.48756	0.443735	2.30024	2.02291	0.048654	0.129794
ENST00000494700.1	chr5	72381794	72382393	1	ENSG00000244061.1	processed_pseudogene	AC093278.1	processed_pseudogene	AC093278.1-201	600	1.37356	0.68543	1.06734	1.06034	1.24705	0.753117	1.04777	1.04288	0.977862	0.9872
ENST00000607056.1	chr5	44826076	44828592	1	ENSG00000272335.1	lncRNA	AC093297.2	lncRNA	AC093297.2-201	2517	14.0794	14.8687	10.5589	11.1216	3.91451	3.98811	3.53093	3.59951	0.00434994	0.0320798
ENST00000635031.1	chr4	6673969	6676013	1	ENSG00000170846.17	protein_coding	AC093323.1	protein_coding	AC093323.1-203	2045	3.224	5.22871	2.66182	2.17772	2.07861	2.63893	1.87256	1.66799	0.0769759	0.174141
ENST00000609166.1	chr2	190454092	190454521	-1	ENSG00000272979.1	lncRNA	AC093388.1	lncRNA	AC093388.1-201	430	1.91659	1.91283	4.46792	3.69887	1.54428	1.54242	2.45099	2.23231	0.0320087	0.0995068
ENST00000616344.1	chr3	25618132	25618312	-1	ENSG00000275227.1	misc_RNA	AC093416.2	misc_RNA	AC093416.2-201	181	13.6597	9.08858	7.07626	7.02989	3.87378	3.33465	3.01369	3.00538	0.0995459	0.20364
ENST00000654296.1	chr1	77248633	77250826	1	ENSG00000287870.1	lncRNA	AC093433.2	lncRNA	AC093433.2-201	1211	3.06243	2.71682	2.11528	3.41481	2.02234	1.89407	1.63936	2.14235	0.748513	0.815461
ENST00000608912.1	chr7	149881359	149881580	-1	ENSG00000273293.1	lncRNA	AC093458.1	lncRNA	AC093458.1-201	222	3.71232	3.70503	1.44235	2.86579	2.23644	2.2342	1.28827	1.95076	0.151821	0.267684
ENST00000585048.1	chr17	16440479	16440952	-1	ENSG00000266651.1	lncRNA	AC093484.4	lncRNA	AC093484.4-201	304	55.5749	55.4657	15.7994	12.5567	5.82209	5.8193	4.07034	3.76093	0.000251193	0.00833581
ENST00000626655.2	chr3	14148597	14151827	1	ENSG00000228242.6	lncRNA	AC093495.1	lncRNA	AC093495.1-215	821	0.501909	2.00369	1.56005	1.54983	0.586798	1.58674	1.35617	1.3504	0.490227	0.60229
ENST00000627385.1	chr3	14149863	14152800	1	ENSG00000228242.6	lncRNA	AC093495.1	lncRNA	AC093495.1-217	428	2.88832	2.88265	2.2444	2.97292	1.95915	1.95704	1.69795	1.9902	0.542404	0.649027
ENST00000628446.2	chr3	14145370	14147510	1	ENSG00000228242.6	lncRNA	AC093495.1	lncRNA	AC093495.1-203	548	1.5039	1.50094	0.584308	1.16096	1.32417	1.32247	0.663853	1.11167	0.151821	0.267684
ENST00000628791.1	chr3	14149842	14153449	1	ENSG00000228242.6	lncRNA	AC093495.1	lncRNA	AC093495.1-216	990	4.1623	2.90789	5.4984	3.85579	2.36801	1.96639	2.70008	2.27971	0.271901	0.397083
ENST00000567249.1	chr16	30054575	30055328	1	ENSG00000285043.1	protein_coding	AC093512.2	retained_intron	AC093512.2-208	510	0.807976	1.61278	1.25569	2.49492	0.854375	1.38558	1.17357	1.80526	0.46582	0.579528
ENST00000567545.1	chr16	31402565	31404699	1	ENSG00000260757.1	lncRNA	AC093520.1	lncRNA	AC093520.1-201	1767	5.36364	4.18939	5.97998	6.12082	2.66985	2.37556	2.80322	2.83204	0.0809707	0.179607
ENST00000625130.1	chr16	2578395	2579963	1	ENSG00000280402.1	TEC	AC093525.10	TEC	AC093525.10-201	1569	3.4142	1.8348	5.91831	6.89323	2.14215	1.50325	2.79042	2.98062	0.0159503	0.0655606
ENST00000568040.1	chr16	2571570	2572353	-1	ENSG00000260436.1	lncRNA	AC093525.3	lncRNA	AC093525.3-201	287	5.7431	4.29887	7.80978	5.54186	2.75341	2.40568	3.13911	2.7097	0.324892	0.44858
ENST00000562232.1	chr16	2569043	2571936	-1	ENSG00000261140.1	lncRNA	AC093525.4	lncRNA	AC093525.4-201	459	14.364	17.0238	34.8803	38.1169	3.94148	4.17183	5.16512	5.28972	0.00123573	0.016799
ENST00000569220.1	chr16	2554975	2556105	1	ENSG00000261288.1	lncRNA	AC093525.5	lncRNA	AC093525.5-201	572	2.88159	2.15695	0.559792	1.11225	1.95665	1.65853	0.641353	1.07878	0.0304601	0.0973841
ENST00000563449.2	chr16	2554060	2556060	-1	ENSG00000261613.2	lncRNA	AC093525.6	lncRNA	AC093525.6-201	2001	15.2389	19.3195	16.8021	18.2818	4.02138	4.34479	4.15398	4.26916	0.794908	0.852898
ENST00000569852.1	chr16	2561471	2565096	-1	ENSG00000269937.1	lncRNA	AC093525.7	lncRNA	AC093525.7-201	3626	16.5918	18.2605	26.0505	24.0375	4.13683	4.26757	4.75759	4.64602	0.00279617	0.0252306
ENST00000624099.1	chr16	2516658	2517999	1	ENSG00000279520.1	TEC	AC093525.8	TEC	AC093525.8-201	1342	6.1411	6.74194	10.9756	9.95552	2.83615	2.95269	3.58202	3.45359	0.0042713	0.0317348
ENST00000624961.1	chr16	2575628	2577373	-1	ENSG00000279568.1	TEC	AC093525.9	TEC	AC093525.9-201	1746	3.06809	3.76869	4.95156	4.73692	2.02435	2.25359	2.57327	2.52028	0.0263747	0.0890588
ENST00000491435.2	chr4	127812720	127813200	-1	ENSG00000244021.4	processed_pseudogene	AC093591.1	processed_pseudogene	AC093591.1-201	481	365.806	376.203	262.951	269.164	8.51887	8.5592	8.04413	8.07769	0.000206725	0.00777327
ENST00000634516.1	chr4	127809170	127809477	1	ENSG00000282855.1	processed_pseudogene	AC093591.3	processed_pseudogene	AC093591.3-201	308	18.7303	14.6878	3.11884	3.0984	4.30234	3.97157	2.04224	2.03506	0.00174754	0.0198327
ENST00000342963.2	chr7	5419827	5420767	1	ENSG00000241269.1	lncRNA	AC093620.1	lncRNA	AC093620.1-201	583	1.41361	1.41083	1.64769	0.54563	1.27119	1.26953	1.40473	0.628195	0.4204	0.539323
ENST00000659412.1	chr7	144440	149466	-1	ENSG00000242474.3	lncRNA	AC093627.5	lncRNA	AC093627.5-205	1201	0.343104	1.02729	1.06645	1.58919	0.425571	1.01955	1.04715	1.3725	0.17615	0.296428
ENST00000609028.1	chr2	48440043	48440597	-1	ENSG00000272663.1	lncRNA	AC093635.1	lncRNA	AC093635.1-201	555	1.48493	2.22302	2.30775	1.71947	1.3132	1.68841	1.72585	1.44333	0.847949	0.895033
ENST00000429630.1	chr7	143379692	143380495	-1	ENSG00000232533.1	lncRNA	AC093673.1	lncRNA	AC093673.1-201	648	11.4463	6.98123	12.8476	16.1997	3.63765	2.99661	3.79156	4.10431	0.0860414	0.18708
ENST00000671139.1	chr2	112039378	112055337	-1	ENSG00000286904.1	lncRNA	AC093675.1	lncRNA	AC093675.1-201	687	1.79942	1.19726	3.2626	4.16728	1.48513	1.1357	2.09173	2.36941	0.0253942	0.0871697
ENST00000448659.1	chr2	131723253	131724279	-1	ENSG00000213222.3	processed_pseudogene	AC093724.1	processed_pseudogene	AC093724.1-201	1027	10.4321	10.0112	10.6006	12.3896	3.51502	3.46089	3.53613	3.74304	0.254532	0.382033
ENST00000481510.1	chr2	131758031	131767107	1	ENSG00000287071.1	transcribed_unprocessed_pseudogene	AC093724.3	lncRNA	AC093724.3-201	996	2.48234	1.65164	1.28595	2.23566	1.80006	1.40688	1.19279	1.69406	0.549521	0.655736
ENST00000609134.1	chr7	154956429	154957107	1	ENSG00000273183.1	lncRNA	AC093726.2	lncRNA	AC093726.2-201	679	1.82062	0.605682	2.82946	2.34243	1.49601	0.683186	1.93714	1.7409	0.0982739	0.202496
ENST00000416100.1	chr7	1508655	1509427	-1	ENSG00000231927.1	lncRNA	AC093734.1	lncRNA	AC093734.1-201	242	5.10828	5.09824	0	2.62895	2.61077	2.60839	0	1.85955	0.0677066	0.159957
ENST00000502760.1	chr4	119494486	119500279	1	ENSG00000245958.6	transcribed_unprocessed_pseudogene	AC093752.1	lncRNA	AC093752.1-211	850	20.8458	16.4503	10.5478	12.3499	4.44928	4.12518	3.52955	3.73875	0.0205424	0.0764123
ENST00000503038.1	chr4	119548206	119552025	1	ENSG00000245958.6	transcribed_unprocessed_pseudogene	AC093752.1	retained_intron	AC093752.1-213	2376	5.02944	4.67339	4.44723	5.35526	2.59203	2.50421	2.44552	2.66795	0.923788	0.951519
ENST00000513147.1	chr4	119460437	119461910	1	ENSG00000245958.6	transcribed_unprocessed_pseudogene	AC093752.1	retained_intron	AC093752.1-207	585	0.704389	2.10902	2.73676	2.17506	0.769255	1.63646	1.90179	1.66678	0.193594	0.314015
ENST00000506942.1	chr4	119456350	119457277	1	ENSG00000250950.1	lncRNA	AC093752.2	lncRNA	AC093752.2-201	573	11.5063	10.0482	5.58815	7.21699	3.64458	3.46574	2.71987	3.03861	0.020955	0.0770958
ENST00000609356.1	chr4	163529771	163530697	1	ENSG00000273449.1	lncRNA	AC093788.1	lncRNA	AC093788.1-201	927	10.6684	11.0911	3.79958	4.11783	3.54454	3.59587	2.26291	2.35553	0.000440723	0.0105404
ENST00000579042.2	chr4	129041766	129041877	1	ENSG00000281369.1	pseudogene	AC093826.2	pseudogene	AC093826.2-201	108	3.81544	7.61589	5.92964	8.83618	2.26767	3.107	2.79278	3.2981	0.594822	0.692015
ENST00000508280.6	chr4	86924630	86936202	-1	ENSG00000284968.1	lncRNA	AC093827.4	lncRNA	AC093827.4-201	2158	1.52759	1.52459	2.52243	2.21109	1.33776	1.33605	1.81657	1.68306	0.0193269	0.0734075
ENST00000502554.2	chr4	143911514	143912053	-1	ENSG00000249741.2	processed_pseudogene	AC093890.1	processed_pseudogene	AC093890.1-201	540	1.52618	2.28477	3.55779	2.94539	1.33696	1.71579	2.18833	1.98017	0.0929713	0.196234
ENST00000504731.1	chr4	188738373	188739494	1	ENSG00000180015.12	processed_pseudogene	AC093909.1	processed_pseudogene	AC093909.1-201	1122	34.5226	31.1559	18.55	14.7427	5.15067	5.00701	4.28909	3.97661	0.00294849	0.0259127
ENST00000624757.1	chr4	188740507	188741281	-1	ENSG00000278974.1	TEC	AC093909.6	TEC	AC093909.6-201	775	137.179	133.195	85.1114	91.121	7.11039	7.06818	6.42813	6.52546	0.000510446	0.0113992
ENST00000656348.1	chr3	57293083	57300187	1	ENSG00000286952.1	lncRNA	AC093928.1	lncRNA	AC093928.1-201	2472	1.16686	1.16457	0.647655	1.54419	1.1156	1.11408	0.720414	1.3472	0.681981	0.764309
ENST00000434678.1	chr3	32151083	32151895	-1	ENSG00000236732.1	unprocessed_pseudogene	AC094019.2	unprocessed_pseudogene	AC094019.2-201	472	3.4921	6.97048	4.07035	6.73946	2.16739	2.99467	2.34209	2.95223	0.900947	0.934831
ENST00000509656.1	chr5	102505269	102505670	1	ENSG00000249017.1	lncRNA	AC094108.1	lncRNA	AC094108.1-202	307	1.34224	1.3396	1.043	0	1.22789	1.22626	1.03069	0	0.177579	0.296428
ENST00000603472.1	chr4	151139991	151141103	1	ENSG00000270681.1	lncRNA	AC095055.1	lncRNA	AC095055.1-201	1113	4.44278	4.06455	1.72615	2.00064	2.44434	2.34043	1.44686	1.58527	0.00343884	0.0282361
ENST00000567102.1	chr4	40166675	40167831	1	ENSG00000260296.1	lncRNA	AC095057.3	lncRNA	AC095057.3-201	1157	1.78076	1.06636	2.49076	3.02431	1.47548	1.04709	1.80354	2.00874	0.0454197	0.12383
ENST00000436207.2	chr1	42335386	42338376	-1	ENSG00000227527.2	lncRNA	AC096540.1	lncRNA	AC096540.1-201	661	1.2468	2.4887	2.90651	4.3312	1.16787	1.80269	1.96588	2.41446	0.11803	0.227122
ENST00000610260.1	chr4	44693946	44694386	-1	ENSG00000273369.1	lncRNA	AC096586.2	lncRNA	AC096586.2-201	441	11.2127	8.39302	10.1651	7.21321	3.61031	3.23159	3.48092	3.03795	0.537634	0.645161
ENST00000612055.1	chr1	219270774	219273387	1	ENSG00000277007.1	lncRNA	AC096642.1	lncRNA	AC096642.1-201	2614	2.99514	2.67459	1.83742	1.70369	1.99824	1.87758	1.50458	1.43493	0.00842239	0.0460759
ENST00000655747.1	chr1	219294982	219297668	1	ENSG00000287676.1	lncRNA	AC096642.2	lncRNA	AC096642.2-201	715	1.15264	0.575186	2.687	1.3347	1.1061	0.655522	1.88245	1.22323	0.189453	0.309207
ENST00000652985.1	chr2	193170704	193172765	1	ENSG00000286358.1	lncRNA	AC096647.1	lncRNA	AC096647.1-201	1852	2.44749	1.77649	1.21026	1.71762	1.78554	1.47326	1.14422	1.44234	0.148496	0.265475
ENST00000604441.1	chr4	67638177	67638359	1	ENSG00000270257.1	processed_pseudogene	AC096720.1	processed_pseudogene	AC096720.1-201	183	18.0139	17.9785	10.4984	8.69133	4.24898	4.24629	3.52336	3.27669	0.0109075	0.0528795
ENST00000609937.1	chr4	140756528	140757921	1	ENSG00000273472.1	lncRNA	AC096733.2	lncRNA	AC096733.2-201	1394	1.1824	1.4751	2.75639	1.36916	1.12592	1.30749	1.90935	1.24438	0.34348	0.467719
ENST00000659697.1	chr3	122515006	122518172	1	ENSG00000287207.1	lncRNA	AC096861.2	lncRNA	AC096861.2-201	1271	1.62104	1.29428	1.00771	1.25139	1.39014	1.19804	1.00555	1.17081	0.22269	0.34676
ENST00000623443.1	chr3	53046166	53048122	1	ENSG00000280417.1	TEC	AC096887.2	TEC	AC096887.2-201	1957	2.31617	2.31162	1.7998	3.08837	1.72952	1.72754	1.48532	2.03153	0.945188	0.967268
ENST00000609553.1	chr3	136837338	136839021	-1	ENSG00000273486.1	lncRNA	AC096992.2	lncRNA	AC096992.2-201	1684	3.67044	3.90744	3.61272	4.91132	2.22356	2.29497	2.20562	2.56348	0.512771	0.622971
ENST00000667372.1	chr3	53196820	53197359	1	ENSG00000286531.1	lncRNA	AC097015.1	lncRNA	AC097015.1-201	226	12.7632	3.63945	2.83364	2.81507	3.78274	2.21395	1.93871	1.93171	0.21438	0.33804
ENST00000496795.1	X	25645722	25646327	-1	ENSG00000228519.3	processed_pseudogene	AC097263.1	processed_pseudogene	AC097263.1-201	606	74.7978	63.7925	107.79	109.709	6.24408	6.01776	6.76541	6.79062	0.00221049	0.0223369
ENST00000604992.1	chr3	37241789	37244177	-1	ENSG00000270194.1	lncRNA	AC097359.2	lncRNA	AC097359.2-201	2389	2.58728	3.61508	6.56753	6.7908	1.84289	2.20635	2.91982	2.96177	0.0040264	0.0307567
ENST00000625025.1	chr4	146180851	146181316	1	ENSG00000279845.1	TEC	AC097372.2	TEC	AC097372.2-201	466	2.6528	1.76506	1.37425	3.41312	1.869	1.46731	1.24747	2.1418	0.958246	0.976339
ENST00000664676.1	chr4	6985926	6987036	-1	ENSG00000287104.1	lncRNA	AC097382.3	lncRNA	AC097382.3-201	1111	10.3851	10.7349	7.20524	6.58538	3.50908	3.55273	3.03655	2.92322	0.0044206	0.0323974
ENST00000660385.1	chr2	151796688	151798688	1	ENSG00000288066.1	lncRNA	AC097448.1	lncRNA	AC097448.1-201	1912	25.6465	24.9508	15.9096	15.9717	4.73587	4.69771	4.07977	4.08506	0.000270431	0.00855163
ENST00000666065.1	chr2	219065308	219070022	1	ENSG00000286606.1	lncRNA	AC097468.4	lncRNA	AC097468.4-201	1263	2.93635	2.27934	1.0141	1.00745	1.97686	1.71341	1.01013	1.00536	0.00742142	0.0431824
ENST00000641197.1	chr4	9532429	9532647	1	ENSG00000284648.1	unprocessed_pseudogene	AC097493.4	unprocessed_pseudogene	AC097493.4-201	219	3.76317	1.87789	4.38631	1.45252	2.25192	1.52501	2.4293	1.29427	0.866309	0.909855
ENST00000658772.1	chr2	185950469	185953171	-1	ENSG00000287129.1	lncRNA	AC097500.1	lncRNA	AC097500.1-201	704	0.585323	1.16835	3.18381	1.8074	0.664777	1.1166	2.06482	1.48923	0.0922573	0.195368
ENST00000429515.1	chr2	138278574	138279210	1	ENSG00000233045.1	processed_pseudogene	AC097523.1	processed_pseudogene	AC097523.1-201	637	20.7004	18.0773	13.0694	9.48814	4.43965	4.25378	3.81449	3.39069	0.0190904	0.0730618
ENST00000437031.1	chr2	106470799	106477669	-1	ENSG00000237666.2	unprocessed_pseudogene	AC097527.1	unprocessed_pseudogene	AC097527.1-201	530	4.66492	1.55192	2.41661	4.80155	2.50205	1.35158	1.77257	2.53644	0.704205	0.784325
ENST00000413478.1	chr4	122077840	122078318	-1	ENSG00000237868.1	processed_pseudogene	AC097533.1	processed_pseudogene	AC097533.1-201	479	13.7643	17.1715	18.7174	19.2588	3.88404	4.18361	4.3014	4.34048	0.105328	0.211337
ENST00000507803.1	chr4	173322206	173329694	-1	ENSG00000248774.1	lncRNA	AC097534.1	lncRNA	AC097534.1-201	521	2.37275	4.73618	2.45836	4.27393	1.75393	2.52009	1.79009	2.39888	0.884253	0.924099
ENST00000649243.1	X	15561047	15675608	-1	ENSG00000285602.1	protein_coding	AC097625.2	nonsense_mediated_decay	AC097625.2-201	3666	1.23643	1.34618	1.04812	0.780939	1.1612	1.23031	1.0343	0.832638	0.0714698	0.165625
ENST00000565519.1	chr3	32236688	32238578	-1	ENSG00000261572.1	lncRNA	AC097639.1	lncRNA	AC097639.1-201	1891	7.62685	7.82935	9.9904	10.2614	3.10883	3.14231	3.45817	3.49331	0.00625001	0.0389932
ENST00000613523.1	chr17	73202968	73203431	-1	ENSG00000277728.1	lncRNA	AC097641.2	lncRNA	AC097641.2-201	464	7.99269	6.20433	7.59097	4.79896	3.16875	2.84886	3.10282	2.53579	0.512452	0.622952
ENST00000475555.1	chr4	143349275	143350117	-1	ENSG00000228981.3	processed_pseudogene	AC097658.1	processed_pseudogene	AC097658.1-201	843	25.907	27.8075	27.7279	32.4517	4.74991	4.84837	4.84438	5.06401	0.229641	0.354647
ENST00000414339.2	chr1	42678735	42681659	1	ENSG00000234917.2	lncRNA	AC098484.2	lncRNA	AC098484.2-201	601	2.74255	2.05287	4.79502	3.17573	1.90402	1.61017	2.53481	2.06203	0.139504	0.254584
ENST00000667389.1	chr1	42673720	42681922	-1	ENSG00000285728.2	lncRNA	AC098484.4	lncRNA	AC098484.4-202	1885	15.3022	14.6177	15.458	18.7318	4.027	3.96511	4.04071	4.30245	0.215225	0.339045
ENST00000510152.1	chr4	39973128	39973442	-1	ENSG00000250568.1	processed_pseudogene	AC098591.3	processed_pseudogene	AC098591.3-201	315	1.30815	0	5.08255	3.02955	1.20674	0	2.60468	2.01062	0.0544029	0.139643
ENST00000660555.1	chr4	30718805	30721970	-1	ENSG00000286596.1	lncRNA	AC098595.1	lncRNA	AC098595.1-201	2345	1.93294	0.701506	2.73092	2.84868	1.55235	0.766813	1.89953	1.94436	0.0591458	0.146906
ENST00000368528.3	chr3	27632976	27633720	1	ENSG00000271943.2	transcribed_processed_pseudogene	AC098614.3	transcribed_processed_pseudogene	AC098614.3-201	745	3.87178	3.31215	3.8682	5.1238	2.28445	2.10841	2.28339	2.61443	0.291485	0.415626
ENST00000438978.1	chr2	216486771	216498746	-1	ENSG00000232485.3	lncRNA	AC098820.1	lncRNA	AC098820.1-202	750	2.19769	1.64503	2.13467	1.27241	1.67703	1.40329	1.64831	1.18422	0.581199	0.682037
ENST00000453157.1	chr2	216479030	216498761	-1	ENSG00000232485.3	lncRNA	AC098820.1	lncRNA	AC098820.1-201	512	1.60964	1.60648	1.25078	1.24259	1.38385	1.3821	1.17043	1.16516	0.283188	0.409116
ENST00000476561.2	chr7	77246340	77258123	-1	ENSG00000250990.1	lncRNA	AC098851.1	lncRNA	AC098851.1-201	570	3.61463	4.32903	1.68527	3.34845	2.20621	2.41387	1.42507	2.1205	0.15161	0.267684
ENST00000502915.1	chr4	138560704	138561941	1	ENSG00000248795.1	processed_pseudogene	AC098859.1	processed_pseudogene	AC098859.1-201	1238	1.3314	1.66098	2.06915	1.54169	1.2212	1.41196	1.61784	1.34579	0.437928	0.554346
ENST00000430114.1	chr1	202857928	202861620	-1	ENSG00000214796.8	transcribed_unprocessed_pseudogene	AC098934.1	lncRNA	AC098934.1-204	631	3.2652	6.51756	6.0894	5.54537	2.09261	2.91026	2.82566	2.71047	0.439415	0.555127
ENST00000442868.1	chr1	202852991	202859099	-1	ENSG00000214796.8	transcribed_unprocessed_pseudogene	AC098934.1	transcribed_unprocessed_pseudogene	AC098934.1-203	1262	4.57127	2.9329	2.53725	1.51237	2.47801	1.97559	1.82263	1.32905	0.088297	0.190245
ENST00000443294.5	chr1	202851828	202861608	-1	ENSG00000214796.8	transcribed_unprocessed_pseudogene	AC098934.1	lncRNA	AC098934.1-201	1835	1.34736	1.34471	2.44295	1.38682	1.23104	1.22941	1.78364	1.25509	0.32563	0.449269
ENST00000456105.2	chr1	202861754	202875241	1	ENSG00000234996.4	transcribed_processed_pseudogene	AC098934.2	lncRNA	AC098934.2-201	2321	2.13047	2.12628	1.79346	1.7817	1.64638	1.64445	1.48205	1.47597	0.109216	0.216589
ENST00000430450.2	chr1	202767229	202767418	-1	ENSG00000235449.2	processed_pseudogene	AC098934.3	processed_pseudogene	AC098934.3-201	190	6.50633	6.49355	5.0558	1.67422	2.90811	2.90565	2.59832	1.41912	0.124925	0.235053
ENST00000657344.1	chr3	39420644	39424870	1	ENSG00000286996.1	lncRNA	AC099332.2	lncRNA	AC099332.2-201	1140	1.44585	1.08226	1.68527	0.837112	1.29034	1.05815	1.42507	0.877439	0.841214	0.892111
ENST00000422457.2	chr1	202471864	202472117	-1	ENSG00000236439.4	processed_pseudogene	AC099336.2	processed_pseudogene	AC099336.2-201	254	71.3818	74.4798	46.6434	41.3283	6.17755	6.23802	5.57421	5.40355	0.00225579	0.0225801
ENST00000605082.1	chr4	184471924	184472609	-1	ENSG00000270426.1	lncRNA	AC099343.2	lncRNA	AC099343.2-201	686	1.80204	2.39801	0.466765	2.31853	1.48648	1.76469	0.552638	1.73054	0.309415	0.433007
ENST00000605834.1	chr4	184474802	184477304	1	ENSG00000271646.1	lncRNA	AC099343.3	lncRNA	AC099343.3-201	2503	1.64629	2.13598	2.17476	3.17721	1.40397	1.64892	1.66665	2.06254	0.18403	0.303006
ENST00000501405.2	chr5	102605635	102606197	1	ENSG00000247402.2	lncRNA	AC099487.1	lncRNA	AC099487.1-201	391	7.37717	6.31087	11.465	9.76274	3.06646	2.87004	3.63981	3.42797	0.0366686	0.107658
ENST00000490423.2	chr5	126628019	126628319	-1	ENSG00000230929.5	processed_pseudogene	AC099513.1	processed_pseudogene	AC099513.1-201	301	8.21397	8.19784	5.31895	3.17046	3.20382	3.20129	2.65968	2.06021	0.0380356	0.110094
ENST00000568032.2	chr16	19086831	19098332	1	ENSG00000260430.2	lncRNA	AC099518.1	lncRNA	AC099518.1-201	1088	4.54486	3.02396	5.29744	5.26273	2.47115	2.00861	2.65477	2.64679	0.0960858	0.200249
ENST00000617407.1	chr16	19111035	19111484	-1	ENSG00000278389.1	lncRNA	AC099518.6	lncRNA	AC099518.6-201	450	2.74712	2.74172	0.711557	2.82758	1.90578	1.9037	0.77531	1.93643	0.266451	0.391177
ENST00000666035.1	chr16	68448843	68450002	1	ENSG00000287760.1	lncRNA	AC099521.3	lncRNA	AC099521.3-201	1062	1.55204	1.54899	1.50754	1.79719	1.35165	1.34993	1.32627	1.48398	0.813238	0.86917
ENST00000607001.1	chr5	73497550	73498293	-1	ENSG00000272525.1	lncRNA	AC099522.2	lncRNA	AC099522.2-201	744	9.41552	6.6332	11.6202	11.544	3.38066	2.93229	3.65766	3.64893	0.0511343	0.134098
ENST00000457554.1	chr3	40761545	40761799	1	ENSG00000234287.1	processed_pseudogene	AC099560.2	processed_pseudogene	AC099560.2-201	255	96.9571	108.056	60.2731	48.651	6.61408	6.76893	5.93718	5.63375	0.00371221	0.0293111
ENST00000609194.1	chr1	89820174	89820868	-1	ENSG00000272931.1	lncRNA	AC099568.2	lncRNA	AC099568.2-201	695	2.37161	1.77521	3.68576	3.66161	1.75344	1.4726	2.22828	2.22083	0.0308674	0.0977726
ENST00000651456.1	chr3	185499140	185501109	1	ENSG00000286086.1	lncRNA	AC099661.1	lncRNA	AC099661.1-201	1565	1.05321	0.788354	1.22761	2.84565	1.03788	0.838633	1.15549	1.94323	0.207334	0.329995
ENST00000420575.2	chr1	52920422	52920596	1	ENSG00000230953.2	processed_pseudogene	AC099677.1	processed_pseudogene	AC099677.1-201	175	4.70934	0	12.808	5.45319	2.51333	0	3.78744	2.69001	0.163304	0.281133
ENST00000446786.2	chr1	52881216	52881730	-1	ENSG00000242391.2	lncRNA	AC099677.4	lncRNA	AC099677.4-201	380	8.67511	4.32903	5.89844	8.37112	3.27428	2.41387	2.78627	3.22822	0.707598	0.786885
ENST00000568593.1	chr3	47379089	47380999	-1	ENSG00000260236.1	lncRNA	AC099778.1	lncRNA	AC099778.1-201	1911	7.3314	4.51932	4.85914	7.15772	3.05856	2.46449	2.55069	3.02817	0.914598	0.944306
ENST00000610904.1	chr3	47469777	47469987	1	ENSG00000276925.1	processed_pseudogene	AC099778.2	processed_pseudogene	AC099778.2-201	211	11.7176	9.74545	15.1754	9.04557	3.66875	3.42565	4.01573	3.32849	0.761388	0.826327
ENST00000565735.1	chr1	75122518	75123927	-1	ENSG00000261213.1	lncRNA	AC099786.3	lncRNA	AC099786.3-201	1410	1.16899	1.16669	1.81674	0.676814	1.11702	1.11549	1.49403	0.745723	0.890157	0.927257
ENST00000442812.1	chr1	56619409	56619549	-1	ENSG00000225475.1	processed_pseudogene	AC099789.1	processed_pseudogene	AC099789.1-201	141	2.92247	2.91672	4.54186	2.25605	1.97176	1.96965	2.47037	1.70312	0.981506	0.9872
ENST00000605725.1	chr1	61741998	61742424	-1	ENSG00000271200.1	lncRNA	AC099791.2	lncRNA	AC099791.2-201	427	1.93006	3.85254	0.749885	1.48994	1.55093	2.27874	0.80726	1.31611	0.105269	0.211337
ENST00000597755.2	chr17	42270517	42272683	-1	ENSG00000236194.3	lncRNA	AC099811.1	lncRNA	AC099811.1-201	1496	1.65268	1.64943	1.92634	1.27581	1.40745	1.40568	1.5491	1.18638	0.771509	0.834126
ENST00000586351.1	chr17	42154600	42155972	1	ENSG00000267658.1	lncRNA	AC099811.3	lncRNA	AC099811.3-201	425	1.93914	1.93533	2.26024	1.49695	1.55539	1.55352	1.70498	1.32017	0.748858	0.815461
ENST00000592536.1	chr17	42268587	42269807	1	ENSG00000267758.1	lncRNA	AC099811.4	lncRNA	AC099811.4-201	496	1.66156	0	1.9367	1.92401	1.41227	0	1.5542	1.54795	0.179542	0.298066
ENST00000617211.1	chr17	42272069	42275571	-1	ENSG00000278829.1	lncRNA	AC099811.5	lncRNA	AC099811.5-201	819	2.01254	2.51073	5.86448	3.88404	1.59098	1.81177	2.77915	2.28807	0.0455475	0.124093
ENST00000451775.1	chr17	59106598	59118267	1	ENSG00000224738.1	lncRNA	AC099850.1	lncRNA	AC099850.1-201	1338	4.31162	2.76631	8.13664	6.41911	2.40915	1.91315	3.19166	2.89125	0.0227517	0.0812499
ENST00000577678.1	chr17	59202677	59203829	-1	ENSG00000265415.1	lncRNA	AC099850.3	lncRNA	AC099850.3-201	321	114.249	114.025	99.751	93.1515	6.84861	6.8458	6.65465	6.55691	0.0180871	0.0709744
ENST00000580150.1	chr18	49484536	49486149	-1	ENSG00000263916.1	lncRNA	AC100778.2	lncRNA	AC100778.2-201	483	2.55943	5.1088	3.31471	2.63439	1.83164	2.61089	2.10926	1.86171	0.498692	0.610821
ENST00000520778.1	chr8	75026428	75029460	-1	ENSG00000254238.1	lncRNA	AC100782.1	lncRNA	AC100782.1-201	590	2.79368	2.09114	2.17085	0.539157	1.9236	1.62814	1.66487	0.62214	0.19139	0.311474
ENST00000570512.2	chr17	79800598	79802529	1	ENSG00000262768.2	lncRNA	AC100791.2	lncRNA	AC100791.2-201	607	0.678859	1.35505	3.16508	1.04811	0.747481	1.23576	2.05834	1.0343	0.416692	0.536764
ENST00000479088.1	chr17	42714299	42714643	1	ENSG00000239671.1	processed_pseudogene	AC100793.1	processed_pseudogene	AC100793.1-201	345	1.1944	1.19205	1.85624	3.68815	1.13383	1.13228	1.51412	2.22902	0.209226	0.332168
ENST00000592440.1	chr17	42683187	42699466	-1	ENSG00000267765.1	lncRNA	AC100793.3	lncRNA	AC100793.3-201	719	2.29245	2.28795	2.67205	3.09696	1.71916	1.71719	1.87659	2.03456	0.244263	0.369615
ENST00000520760.1	chr8	725188	725877	-1	ENSG00000254207.1	lncRNA	AC100797.1	lncRNA	AC100797.1-201	316	5.21605	2.6029	3.03988	2.01331	2.636	1.84916	2.01431	1.59135	0.302707	0.42633
ENST00000606963.1	chr8	65591850	65592472	-1	ENSG00000272010.1	lncRNA	AC100814.1	lncRNA	AC100814.1-201	623	6.61425	7.26138	6.16759	4.59538	2.9287	3.04638	2.84149	2.48424	0.146865	0.263368
ENST00000523153.2	chr8	53971231	53974210	1	ENSG00000253667.2	processed_pseudogene	AC100821.1	processed_pseudogene	AC100821.1-201	2479	0.99734	2.15666	2.45414	1.53983	0.99808	1.6584	1.78833	1.34473	0.463493	0.577865
ENST00000565668.2	chr8	54042989	54045629	-1	ENSG00000260955.2	lncRNA	AC100821.2	lncRNA	AC100821.2-201	440	1.87303	0	1.45546	2.89184	1.52258	0	1.29599	1.96045	0.256198	0.382834
ENST00000569853.1	chr15	72638821	72640125	1	ENSG00000259909.1	unprocessed_pseudogene	AC100827.1	unprocessed_pseudogene	AC100827.1-201	382	2.15742	2.15318	1.67644	0.832729	1.65875	1.65681	1.42032	0.873994	0.151911	0.267684
ENST00000563214.1	chr15	72605183	72612326	1	ENSG00000260144.1	unprocessed_pseudogene	AC100827.2	unprocessed_pseudogene	AC100827.2-201	1194	2.07069	1.37775	4.02262	2.66418	1.61856	1.2496	2.32844	1.87349	0.0744944	0.170628
ENST00000581636.1	chr15	64696622	64696861	1	ENSG00000264937.1	lncRNA	AC100830.2	lncRNA	AC100830.2-201	240	5.15085	5.14073	6.67085	9.27799	2.62078	2.61841	2.93939	3.36149	0.149326	0.266605
ENST00000623026.1	chr8	30552345	30553766	1	ENSG00000279041.1	TEC	AC102945.2	TEC	AC102945.2-201	1422	4.05692	4.33817	3.828	3.57921	2.33826	2.41634	2.27143	2.1951	0.208199	0.331178
ENST00000609755.1	chr7	1464497	1467522	-1	ENSG00000273230.1	lncRNA	AC102953.2	lncRNA	AC102953.2-201	3026	7.35349	7.74677	7.72461	7.35862	3.06238	3.12875	3.12509	3.06326	0.934293	0.95909
ENST00000608684.1	chr1	78004346	78004554	-1	ENSG00000273338.1	lncRNA	AC103591.3	lncRNA	AC103591.3-201	209	19.7162	19.6774	12.2565	12.1762	4.37268	4.36998	3.72863	3.71986	0.0108614	0.0528068
ENST00000650170.1	chr1	78022565	78024861	-1	ENSG00000285928.1	lncRNA	AC103591.4	lncRNA	AC103591.4-201	1795	2.75477	2.74936	2.85416	2.65824	1.90872	1.90664	1.94642	1.87115	0.990221	0.992413
ENST00000619654.1	chr15	64950916	64951435	-1	ENSG00000274383.1	lncRNA	AC103691.1	lncRNA	AC103691.1-201	520	2.37731	3.9544	3.07885	1.83521	1.75588	2.30871	2.02816	1.50345	0.42483	0.543704
ENST00000548801.1	chr17	48579630	48582259	-1	ENSG00000257178.5	lncRNA	AC103702.1	lncRNA	AC103702.1-201	2630	4.07367	2.18921	5.96572	6.04758	2.34303	1.6732	2.80027	2.81713	0.0299694	0.0964672
ENST00000425510.1	chr17	48636546	48639110	-1	ENSG00000272763.1	lncRNA	AC103702.2	lncRNA	AC103702.2-203	379	3.26175	2.17023	3.37943	5.03592	2.09145	1.66459	2.13074	2.59357	0.238473	0.363656
ENST00000433510.2	chr17	48635923	48647023	-1	ENSG00000272763.1	lncRNA	AC103702.2	lncRNA	AC103702.2-201	1270	27.9038	22.9916	39.836	36.8197	4.85319	4.58446	5.35177	5.24107	0.007494	0.043414
ENST00000561761.2	chr8	133573183	133573861	1	ENSG00000261220.2	lncRNA	AC103706.1	lncRNA	AC103706.1-201	679	2.4275	3.02841	1.88631	2.81092	1.77716	2.01021	1.52923	1.93014	0.468881	0.581882
ENST00000558389.1	chr15	90595840	90596447	-1	ENSG00000259212.1	lncRNA	AC103739.1	lncRNA	AC103739.1-201	474	5.21605	3.47053	8.10635	6.71102	2.636	2.16045	3.18687	2.94692	0.0545649	0.139788
ENST00000559839.1	chr15	90604225	90614558	-1	ENSG00000259314.1	lncRNA	AC103739.2	lncRNA	AC103739.2-201	807	1.53185	0.509614	2.38068	1.57672	1.34019	0.594179	1.75731	1.36553	0.176575	0.296428
ENST00000617440.1	chr15	96342953	96345651	1	ENSG00000275322.1	lncRNA	AC103746.1	lncRNA	AC103746.1-201	1133	2.54587	1.08894	5.36965	4.21142	1.82614	1.06277	2.67121	2.38168	0.0306359	0.0976157
ENST00000579873.1	chr17	64927634	64931286	1	ENSG00000264057.1	transcribed_unprocessed_pseudogene	AC103810.1	transcribed_unprocessed_pseudogene	AC103810.1-201	453	3.63857	4.53927	2.82738	0.702213	2.21368	2.4697	1.93636	0.767412	0.0946788	0.198518
ENST00000583052.1	chr17	64930149	64934203	1	ENSG00000264057.1	transcribed_unprocessed_pseudogene	AC103810.1	lncRNA	AC103810.1-203	599	2.7517	2.7463	2.67279	2.65528	1.90755	1.90547	1.87688	1.86998	0.740156	0.810989
ENST00000584131.1	chr17	64892801	64901281	1	ENSG00000265218.1	lncRNA	AC103810.2	lncRNA	AC103810.2-202	280	4.41501	1.46878	13.7229	9.08864	2.43696	1.3038	3.87999	3.33466	0.0367712	0.107813
ENST00000584959.1	chr17	64892824	64910180	1	ENSG00000265218.1	lncRNA	AC103810.2	lncRNA	AC103810.2-203	631	7.18343	5.86581	13.7011	14.6196	3.03271	2.77943	3.87786	3.96529	0.00264734	0.0245276
ENST00000578601.2	chr17	64936485	64940229	-1	ENSG00000266155.2	unprocessed_pseudogene	AC103810.4	unprocessed_pseudogene	AC103810.4-201	257	4.81013	0	4.98367	6.18876	2.53857	0	2.58103	2.84574	0.165072	0.283437
ENST00000581622.1	chr17	64899766	64900716	1	ENSG00000266644.1	lncRNA	AC103810.5	lncRNA	AC103810.5-201	560	9.56586	11.0158	13.7229	10.2247	3.40134	3.58687	3.87999	3.48861	0.39349	0.516456
ENST00000607821.1	chr17	64881091	64881181	1	ENSG00000272134.1	processed_pseudogene	AC103810.6	processed_pseudogene	AC103810.6-201	91	9.05643	9.03864	7.03738	24.4694	3.33005	3.32749	3.00673	4.67069	0.601126	0.697591
ENST00000520383.1	chr8	9658295	9658438	-1	ENSG00000253697.1	unprocessed_pseudogene	AC103834.1	unprocessed_pseudogene	AC103834.1-201	144	2.86158	0	6.67085	6.62714	1.94919	0	2.93939	2.93114	0.0539421	0.13879
ENST00000553919.1	chr15	27422381	27428338	1	ENSG00000259152.1	lncRNA	AC104002.2	lncRNA	AC104002.2-201	318	1.29581	1.29326	1.00692	0	1.199	1.1974	1.00498	0	0.177579	0.296428
ENST00000512377.1	chr4	52720081	52720831	-1	ENSG00000248375.1	processed_pseudogene	AC104066.2	processed_pseudogene	AC104066.2-201	751	1.64608	1.09523	2.98456	2.965	1.40385	1.06711	1.99442	1.98732	0.0229533	0.0816109
ENST00000632111.1	chr7	65269374	65306238	1	ENSG00000282381.1	lncRNA	AC104073.4	lncRNA	AC104073.4-201	598	15.1597	15.1299	12.3154	11.7028	4.01433	4.01167	3.73503	3.66707	0.0282221	0.0924374
ENST00000569449.1	chr4	155734448	155737062	1	ENSG00000260244.1	lncRNA	AC104083.1	lncRNA	AC104083.1-201	2615	4.56977	4.24626	1.59182	2.18962	2.47762	2.39129	1.37397	1.67338	0.00392092	0.0303828
ENST00000602919.1	chr5	134226410	134227827	1	ENSG00000270177.1	lncRNA	AC104109.2	lncRNA	AC104109.2-201	1418	0.871793	1.45013	1.58068	2.01899	0.904421	1.29286	1.36775	1.59406	0.143087	0.25914
ENST00000607723.1	chr5	60866457	60866935	-1	ENSG00000272308.1	lncRNA	AC104113.1	lncRNA	AC104113.1-201	479	1.72053	3.43431	2.00543	3.32049	1.44389	2.14871	1.58757	2.11119	0.950543	0.970798
ENST00000523026.1	chr5	180257680	180258366	1	ENSG00000253908.1	processed_pseudogene	AC104115.2	processed_pseudogene	AC104115.2-201	687	0.599807	2.39452	1.39826	2.77819	0.677898	1.76321	1.26199	1.91769	0.50235	0.61431
ENST00000607625.1	chr5	83049376	83050964	-1	ENSG00000271862.1	lncRNA	AC104118.1	lncRNA	AC104118.1-201	1589	2.33393	2.58816	4.43324	3.80362	1.73722	1.84324	2.44181	2.26412	0.0130995	0.0585337
ENST00000418001.1	chr2	74919555	74924846	-1	ENSG00000236209.1	lncRNA	AC104135.1	lncRNA	AC104135.1-201	763	1.62019	0.539001	1.25898	1.25073	1.38967	0.621995	1.17567	1.17039	0.630845	0.720685
ENST00000503625.1	chr4	65702202	65705553	1	ENSG00000248479.1	lncRNA	AC104137.1	lncRNA	AC104137.1-201	385	3.21092	4.27281	5.82183	4.95744	2.07413	2.39857	2.77016	2.57469	0.136343	0.250717
ENST00000647117.1	chr3	63863159	63905838	1	ENSG00000285399.2	lncRNA	AC104162.2	lncRNA	AC104162.2-202	2562	0.96503	1.60522	1.24981	1.24162	0.974551	1.38141	1.1698	1.16454	0.969674	0.984434
ENST00000449702.1	chr3	32507955	32508325	1	ENSG00000213849.3	processed_pseudogene	AC104306.1	processed_pseudogene	AC104306.1-201	371	1.11069	1.10851	1.72615	0.857419	1.07772	1.07623	1.44686	0.893299	0.981506	0.9872
ENST00000440471.1	chr1	92732000	92733257	1	ENSG00000225505.1	processed_pseudogene	AC104332.1	processed_pseudogene	AC104332.1-201	797	1.03405	1.03202	1.20527	1.5965	1.02435	1.02291	1.14096	1.37657	0.361444	0.486677
ENST00000422630.1	chr1	212855175	212855366	-1	ENSG00000236317.1	processed_pseudogene	AC104333.2	processed_pseudogene	AC104333.2-201	192	2.14619	2.14197	1.66771	0	1.6536	1.65167	1.4156	0	0.177579	0.296428
ENST00000652491.1	chr1	247337886	247348076	-1	ENSG00000286216.1	lncRNA	AC104335.1	lncRNA	AC104335.1-201	1100	0.374607	1.49548	1.74655	1.7351	0.459019	1.31932	1.45762	1.4516	0.15409	0.269207
ENST00000613728.1	chr3	52732547	52733867	1	ENSG00000275956.1	processed_pseudogene	AC104446.2	processed_pseudogene	AC104446.2-201	1321	3.11936	2.80191	1.45436	0.963217	2.04242	1.92672	1.29534	0.97322	0.00929541	0.04873
ENST00000624214.1	chr3	47346950	47349073	1	ENSG00000280173.1	TEC	AC104447.1	TEC	AC104447.1-201	2124	9.31226	7.74497	10.2512	10.7831	3.36629	3.12845	3.49201	3.55865	0.0555953	0.141589
ENST00000458010.1	chr3	17706058	17706233	-1	ENSG00000233133.1	unprocessed_pseudogene	AC104451.1	unprocessed_pseudogene	AC104451.1-201	176	4.68259	2.33669	3.63865	1.8074	2.50655	1.73842	2.2137	1.48923	0.526405	0.634648
ENST00000653103.1	chr3	155854752	155863191	1	ENSG00000286585.1	lncRNA	AC104472.4	lncRNA	AC104472.4-201	852	3.38553	1.44809	4.50987	4.85368	2.13275	1.29166	2.46202	2.54934	0.0674081	0.159462
ENST00000663782.1	chr3	155886615	155890729	1	ENSG00000288032.1	lncRNA	AC104472.5	lncRNA	AC104472.5-201	979	1.68363	4.62088	1.30828	0.324926	1.42418	2.4908	1.20682	0.405912	0.119803	0.229648
ENST00000609247.1	chr1	100894928	100895356	1	ENSG00000273204.1	lncRNA	AC104506.1	lncRNA	AC104506.1-201	429	1.92106	0	1.49278	2.96599	1.54649	0	1.31775	1.98768	0.256198	0.382834
ENST00000598582.1	chr19	4339577	4343491	1	ENSG00000269425.1	lncRNA	AC104521.1	lncRNA	AC104521.1-201	279	5.90778	2.94809	4.59069	3.42046	2.78822	1.98115	2.48303	2.1442	0.792844	0.851629
ENST00000591109.1	chr19	5911578	5913899	-1	ENSG00000267571.1	lncRNA	AC104532.2	lncRNA	AC104532.2-201	589	8.39527	11.8699	5.43635	5.94079	3.23193	3.68593	2.68624	2.7951	0.0326256	0.100809
ENST00000594558.1	chr19	38820166	38823223	1	ENSG00000268756.1	lncRNA	AC104534.1	lncRNA	AC104534.1-201	566	1.45607	1.45321	5.09153	3.37211	1.29635	1.29467	2.60681	2.12833	0.0329647	0.101319
ENST00000521021.1	chr8	23458601	23484971	1	ENSG00000253390.1	lncRNA	AC104561.1	lncRNA	AC104561.1-201	630	1.30815	1.30558	4.5743	3.02955	1.20674	1.20513	2.47879	2.01062	0.0329647	0.101319
ENST00000523257.1	chr8	23483016	23483534	-1	ENSG00000253483.1	processed_pseudogene	AC104561.2	processed_pseudogene	AC104561.2-201	519	3.17586	3.16962	1.85087	1.22583	2.06207	2.05992	1.5114	1.15434	0.0312252	0.0980688
ENST00000668387.1	chr8	23492170	23494897	1	ENSG00000287166.1	lncRNA	AC104561.4	lncRNA	AC104561.4-201	1525	0.540417	1.88774	1.04984	1.46014	0.623321	1.52994	1.03551	1.29874	0.744495	0.814211
ENST00000476147.2	chr11	27581680	27582055	1	ENSG00000240036.4	processed_pseudogene	AC104563.1	processed_pseudogene	AC104563.1-201	376	2.19185	1.09377	4.25799	5.0761	1.67439	1.0661	2.39451	2.60315	0.0309376	0.097895
ENST00000582367.1	chr17	29621617	29622254	-1	ENSG00000264007.1	lncRNA	AC104564.2	lncRNA	AC104564.2-201	638	0.645874	1.28921	1.00376	1.99437	0.718854	1.19485	1.00271	1.58225	0.46582	0.579528
ENST00000579050.1	chr17	29569580	29570519	1	ENSG00000264290.1	lncRNA	AC104564.3	lncRNA	AC104564.3-201	465	4.43083	3.5377	5.50883	4.78864	2.44117	2.18196	2.7024	2.53322	0.203956	0.325616
ENST00000624171.1	chr17	7858943	7866083	1	ENSG00000280046.1	TEC	AC104581.4	TEC	AC104581.4-201	7141	2.539	2.82196	2.19715	2.94003	1.82334	1.93431	1.67679	1.97821	0.736957	0.808572
ENST00000562716.1	chr15	77993405	77995289	1	ENSG00000259792.1	lncRNA	AC104758.2	lncRNA	AC104758.2-201	483	1.70628	1.70293	1.32588	1.31719	1.43631	1.43453	1.21778	1.21238	0.283188	0.409116
ENST00000475274.1	chr17	60245288	60245647	-1	ENSG00000241157.1	processed_pseudogene	AC104763.1	processed_pseudogene	AC104763.1-201	360	1.14463	0	3.55779	1.76724	1.10073	0	2.18833	1.46845	0.109906	0.217077
ENST00000603220.1	chr4	89119284	89119871	1	ENSG00000270720.1	lncRNA	AC104785.1	lncRNA	AC104785.1-201	588	1.40159	0.699419	1.08912	1.08198	1.26399	0.765041	1.06289	1.05796	0.977862	0.9872
ENST00000567540.1	chr2	10039092	10040663	-1	ENSG00000260077.1	lncRNA	AC104794.3	lncRNA	AC104794.3-201	1572	6.29111	8.37167	9.98081	7.28479	2.86614	3.22831	3.45691	3.05047	0.391442	0.514182
ENST00000508720.2	chr4	67446267	67446574	1	ENSG00000250030.2	processed_pseudogene	AC104806.1	processed_pseudogene	AC104806.1-201	308	0	2.67051	7.27729	5.164	0	1.87598	3.04916	2.62387	0.0612155	0.150372
ENST00000504587.1	chr4	151259503	151262849	1	ENSG00000249012.2	unprocessed_pseudogene	AC104819.1	unprocessed_pseudogene	AC104819.1-201	486	0.847876	3.38484	1.3177	1.30906	0.885868	2.13252	1.21269	1.20731	0.568385	0.67174
ENST00000505448.3	chr4	8355090	8358338	-1	ENSG00000251615.3	lncRNA	AC104825.1	lncRNA	AC104825.1-201	3249	3.42438	2.40502	1.97107	2.34979	2.14548	1.76766	1.57098	1.74407	0.159202	0.276034
ENST00000667920.1	chr2	241326334	241327039	-1	ENSG00000286588.1	lncRNA	AC104841.1	lncRNA	AC104841.1-201	557	5.17859	11.0752	5.1738	5.1399	2.62728	3.59397	2.62616	2.61821	0.278437	0.40426
ENST00000655387.1	chr3	39292556	39384300	-1	ENSG00000287780.1	lncRNA	AC104850.2	lncRNA	AC104850.2-201	764	1.61807	1.61489	2.93378	4.16365	1.3885	1.38675	1.97592	2.36839	0.0389033	0.111837
ENST00000581633.1	chr17	30204318	30206468	1	ENSG00000264125.1	lncRNA	AC104984.1	lncRNA	AC104984.1-201	697	1.1824	1.18008	1.3782	0.456388	1.12592	1.12438	1.24987	0.542395	0.4204	0.539323
ENST00000517978.1	chr8	99003407	99003842	-1	ENSG00000253180.1	processed_pseudogene	AC104986.1	processed_pseudogene	AC104986.1-201	436	2.83533	1.88651	2.20322	3.64796	1.93935	1.52932	1.67952	2.2166	0.623795	0.716341
ENST00000435356.2	chr15	75678548	75680752	1	ENSG00000203392.3	lncRNA	AC105020.1	lncRNA	AC105020.1-201	2205	2.24254	2.23814	2.46867	2.74102	1.69713	1.69517	1.79438	1.90343	0.185003	0.304151
ENST00000565138.5	chr15	75527179	75601184	-1	ENSG00000260269.5	lncRNA	AC105036.3	lncRNA	AC105036.3-202	674	1.22275	1.22035	1.9003	1.41589	1.15235	1.15079	1.5362	1.27255	0.3618	0.486755
ENST00000568707.1	chr15	75527179	75601186	-1	ENSG00000260269.5	lncRNA	AC105036.3	lncRNA	AC105036.3-204	789	1.04453	1.04248	1.62332	2.01586	1.03177	1.03032	1.3914	1.59257	0.0909462	0.193819
ENST00000519541.1	chr7	102582523	102642869	-1	ENSG00000205236.6	protein_coding	AC105052.1	nonsense_mediated_decay	AC105052.1-201	3569	5.65741	5.76153	6.19049	5.97166	2.73496	2.75735	2.84609	2.8015	0.189392	0.309207
ENST00000434317.1	chr7	102755146	102755939	1	ENSG00000213385.3	processed_pseudogene	AC105052.2	processed_pseudogene	AC105052.2-201	794	0.518977	1.55387	5.24258	3.6057	0.6031	1.35269	2.64214	2.20342	0.027552	0.0912946
ENST00000476151.5	chr7	102637049	102671641	-1	ENSG00000267645.5	protein_coding	AC105052.3	nonsense_mediated_decay	AC105052.3-201	1598	1.03146	1.02943	1.60301	1.79157	1.02252	1.02108	1.38018	1.48107	0.0310425	0.0980603
ENST00000639209.1	chr7	102579104	102679295	-1	ENSG00000279168.2	lncRNA	AC105052.4	lncRNA	AC105052.4-201	1130	5.83459	7.64285	3.40036	5.91164	2.77285	3.11151	2.13762	2.78903	0.177989	0.296798
ENST00000664535.1	chr7	102699228	102748695	-1	ENSG00000286830.1	lncRNA	AC105052.5	lncRNA	AC105052.5-201	1336	1.23374	2.1548	1.6777	2.14291	1.15946	1.65755	1.42099	1.6521	0.61372	0.707397
ENST00000523002.1	chr8	143412749	143417054	1	ENSG00000253931.1	lncRNA	AC105118.1	lncRNA	AC105118.1-201	544	1.51495	2.26797	3.53163	4.67798	1.33053	1.70839	2.18003	2.50538	0.0461916	0.125387
ENST00000617588.1	chr15	75452964	75453947	-1	ENSG00000276744.1	lncRNA	AC105137.2	lncRNA	AC105137.2-201	984	0.837536	1.25384	5.53192	5.81895	0.877772	1.17238	2.70751	2.76955	0.00126044	0.0169941
ENST00000523556.1	chr8	22254576	22275162	-1	ENSG00000254064.1	lncRNA	AC105206.2	lncRNA	AC105206.2-201	515	3.20053	5.58992	1.2435	2.4707	2.07057	2.72026	1.16575	1.79523	0.0802414	0.178811
ENST00000531565.1	chr8	143696154	143698413	1	ENSG00000181097.5	lncRNA	AC105219.1	lncRNA	AC105219.1-201	1963	5.66777	5.86614	2.44677	3.24098	2.7372	2.7795	1.78525	2.0844	0.0051027	0.0349232
ENST00000509378.1	chr4	164188311	164190367	1	ENSG00000250746.1	processed_pseudogene	AC105250.1	processed_pseudogene	AC105250.1-201	2057	15.425	15.1948	7.93886	8.35077	4.03782	4.01745	3.16009	3.22509	0.000259836	0.00845113
ENST00000607520.1	chr15	82752884	82757208	1	ENSG00000252690.3	lncRNA	AC105339.2	retained_intron	AC105339.2-201	4325	0.762206	1.90177	1.77684	1.83874	0.817383	1.53693	1.47344	1.50525	0.265253	0.390287
ENST00000558342.1	chr15	82744223	82750289	1	ENSG00000259442.1	lncRNA	AC105339.3	lncRNA	AC105339.3-201	1091	1.13309	0.75391	1.46746	1.16628	1.09295	0.810575	1.30303	1.11522	0.272601	0.397202
ENST00000560043.1	chr15	82691723	82692358	-1	ENSG00000259707.1	processed_pseudogene	AC105339.4	processed_pseudogene	AC105339.4-201	636	2.59162	1.29326	1.00692	0.500161	1.84463	1.1974	1.00498	0.585118	0.106329	0.212521
ENST00000624471.1	chr15	82738386	82739122	1	ENSG00000279758.1	TEC	AC105339.5	TEC	AC105339.5-201	737	1.11823	2.23207	2.60679	3.02133	1.08286	1.69246	1.85072	2.00767	0.123261	0.233421
ENST00000528132.1	chr4	8482270	8509195	1	ENSG00000205959.4	lncRNA	AC105345.1	lncRNA	AC105345.1-201	568	4.35283	5.79237	2.81867	1.68012	2.4203	2.76391	1.93307	1.4223	0.0315769	0.0987167
ENST00000612833.1	chr16	87470370	87474370	-1	ENSG00000276337.1	lncRNA	AC105429.1	lncRNA	AC105429.1-201	4001	2.26581	2.26135	1.44054	1.66962	1.70744	1.70547	1.2872	1.41663	0.0147801	0.0626316
ENST00000419183.1	chr3	49903987	49916937	1	ENSG00000228008.1	lncRNA	AC105935.1	lncRNA	AC105935.1-203	600	0.686779	2.74172	1.06734	2.12068	0.754271	1.9037	1.04777	1.64186	0.988585	0.99114
ENST00000584148.1	chr18	21661787	21662395	-1	ENSG00000264188.1	lncRNA	AC106037.2	lncRNA	AC106037.2-201	336	4.90557	6.11991	6.67085	6.62714	2.56208	2.83186	2.93939	2.93114	0.305286	0.42885
ENST00000578583.1	chr18	21673628	21682561	1	ENSG00000265656.1	lncRNA	AC106037.3	lncRNA	AC106037.3-201	447	2.76555	2.76012	1.43267	0.711639	1.91286	1.91078	1.28254	0.775378	0.0356616	0.106069
ENST00000608029.1	chr4	41988741	41989237	-1	ENSG00000272862.1	lncRNA	AC106052.1	lncRNA	AC106052.1-201	497	1.65822	1.65496	1.28853	1.28009	1.41046	1.40869	1.19442	1.18909	0.283188	0.409116
ENST00000504159.1	chr5	10664495	10665113	-1	ENSG00000251548.1	processed_pseudogene	AC106760.2	processed_pseudogene	AC106760.2-201	619	3.32849	2.65756	0.517287	1.02779	2.11387	1.87088	0.601494	1.01991	0.0137813	0.0604199
ENST00000506629.1	chr5	602620	612210	-1	ENSG00000249650.1	lncRNA	AC106772.1	lncRNA	AC106772.1-201	591	0	1.39174	1.62538	2.15298	0	1.25806	1.39253	1.65672	0.14501	0.261248
ENST00000616011.1	chr16	30336400	30343336	1	ENSG00000273724.1	unprocessed_pseudogene	AC106782.4	unprocessed_pseudogene	AC106782.4-201	337	2.44551	3.66105	4.75075	6.60747	1.78472	2.22066	2.52375	2.92742	0.097071	0.201752
ENST00000611264.1	chr16	30359825	30360336	1	ENSG00000274653.1	lncRNA	AC106782.5	lncRNA	AC106782.5-201	512	5.63374	5.62267	8.1301	7.45553	2.72982	2.72741	3.19063	3.07989	0.0448164	0.122563
ENST00000442777.2	chr5	123087248	123089295	-1	ENSG00000223652.2	lncRNA	AC106786.1	lncRNA	AC106786.1-201	792	6.76374	7.78898	5.66012	6.42631	2.95675	3.1357	2.73555	2.89265	0.161384	0.27879
ENST00000610646.1	chr16	22537478	22537584	-1	ENSG00000277041.1	unprocessed_pseudogene	AC106788.1	unprocessed_pseudogene	AC106788.1-201	107	3.8511	7.68707	0	5.94584	2.27831	3.11887	0	2.79615	0.285009	0.409623
ENST00000508281.3	chr5	137879724	137889394	-1	ENSG00000250159.7	lncRNA	AC106791.1	lncRNA	AC106791.1-202	4275	1.83141	1.92401	1.27331	1.93466	1.50152	1.54795	1.1848	1.55319	0.374332	0.499163
ENST00000358442.4	chr5	177882443	177921387	1	ENSG00000170089.15	transcribed_unprocessed_pseudogene	AC106795.1	lncRNA	AC106795.1-211	515	10.4017	10.3813	4.97399	4.9414	3.51118	3.50859	2.5787	2.5708	0.00213003	0.0218308
ENST00000504756.1	chr5	177882391	177883000	1	ENSG00000170089.15	transcribed_unprocessed_pseudogene	AC106795.1	retained_intron	AC106795.1-210	489	4.21337	4.20509	5.89327	4.55361	2.38222	2.37992	2.78519	2.47343	0.301285	0.425306
ENST00000506672.5	chr5	177875522	177884272	1	ENSG00000170089.15	transcribed_unprocessed_pseudogene	AC106795.1	lncRNA	AC106795.1-204	1570	80.5763	84.3472	52.2111	56.9343	6.35008	6.41527	5.73365	5.85635	0.00104344	0.0153929
ENST00000507037.5	chr5	177876255	177950732	1	ENSG00000170089.15	transcribed_unprocessed_pseudogene	AC106795.1	lncRNA	AC106795.1-207	1123	0.733869	1.09864	1.99591	1.69957	0.793995	1.06946	1.58299	1.43273	0.0399617	0.113654
ENST00000514635.1	chr5	177882686	177917267	1	ENSG00000170089.15	transcribed_unprocessed_pseudogene	AC106795.1	lncRNA	AC106795.1-212	250	0	3.29006	2.56161	3.81723	0	2.101	1.83253	2.2682	0.284476	0.409623
ENST00000507072.5	chr5	177951413	177963960	1	ENSG00000249684.6	lncRNA	AC106795.2	lncRNA	AC106795.2-202	551	1.49571	5.97108	5.81127	10.3917	1.31945	2.80138	2.76792	3.50992	0.162835	0.280681
ENST00000659722.1	chr5	177953034	177959802	1	ENSG00000249684.6	lncRNA	AC106795.2	lncRNA	AC106795.2-205	2453	1.51187	1.5089	1.17481	1.55615	1.32876	1.32705	1.12089	1.35397	0.478755	0.590717
ENST00000511650.1	chr5	177939622	177983054	1	ENSG00000250101.1	lncRNA	AC106795.3	lncRNA	AC106795.3-201	547	1.50665	2.25553	1.17075	1.74462	1.32576	1.70289	1.1182	1.45661	0.384279	0.508699
ENST00000514009.1	chr5	43206709	43207811	1	ENSG00000249779.1	processed_pseudogene	AC106800.2	processed_pseudogene	AC106800.2-201	1103	0.747176	1.11856	1.4515	1.73039	0.805025	1.08309	1.29366	1.4491	0.0928438	0.196174
ENST00000561653.1	chr16	2452581	2452977	-1	ENSG00000260095.1	lncRNA	AC106820.3	lncRNA	AC106820.3-201	397	8.30363	7.2514	3.2262	7.21139	3.21779	3.04464	2.07936	3.03763	0.207267	0.32991
ENST00000561847.2	chr16	2476558	2482173	1	ENSG00000260293.2	lncRNA	AC106820.4	lncRNA	AC106820.4-201	5616	3.15508	3.36857	2.85079	3.05868	2.05487	2.12716	1.94515	2.02101	0.18418	0.30311
ENST00000566085.5	chr16	2456252	2459966	-1	ENSG00000260874.5	lncRNA	AC106820.5	lncRNA	AC106820.5-201	789	2.08906	2.6062	2.02916	1.20952	1.62717	1.85048	1.59892	1.14373	0.180781	0.299626
ENST00000623557.1	chr16	30773532	30776033	-1	ENSG00000280211.1	TEC	AC106886.4	TEC	AC106886.4-201	2502	3.4586	4.43804	3.19945	2.54279	2.15659	2.44309	2.0702	1.82488	0.0937992	0.197385
ENST00000567714.1	chr3	146059585	146061679	-1	ENSG00000261051.1	lncRNA	AC107021.2	lncRNA	AC107021.2-201	2095	1.37684	1.37413	1.22272	1.21471	1.24904	1.2474	1.15233	1.14712	0.306255	0.429935
ENST00000565095.1	chr3	131455126	131458598	-1	ENSG00000261167.1	lncRNA	AC107027.3	lncRNA	AC107027.3-201	3473	5.1019	4.14455	3.50349	4.85443	2.60926	2.36305	2.17104	2.54953	0.542915	0.649356
ENST00000485945.1	chr12	76660405	76660884	1	ENSG00000243071.1	processed_pseudogene	AC107032.1	processed_pseudogene	AC107032.1-201	480	2.57542	4.28394	2.00126	1.32543	1.83811	2.40161	1.58557	1.2175	0.0864872	0.187586
ENST00000551082.2	chr12	76562294	76615567	1	ENSG00000257526.2	lncRNA	AC107032.2	lncRNA	AC107032.2-201	386	4.27013	4.26174	1.65907	2.4723	2.39784	2.39554	1.41092	1.79589	0.0311824	0.0980603
ENST00000563286.1	chr4	47840122	47844339	-1	ENSG00000259959.1	lncRNA	AC107068.1	lncRNA	AC107068.1-201	4218	14.7516	12.6751	11.7665	10.6336	3.97743	3.77348	3.67429	3.54022	0.0588222	0.146555
ENST00000651728.2	chr4	108669949	108678874	1	ENSG00000286136.2	lncRNA	AC107071.1	lncRNA	AC107071.1-201	1310	4.08922	4.70906	4.15528	3.15674	2.34744	2.51325	2.36605	2.05545	0.241963	0.36718
ENST00000613695.1	chr2	164573741	164574054	1	ENSG00000277998.1	unprocessed_pseudogene	AC107075.1	unprocessed_pseudogene	AC107075.1-201	314	38.0572	39.2922	24.4739	20.2613	5.28752	5.33243	4.67095	4.41016	0.0047063	0.0334891
ENST00000425779.1	chr2	61868432	61886082	1	ENSG00000236498.1	lncRNA	AC107081.2	lncRNA	AC107081.2-201	802	6.1656	5.12791	3.59328	5.15628	2.84109	2.61539	2.19952	2.62206	0.209492	0.332462
ENST00000665043.1	chr2	61878940	61881353	1	ENSG00000286360.1	lncRNA	AC107081.4	lncRNA	AC107081.4-201	1200	14.079	13.0232	5.60351	7.15731	3.91447	3.80974	2.72323	3.02809	0.00297751	0.0259857
ENST00000654924.1	chr4	183494884	183504200	-1	ENSG00000232648.4	lncRNA	AC107214.1	lncRNA	AC107214.1-202	1538	2.41132	1.60439	3.12289	3.10243	1.77033	1.38094	2.04366	2.03648	0.0537063	0.138543
ENST00000608204.1	chr4	183516894	183517527	1	ENSG00000272744.1	lncRNA	AC107214.2	lncRNA	AC107214.2-201	634	1.2999	4.5407	1.0101	2.00696	1.20157	2.47007	1.00727	1.5883	0.387081	0.509918
ENST00000615897.1	chr12	65830750	65831050	1	ENSG00000277945.1	lncRNA	AC107308.1	lncRNA	AC107308.1-201	301	4.10699	4.09892	2.12758	3.17046	2.35247	2.35019	1.64505	2.06021	0.121642	0.231804
ENST00000564464.1	chr8	140505813	140508043	-1	ENSG00000259891.1	lncRNA	AC107375.1	lncRNA	AC107375.1-201	2231	8.31154	7.00484	9.1855	8.41239	3.21902	3.00087	3.34844	3.23456	0.149234	0.26658
ENST00000637888.1	chr15	68184032	68229693	-1	ENSG00000260007.3	protein_coding	AC107871.1	nonsense_mediated_decay	AC107871.1-201	2941	3.78301	3.21623	1.742	2.05507	2.25792	2.07595	1.45523	1.6112	0.00708538	0.0420036
ENST00000638026.1	chr15	68193843	68207680	-1	ENSG00000260007.3	protein_coding	AC107871.1	lncRNA	AC107871.1-204	2895	4.98182	4.11968	5.30903	4.17544	2.58058	2.35605	2.65742	2.37168	0.753971	0.820062
ENST00000641966.1	chr8	12006188	12015193	-1	ENSG00000284610.1	transcribed_unprocessed_pseudogene	AC107918.4	lncRNA	AC107918.4-201	3141	3.27975	2.74958	2.14079	1.92421	2.09753	1.90673	1.65113	1.54805	0.0215203	0.0782918
ENST00000606048.1	chr8	56222688	56223173	1	ENSG00000272343.1	lncRNA	AC107952.2	lncRNA	AC107952.2-201	486	7.63088	5.07726	1.3177	2.61813	3.10951	2.60342	1.21269	1.85524	0.0249032	0.0862692
ENST00000494359.1	chr11	17228279	17229151	1	ENSG00000197149.5	processed_pseudogene	AC107956.1	processed_pseudogene	AC107956.1-201	873	2.36007	3.2976	2.20069	2.18627	1.74849	2.10353	1.67838	1.67187	0.226515	0.350861
ENST00000507171.1	chr17	18835707	18842364	1	ENSG00000250111.3	unprocessed_pseudogene	AC107982.1	unprocessed_pseudogene	AC107982.1-201	1300	1.2679	1.26541	1.47785	1.46817	1.18136	1.17977	1.30909	1.30344	0.399092	0.522154
ENST00000584957.2	chr17	18809956	18810940	1	ENSG00000265478.2	lncRNA	AC107982.3	lncRNA	AC107982.3-201	985	2.51006	2.0876	0.325077	1.29179	1.81149	1.62649	0.406076	1.19647	0.0549768	0.140511
ENST00000442562.1	chr17	18572752	18572961	1	ENSG00000227077.3	processed_pseudogene	AC107983.1	processed_pseudogene	AC107983.1-201	210	35.3201	31.334	28.9705	36.3546	5.1827	5.01498	4.90547	5.22321	0.854845	0.900915
ENST00000605862.5	chr7	128574751	128626473	1	ENSG00000242588.6	lncRNA	AC108010.1	lncRNA	AC108010.1-201	1552	33.985	33.6532	40.644	44.477	5.12866	5.11492	5.38004	5.50706	0.010484	0.0519601
ENST00000570843.1	chr16	3156736	3157483	-1	ENSG00000261889.1	lncRNA	AC108134.2	lncRNA	AC108134.2-201	748	7.7125	7.14753	2.99653	3.82744	3.12309	3.02636	1.99875	2.27126	0.00512526	0.0350341
ENST00000570700.1	chr16	3106764	3109576	1	ENSG00000263011.1	lncRNA	AC108134.4	lncRNA	AC108134.4-201	302	2.72892	1.36178	9.54241	7.37324	1.89876	1.23988	3.39813	3.06579	0.0145909	0.0622855
ENST00000505408.1	chr4	98496364	98509935	1	ENSG00000251523.1	lncRNA	AC108159.1	lncRNA	AC108159.1-201	489	0.842674	1.68204	1.96442	1.30103	0.881801	1.42333	1.56775	1.20228	0.595081	0.692015
ENST00000461060.1	chr4	61775449	61775850	-1	ENSG00000226439.3	processed_pseudogene	AC108161.1	processed_pseudogene	AC108161.1-201	402	2.05009	0	1.59304	1.5826	1.60885	0	1.37464	1.36882	0.387426	0.509918
ENST00000560865.1	chr8	29055935	29056685	1	ENSG00000259366.1	lncRNA	AC108449.2	lncRNA	AC108449.2-201	552	18.6625	23.096	19.7225	20.1695	4.29737	4.59072	4.37313	4.40392	0.712766	0.790977
ENST00000450258.1	chr2	111203964	111206215	-1	ENSG00000227992.1	processed_pseudogene	AC108463.1	processed_pseudogene	AC108463.1-201	347	8.3126	9.48146	10.1505	10.0839	3.21918	3.38977	3.47903	3.4704	0.326447	0.450168
ENST00000451230.1	chr2	111195963	111206494	1	ENSG00000230499.1	lncRNA	AC108463.2	lncRNA	AC108463.2-201	412	3.00049	3.9928	4.66312	6.94884	2.00018	2.31985	2.5016	2.99074	0.138857	0.254232
ENST00000603748.1	chr2	111210995	111212476	-1	ENSG00000271590.1	lncRNA	AC108463.3	lncRNA	AC108463.3-201	1482	0.278048	1.11001	1.0803	1.50251	0.353942	1.07725	1.05679	1.32337	0.187858	0.307609
ENST00000513977.2	chr4	39713842	39714451	-1	ENSG00000249019.2	processed_pseudogene	AC108471.1	processed_pseudogene	AC108471.1-201	287	1.43578	1.43296	2.23136	1.10837	1.28438	1.28271	1.69214	1.07613	0.981506	0.9872
ENST00000431142.1	chr2	87972656	87973082	1	ENSG00000233205.1	processed_pseudogene	AC108479.1	processed_pseudogene	AC108479.1-201	427	12.5454	9.63134	11.9982	11.1746	3.75973	3.41025	3.70024	3.6058	0.715069	0.793201
ENST00000617314.1	chr2	87980714	87992858	-1	ENSG00000275597.1	unprocessed_pseudogene	AC108479.2	unprocessed_pseudogene	AC108479.2-201	601	2.74255	4.79003	1.06556	1.05858	1.90402	2.53357	1.04653	1.04165	0.0275722	0.0912997
ENST00000656939.1	chr2	3568505	3575100	-1	ENSG00000287126.1	lncRNA	AC108488.3	lncRNA	AC108488.3-201	3700	3.89794	5.55754	8.48099	10.0589	2.29217	2.71316	3.24504	3.46714	0.0117524	0.0549497
ENST00000608909.1	chr3	129123439	129124003	1	ENSG00000273174.1	lncRNA	AC108673.2	lncRNA	AC108673.2-201	565	2.91729	1.45578	0.566727	1.12603	1.96986	1.29618	0.647754	1.08816	0.1063	0.212521
ENST00000609183.1	chr3	129163606	129163940	-1	ENSG00000273437.1	lncRNA	AC108673.3	lncRNA	AC108673.3-201	335	6.15026	7.36582	3.82329	3.79824	2.838	3.06451	2.27002	2.26251	0.0254987	0.0873593
ENST00000605225.1	chr3	194471923	194472085	1	ENSG00000271483.1	processed_pseudogene	AC108676.2	processed_pseudogene	AC108676.2-201	163	2.52802	5.04611	1.96442	1.95155	1.81886	2.59601	1.56775	1.56147	0.197873	0.318568
ENST00000492981.1	chr3	113746872	113747408	-1	ENSG00000242659.1	lncRNA	AC108693.2	lncRNA	AC108693.2-201	303	1.35996	6.78644	6.34061	5.24922	1.23876	2.96096	2.8759	2.64368	0.342869	0.467069
ENST00000611714.1	chr12	128826836	128827579	1	ENSG00000274695.1	lncRNA	AC108704.1	lncRNA	AC108704.1-201	744	1.10771	0.552766	2.58226	1.28267	1.07568	0.634841	1.84087	1.19072	0.189453	0.309207
ENST00000623017.1	chr12	128813186	128814750	-1	ENSG00000279500.1	TEC	AC108704.2	TEC	AC108704.2-201	1565	4.73944	4.46734	6.54724	7.31737	2.52091	2.45084	2.91595	3.05613	0.0103107	0.0514882
ENST00000513802.1	chr3	140972744	140973255	1	ENSG00000248773.1	lncRNA	AC108727.1	lncRNA	AC108727.1-201	393	5.24259	4.18583	3.25904	4.04711	2.64214	2.37458	2.09053	2.33546	0.22269	0.34676
ENST00000524499.1	chr8	144078002	144079265	-1	ENSG00000255224.1	lncRNA	AC109322.1	lncRNA	AC109322.1-201	1264	4.89004	5.53116	5.06647	5.78826	2.55828	2.70734	2.60086	2.76304	0.703094	0.783348
ENST00000562919.1	chr4	112229561	112231596	-1	ENSG00000260526.1	lncRNA	AC109347.1	lncRNA	AC109347.1-201	2036	1.41674	1.81794	1.41543	1.56239	1.27306	1.49464	1.27228	1.35749	0.587035	0.687565
ENST00000567108.2	chr16	27213308	27214993	-1	ENSG00000259940.2	lncRNA	AC109449.1	lncRNA	AC109449.1-201	1686	1.46643	0.731776	2.08909	1.88673	1.30243	0.792252	1.62718	1.52944	0.0701204	0.163365
ENST00000503470.1	chr5	134399495	134401921	1	ENSG00000248559.1	lncRNA	AC109454.2	lncRNA	AC109454.2-201	520	3.16975	5.53617	3.07885	4.28215	2.05996	2.70844	2.02816	2.40113	0.589709	0.690168
ENST00000623411.1	chr5	134394360	134395008	-1	ENSG00000279469.1	TEC	AC109454.4	TEC	AC109454.4-201	649	2.53971	3.1684	1.48013	1.96057	1.82363	2.05949	1.31041	1.56588	0.06726	0.159266
ENST00000567209.2	chr16	28973962	28978824	-1	ENSG00000260367.2	lncRNA	AC109460.1	lncRNA	AC109460.1-201	1478	3.06681	3.06078	5.41612	5.38062	2.0239	2.02176	2.6817	2.6737	0.00254005	0.0240662
ENST00000568057.1	chr16	28956738	28957837	-1	ENSG00000260853.2	lncRNA	AC109460.2	lncRNA	AC109460.2-203	573	51.7781	53.8296	55.3227	53.2947	5.72187	5.77688	5.81564	5.76274	0.430118	0.547868
ENST00000651604.1	chr16	28952816	28966436	-1	ENSG00000260853.2	lncRNA	AC109460.2	lncRNA	AC109460.2-201	2204	25.0531	23.5111	25.279	21.5051	4.70338	4.61536	4.71584	4.49218	0.657375	0.742211
ENST00000617367.1	chr3	46918807	46918935	-1	ENSG00000273682.1	processed_pseudogene	AC109583.2	processed_pseudogene	AC109583.2-201	129	6.38865	3.18805	4.96435	0	2.88531	2.06628	2.57637	0	0.285766	0.409957
ENST00000595925.1	chr3	69014164	69056622	1	ENSG00000244513.7	lncRNA	AC109587.1	lncRNA	AC109587.1-211	745	9.40289	9.38441	2.5788	2.5619	3.37891	3.37635	1.83948	1.83265	0.000363165	0.00986356
ENST00000423367.1	chr18	27954519	27963687	1	ENSG00000227279.1	lncRNA	AC110015.1	lncRNA	AC110015.1-201	440	1.87303	1.86936	2.91092	3.6148	1.52258	1.52073	1.96751	2.20627	0.0909462	0.193819
ENST00000567913.2	chr4	118591773	118633729	1	ENSG00000260404.3	transcribed_unprocessed_pseudogene	AC110079.1	lncRNA	AC110079.1-201	4395	51.3795	48.6585	60.6159	62.6796	5.71093	5.63397	5.94523	5.99276	0.0021615	0.0220057
ENST00000571724.3	chr17	81388126	81390256	-1	ENSG00000262877.5	lncRNA	AC110285.2	lncRNA	AC110285.2-201	1565	2.63302	3.4162	5.93343	5.89455	1.86117	2.14281	2.79357	2.78546	0.0047223	0.0335331
ENST00000662306.1	chr17	81388777	81390319	-1	ENSG00000262877.5	lncRNA	AC110285.2	lncRNA	AC110285.2-203	977	1.68707	2.1047	1.31096	3.25591	1.42604	1.63445	1.20849	2.08947	0.849469	0.896216
ENST00000668940.1	chr4	55889743	55903177	-1	ENSG00000286599.1	lncRNA	AC110611.1	lncRNA	AC110611.1-201	2912	2.68863	2.54212	2.30914	3.05868	1.88308	1.82461	1.72646	2.02101	0.900322	0.934262
ENST00000462007.1	chr17	38855314	38855670	1	ENSG00000244086.1	processed_pseudogene	AC110749.1	processed_pseudogene	AC110749.1-201	357	6.92551	10.3679	6.27845	4.45522	2.9865	3.50689	2.86363	2.44764	0.112402	0.219927
ENST00000602760.1	chr2	113888203	113889750	-1	ENSG00000270019.1	lncRNA	AC110769.2	lncRNA	AC110769.2-201	1548	1.86335	1.32835	1.65478	0.616478	1.51771	1.21931	1.40859	0.692854	0.325318	0.44899
ENST00000609843.1	chr4	53997415	53997712	-1	ENSG00000272650.1	lncRNA	AC110792.3	lncRNA	AC110792.3-201	298	0	1.38006	3.2235	3.20237	0	1.251	2.07844	2.0712	0.0536186	0.138401
ENST00000635481.1	chr3	101457241	101457732	-1	ENSG00000282978.1	processed_pseudogene	AC110994.2	processed_pseudogene	AC110994.2-201	492	2.51261	1.67178	3.25407	4.52585	1.81254	1.4178	2.08884	2.4662	0.0974072	0.202107
ENST00000604684.1	chr17	75060491	75060620	-1	ENSG00000270993.1	processed_pseudogene	AC111186.1	processed_pseudogene	AC111186.1-201	130	0	3.16352	4.92617	7.34083	0	2.05781	2.5671	3.06019	0.10353	0.209147
ENST00000418877.1	chr2	86930250	86930754	-1	ENSG00000231351.2	processed_pseudogene	AC111200.2	processed_pseudogene	AC111200.2-201	505	4.07988	2.44312	6.97467	6.92897	2.34479	1.78372	2.99542	2.98713	0.0208083	0.0768802
ENST00000505179.1	chr5	80019609	80019920	1	ENSG00000251050.1	processed_pseudogene	AC112184.1	processed_pseudogene	AC112184.1-201	312	7.92438	14.4995	13.3417	16.3129	3.15775	3.95415	3.84214	4.11378	0.26383	0.389013
ENST00000604982.2	chr3	33793644	33798539	-1	ENSG00000271643.2	lncRNA	AC112220.2	lncRNA	AC112220.2-201	4524	4.46316	3.45442	5.02526	5.06264	2.44973	2.15524	2.59102	2.59995	0.0620023	0.151513
ENST00000608402.1	chr4	139556799	139557643	1	ENSG00000272717.1	lncRNA	AC112236.2	lncRNA	AC112236.2-201	845	2.92592	1.94678	2.27362	1.12936	1.97303	1.55914	1.71088	1.09042	0.282079	0.408384
ENST00000498297.2	chr3	128860620	128871540	-1	ENSG00000231305.4	lncRNA	AC112484.1	lncRNA	AC112484.1-201	1991	7.86468	8.88202	7.23708	5.9115	3.14807	3.30481	3.04213	2.789	0.0769577	0.174133
ENST00000505910.1	chr3	128869624	128870026	1	ENSG00000250796.1	processed_pseudogene	AC112484.2	processed_pseudogene	AC112484.2-201	329	2.50497	3.75007	3.89302	0.966877	1.8094	2.24795	2.29072	0.975907	0.457763	0.572266
ENST00000567253.1	chr3	128859716	128860526	-1	ENSG00000261159.1	lncRNA	AC112484.3	lncRNA	AC112484.3-201	811	10.6701	6.5923	7.1068	7.45246	3.54474	2.92454	3.01913	3.07937	0.498659	0.610821
ENST00000653122.1	chr3	128872349	128876218	-1	ENSG00000287110.1	lncRNA	AC112484.5	lncRNA	AC112484.5-201	2719	8.63842	8.31894	10.1277	9.3594	3.2688	3.22017	3.47609	3.37287	0.0494607	0.131045
ENST00000624824.1	X	15702602	15703243	-1	ENSG00000279413.1	pseudogene	AC112497.2	pseudogene	AC112497.2-201	639	17.4113	17.3771	9.01974	7.4672	4.20252	4.19984	3.32477	3.08188	0.00174126	0.0198255
ENST00000609005.1	chr3	123277353	123277904	1	ENSG00000273454.1	lncRNA	AC112503.2	lncRNA	AC112503.2-201	552	1.493	0.745033	1.16015	1.72882	1.31788	0.803254	1.11113	1.44828	0.59457	0.692015
ENST00000540985.1	chr11	18595629	18596571	-1	ENSG00000256282.1	transcribed_processed_pseudogene	AC112694.1	transcribed_processed_pseudogene	AC112694.1-202	943	3.05883	3.48893	0.679111	1.34932	2.02106	2.16637	0.747698	1.23224	0.0118758	0.0553189
ENST00000514884.1	chr4	185370725	185390928	1	ENSG00000250410.1	lncRNA	AC112722.1	lncRNA	AC112722.1-201	587	1.40398	3.50305	1.63646	0.541912	1.26542	2.1709	1.3986	0.624721	0.212371	0.335673
ENST00000540175.1	chr12	20551590	20553012	1	ENSG00000256663.1	processed_pseudogene	AC112777.1	processed_pseudogene	AC112777.1-201	1423	82.8189	84.1013	82.8067	87.6291	6.3892	6.41111	6.38899	6.46971	0.434976	0.551967
ENST00000448639.1	chr3	186826549	186827337	1	ENSG00000231982.1	unprocessed_pseudogene	AC112907.2	unprocessed_pseudogene	AC112907.2-201	330	4.99476	6.23118	8.73275	9.63947	2.5837	2.85423	3.28285	3.41135	0.0359581	0.106571
ENST00000577781.1	chr3	186781780	186784179	-1	ENSG00000263826.1	lncRNA	AC112907.3	lncRNA	AC112907.3-201	2400	4.97915	4.96937	5.73693	5.16917	2.57994	2.57758	2.75209	2.62508	0.227902	0.352495
ENST00000534670.1	chr8	60808735	60809606	-1	ENSG00000254432.1	lncRNA	AC113143.1	lncRNA	AC113143.1-201	301	4.10699	2.73261	1.06379	2.11364	2.35247	1.90019	1.0453	1.6386	0.0987711	0.202661
ENST00000433897.1	chr1	246818076	246818180	1	ENSG00000235386.1	unprocessed_pseudogene	AC113174.1	unprocessed_pseudogene	AC113174.1-201	105	27.4712	23.5005	15.2477	30.2955	4.83143	4.61474	4.02216	4.96788	0.588127	0.688613
ENST00000576615.1	chr17	7439159	7443327	-1	ENSG00000263301.1	lncRNA	AC113189.3	lncRNA	AC113189.3-201	330	2.49738	2.49247	4.85153	4.81974	1.80627	1.80425	2.54881	2.54095	0.0351721	0.105673
[truncated: 22,445 more rows]
