# Supplementary material for: Ablation of SMUG1 Reduces Cell Viability and Increases UVC-Mediated Apoptosis in Hepatocarcinoma HepG2 Cells
Source: Genes (Basel). 2021 Jan 30;12(2):201. doi: 10.3390/genes12020201 (PMC7911780; doi:10.3390/genes12020201)
Supplement: Supplementary file 1 [file genes-12-00201-s001.zip › genes-1071656 supplementary/Supplementary Table 2.xlsx]

## Sheet: DEG_FDR<0.05_log2FPKM FC>1
Transcript_ID	Chr	Start	Stop	Strand	Gene_ID	Gene_type	Gene_name	Trans_type	Trans_name	Length	FPKM_WT_1	FPKM_WT_2	FPKM_Smug1KO_1	FPKM_Smug1KO_2	log2(FPKM+1)_WT_1	log2(FPKM+1)_WT_2	log2(FPKM+1)_Smug1KO_1	log2(FPKM+1)_Smug1KO_2	P.Value	adj.P.Val
ENST00000218104.6	X	153724856	153744755	1	ENSG00000101986.12	protein_coding	ABCD1	protein_coding	ABCD1-201	3669	5.50322	5.38032	12.1308	11.7912	2.70115	2.67363	3.71488	3.67708	6.97652e-05	0.00488636
ENST00000461108.5	chr3	51969084	51974021	-1	ENSG00000114779.19	protein_coding	ABHD14B	protein_coding	ABHD14B-204	1397	4.12953	4.4158	1.37524	0.910816	2.35883	2.43717	1.24807	0.934189	0.00197251	0.0209154
ENST00000431090.1	chr22	19447893	19450105	1	ENSG00000185065.6	lncRNA	AC000068.1	lncRNA	AC000068.1-201	2097	2.16154	1.76506	6.26048	6.06776	1.66063	1.46731	2.86007	2.82125	0.000486879	0.0111835
ENST00000664918.1	chr22	19291969	19328901	1	ENSG00000287146.1	lncRNA	AC000085.1	lncRNA	AC000085.1-201	866	1.42749	0.949788	5.91595	4.77521	1.27946	0.963317	2.78993	2.52987	0.00444129	0.0324654
ENST00000602262.1	chr19	35262846	35264804	1	ENSG00000268947.1	lncRNA	AC002128.1	lncRNA	AC002128.1-201	1016	4.46136	3.23825	8.50927	10.6452	2.44926	2.08347	3.24934	3.54166	0.00837415	0.0459376
ENST00000624451.1	chr16	30526918	30528294	1	ENSG00000278922.1	TEC	AC002310.5	TEC	AC002310.5-201	1377	3.89025	5.97325	16.51	15.7088	2.28991	2.80183	4.13011	4.06253	0.00157269	0.0188384
ENST00000616896.1	chr17	16023323	16023653	-1	ENSG00000275413.1	lncRNA	AC002553.2	lncRNA	AC002553.2-201	331	19.9187	17.3946	8.70637	8.64931	4.38672	4.20121	3.27893	3.27043	0.00287496	0.0255883
ENST00000602610.1	chr7	27158344	27158976	1	ENSG00000270182.1	lncRNA	AC004080.4	lncRNA	AC004080.4-201	633	2.6039	3.24848	10.1169	9.04557	1.84956	2.08695	3.47469	3.32849	0.00173683	0.0198018
ENST00000615016.1	chr19	2013728	2014656	-1	ENSG00000275468.1	processed_pseudogene	AC004678.1	processed_pseudogene	AC004678.1-201	929	5.76629	5.75496	2.41271	2.05448	2.75836	2.75595	1.77092	1.61093	0.00164415	0.0191901
ENST00000659764.1	chr7	158957497	158958699	-1	ENSG00000286407.1	lncRNA	AC004863.1	lncRNA	AC004863.1-201	640	3.21928	4.49814	10.0063	9.9407	2.077	2.45894	3.46025	3.45163	0.00333805	0.027778
ENST00000480864.1	chr7	149294089	149297302	1	ENSG00000244560.7	transcribed_unprocessed_pseudogene	AC004890.2	lncRNA	AC004890.2-206	1220	1.6888	1.34839	4.98673	3.9111	1.42696	1.23167	2.58177	2.29605	0.00644905	0.039668
ENST00000532296.1	chr11	68024809	68030461	-1	ENSG00000255306.1	lncRNA	AC004923.4	lncRNA	AC004923.4-201	739	4.46081	4.45205	9.96565	11.1917	2.44912	2.4468	3.45492	3.60783	0.00197952	0.0209469
ENST00000612163.1	chr17	76709760	76710045	1	ENSG00000277382.1	lncRNA	AC005837.4	lncRNA	AC005837.4-201	286	1.4408	1.43797	8.95667	11.1225	1.28735	1.28568	3.31566	3.59961	0.00480882	0.0338069
ENST00000383920.1	chr2	10155072	10155206	-1	ENSG00000206647.1	snoRNA	AC007240.1	snoRNA	AC007240.1-201	135	6.10471	9.13907	21.3467	23.5631	2.82877	3.34185	4.48199	4.61842	0.00800529	0.0447735
ENST00000467568.2	chr2	65205108	65205988	1	ENSG00000172974.11	processed_pseudogene	AC007318.1	processed_pseudogene	AC007318.1-201	881	316.651	313.695	134.841	138.29	8.3113	8.29781	7.08577	7.12195	3.60583e-06	0.00186079
ENST00000570282.1	chr12	106954029	106955497	-1	ENSG00000260329.1	lncRNA	AC007541.1	lncRNA	AC007541.1-201	1469	3.92713	4.75928	9.15482	10.6106	2.30075	2.52589	3.34409	3.53738	0.00305079	0.0263884
ENST00000561559.1	chr2	64522187	64524093	-1	ENSG00000260101.1	lncRNA	AC008074.2	lncRNA	AC008074.2-201	1907	1.08041	0.646971	3.02235	2.83573	1.05687	0.719815	2.00804	1.9395	0.00391217	0.0303488
ENST00000623128.1	chr19	40840159	40842039	1	ENSG00000279108.1	TEC	AC008537.3	TEC	AC008537.3-201	1881	4.38137	3.71685	1.02137	1.52202	2.42797	2.23782	1.01534	1.33458	0.00364799	0.0290259
ENST00000597049.1	chr19	50365880	50369331	-1	ENSG00000269392.1	lncRNA	AC008655.2	lncRNA	AC008655.2-201	304	1.35549	1.35282	8.42634	9.41751	1.23602	1.23439	3.2367	3.38094	0.0029432	0.0258922
ENST00000594056.1	chr19	6748293	6751467	-1	ENSG00000269680.1	lncRNA	AC008760.1	lncRNA	AC008760.1-201	686	6.00682	5.39551	1.86706	2.78224	2.80876	2.67706	1.51957	1.91924	0.00927369	0.0486451
ENST00000599756.1	chr19	8008729	8016025	1	ENSG00000267939.1	lncRNA	AC008946.1	lncRNA	AC008946.1-201	421	8.80905	7.81488	3.04229	3.77794	3.29411	3.13994	2.01517	2.25639	0.00563762	0.0368268
ENST00000565937.1	chr16	2094830	2097026	-1	ENSG00000261123.1	lncRNA	AC009065.5	lncRNA	AC009065.5-201	596	2.07417	2.76012	6.447	6.40475	1.6202	1.91078	2.89666	2.88845	0.00439757	0.0322999
ENST00000621929.1	chr16	75433836	75436392	1	ENSG00000274220.1	lncRNA	AC009163.7	lncRNA	AC009163.7-201	2557	1.28922	0.804181	4.50811	4.47856	1.19486	0.851344	2.46156	2.4538	0.00118992	0.0164576
ENST00000475115.3	chr2	144523552	144524651	-1	ENSG00000287115.1	lncRNA	AC009951.6	lncRNA	AC009951.6-201	542	4.56163	6.07023	1.77233	1.76072	2.47551	2.82176	1.4711	1.46504	0.00761757	0.0438643
ENST00000509301.1	chr5	418703	419109	1	ENSG00000250645.1	processed_pseudogene	AC010442.3	processed_pseudogene	AC010442.3-201	407	5.06226	6.06277	14.9479	11.7237	2.59985	2.82023	3.9953	3.66944	0.00953918	0.0495275
ENST00000633895.1	chr19	197961	198396	1	ENSG00000282051.1	transcribed_processed_pseudogene	AC010507.1	transcribed_processed_pseudogene	AC010507.1-201	436	3.78044	1.88651	11.7505	10.2143	2.25714	1.52932	3.67248	3.48727	0.00675194	0.0407598
ENST00000602282.2	chr16	87317509	87318043	1	ENSG00000270006.2	lncRNA	AC010531.6	lncRNA	AC010531.6-201	401	2.0552	4.10233	11.1791	11.8991	1.61127	2.35115	3.60633	3.6892	0.00616102	0.0386352
ENST00000578819.1	chr17	28670054	28672804	-1	ENSG00000265205.1	lncRNA	AC010761.3	lncRNA	AC010761.3-201	499	2.47736	1.64833	10.267	8.28724	1.79799	1.40508	3.49403	3.21525	0.00444129	0.0324654
ENST00000609200.2	chr10	75409142	75411842	1	ENSG00000272692.2	lncRNA	AC010997.4	lncRNA	AC010997.4-201	1905	17.3047	15.5436	5.54679	7.34725	4.19414	4.0482	2.71079	3.0613	0.00181395	0.0201651
ENST00000590159.1	chr19	4429689	4430934	-1	ENSG00000267255.1	lncRNA	AC011498.3	lncRNA	AC011498.3-201	569	0.724196	1.44555	4.50194	4.47244	0.785924	1.29016	2.45994	2.45219	0.00774652	0.0441086
ENST00000565861.1	chr16	56940278	56941342	1	ENSG00000261270.1	lncRNA	AC012181.2	lncRNA	AC012181.2-201	601	15.084	11.6329	4.79502	4.7636	4.00755	3.65912	2.53481	2.52697	0.00336926	0.0279635
ENST00000623509.1	chr19	58350795	58351720	1	ENSG00000279611.1	TEC	AC012313.10	TEC	AC012313.10-201	926	2.66998	3.10886	8.64473	8.24456	1.87577	2.03874	3.26974	3.2086	0.000863438	0.0141383
ENST00000614983.1	chr16	4426902	4427380	1	ENSG00000277170.1	lncRNA	AC012676.3	lncRNA	AC012676.3-201	479	8.60266	6.86861	3.34239	3.32049	3.26343	2.97611	2.11849	2.11119	0.00733298	0.0427907
ENST00000563569.1	chr17	20530042	20530881	-1	ENSG00000260907.1	lncRNA	AC015818.2	lncRNA	AC015818.2-201	840	2.45278	1.95837	5.71787	5.30171	1.78776	1.5648	2.748	2.65574	0.00376047	0.0295851
ENST00000584274.1	chr17	20532248	20532881	-1	ENSG00000265916.1	processed_pseudogene	AC015818.5	processed_pseudogene	AC015818.5-201	634	1.2999	1.94602	7.07068	6.52261	1.20157	1.55877	3.01269	2.91123	0.00253656	0.0240662
ENST00000608444.1	chr10	73124573	73125405	-1	ENSG00000272599.2	lncRNA	AC016394.2	lncRNA	AC016394.2-201	833	6.92551	7.40561	1.92197	3.05501	2.9865	3.07135	1.54694	2.0197	0.00526929	0.0356064
ENST00000655859.1	chr17	7581976	7584086	-1	ENSG00000233223.3	lncRNA	AC016876.1	lncRNA	AC016876.1-205	725	3.41021	1.70176	8.39147	7.89772	2.14085	1.4339	3.23135	3.15344	0.00811666	0.045102
ENST00000608069.1	chr2	68252870	68253848	1	ENSG00000273064.1	lncRNA	AC017083.1	lncRNA	AC017083.1-201	979	1.26272	0.84016	3.59776	3.24926	1.17806	0.879831	2.20093	2.08721	0.00567349	0.0369722
ENST00000608314.1	chr7	32845394	32846061	1	ENSG00000272905.1	lncRNA	AC018648.1	lncRNA	AC018648.1-201	668	1.23374	1.23131	5.27277	4.28581	1.15946	1.15789	2.6491	2.40213	0.00524604	0.0355299
ENST00000506009.2	chr2	46568256	46580238	-1	ENSG00000250116.2	lncRNA	AC018682.1	lncRNA	AC018682.1-201	1519	2.98403	2.97817	8.43188	6.28247	1.99423	1.9921	3.23755	2.86443	0.00819661	0.0453401
ENST00000652530.1	chr4	102814252	102819881	1	ENSG00000286242.1	lncRNA	AC018797.3	lncRNA	AC018797.3-201	824	8.00131	6.9874	2.72015	3.47442	3.17014	2.99773	1.89536	2.1617	0.00410095	0.031066
ENST00000610008.1	chr2	74832655	74833987	-1	ENSG00000272711.1	lncRNA	AC019069.1	lncRNA	AC019069.1-201	1333	15.7655	13.2664	29.5459	30.5455	4.06743	3.83455	4.93291	4.97936	0.000707095	0.0130546
ENST00000667381.1	chr17	78845345	78846686	1	ENSG00000287539.1	lncRNA	AC022966.2	lncRNA	AC022966.2-201	882	1.86879	2.79767	7.62383	7.21321	1.52044	1.92512	3.10833	3.03795	0.00265306	0.0245649
ENST00000619086.1	chr12	31729117	31731204	1	ENSG00000276900.1	lncRNA	AC023157.3	lncRNA	AC023157.3-201	2088	2.17085	1.37874	4.60059	5.17983	1.66487	1.2502	2.48558	2.62757	0.00515047	0.0351474
ENST00000321285.4	chr4	112564988	112565398	1	ENSG00000250966.2	processed_pseudogene	AC023886.2	processed_pseudogene	AC023886.2-201	411	7.01818	6.00377	2.33723	1.54794	3.00328	2.80813	1.73865	1.34933	0.00649669	0.039741
ENST00000609234.1	chr4	55547112	55547889	1	ENSG00000272969.1	lncRNA	AC024243.1	lncRNA	AC024243.1-201	778	1.0593	1.05722	4.52726	4.49759	1.04215	1.0407	2.46656	2.4588	0.00170299	0.0196081
ENST00000610448.1	chr12	56411944	56413190	-1	ENSG00000276272.1	lncRNA	AC024884.2	lncRNA	AC024884.2-201	1247	1.32179	1.31919	4.36521	4.08151	1.21524	1.21362	2.42363	2.34526	0.00114474	0.0161164
ENST00000590609.1	chr17	60113793	60120687	-1	ENSG00000267295.1	unprocessed_pseudogene	AC025048.3	unprocessed_pseudogene	AC025048.3-201	569	0.724196	1.44555	5.62743	5.59055	0.785924	1.29016	2.72845	2.7204	0.00435382	0.0320885
ENST00000510261.1	chr5	65486444	65487048	-1	ENSG00000250081.1	lncRNA	AC025176.1	lncRNA	AC025176.1-201	365	29.3528	33.802	15.7907	13.0727	4.92376	5.1211	4.06959	3.81483	0.00283463	0.0253995
ENST00000514061.2	chr5	94611906	94618122	-1	ENSG00000270133.1	lncRNA	AC025766.1	lncRNA	AC025766.1-201	409	2.015	2.01104	8.61176	10.1108	1.59216	1.59026	3.2648	3.4739	0.00280386	0.0252627
ENST00000497325.1	chr15	47730144	47730935	-1	ENSG00000213862.4	processed_pseudogene	AC044787.1	processed_pseudogene	AC044787.1-201	792	5.20287	5.19265	1.61718	0.803289	2.63294	2.63056	1.38801	0.850631	0.00461616	0.0330514
ENST00000531834.1	chr15	28679405	28682252	-1	ENSG00000254398.1	unprocessed_pseudogene	AC055876.2	unprocessed_pseudogene	AC055876.2-201	546	9.05643	10.5451	4.69159	4.07824	3.33005	3.52921	2.50883	2.34433	0.00420882	0.0315004
ENST00000606064.2	chr8	33360839	33361415	-1	ENSG00000272338.2	lncRNA	AC067838.1	lncRNA	AC067838.1-201	577	11.4265	11.404	4.99447	2.75652	3.63535	3.63274	2.58363	1.9094	0.00733309	0.0427907
ENST00000667321.1	chr7	4642248	4642570	1	ENSG00000286874.1	lncRNA	AC072054.1	lncRNA	AC072054.1-201	323	2.5515	1.27324	11.896	12.8029	1.82843	1.18475	3.68885	3.7869	0.00298179	0.0259939
ENST00000620476.1	chr7	65764535	65768306	1	ENSG00000275833.1	unprocessed_pseudogene	AC073107.2	unprocessed_pseudogene	AC073107.2-201	238	3.46275	1.72798	16.1446	14.7022	2.15793	1.44783	4.09968	3.9729	0.00362486	0.0289185
ENST00000449240.1	chr2	108878308	108878460	1	ENSG00000227470.1	processed_pseudogene	AC073415.1	processed_pseudogene	AC073415.1-201	153	72.7178	67.199	35.5779	24.9492	6.20394	6.09168	5.1929	4.69762	0.0049128	0.0342172
ENST00000368895.2	chr10	122879851	122898024	1	ENSG00000255624.3	transcribed_processed_pseudogene	AC073585.1	transcribed_processed_pseudogene	AC073585.1-202	1328	0.930876	1.23873	3.61673	4.0721	0.949255	1.16268	2.20687	2.34258	0.00246057	0.0236796
ENST00000612009.1	chr12	32725248	32725660	-1	ENSG00000276148.1	lncRNA	AC084824.5	lncRNA	AC084824.5-201	413	1.99548	0.995782	9.30366	7.70224	1.58279	0.996954	3.36508	3.12139	0.00577156	0.0373042
ENST00000624844.1	chr12	109997419	109999127	-1	ENSG00000280426.1	TEC	AC084876.2	TEC	AC084876.2-201	1709	1.20558	1.44386	4.49668	4.65334	1.14116	1.28916	2.45856	2.4991	0.000688752	0.0129457
ENST00000523905.5	chr8	94950037	94951396	1	ENSG00000253878.5	lncRNA	AC087752.3	lncRNA	AC087752.3-201	709	2.32478	3.48032	8.58084	7.62728	1.73326	2.1636	3.26015	3.10891	0.00510107	0.0349232
ENST00000393266.2	chr7	128570241	128570688	-1	ENSG00000213280.2	processed_pseudogene	AC090114.1	processed_pseudogene	AC090114.1-201	448	6.43856	9.17987	2.1442	2.13015	2.89502	3.34765	1.65269	1.64623	0.00722136	0.0424276
ENST00000479267.2	chr7	128533652	128615970	1	ENSG00000280828.1	unprocessed_pseudogene	AC090114.3	unprocessed_pseudogene	AC090114.3-201	829	3.97653	2.97654	11.5875	10.7441	2.31514	1.99151	3.65392	3.55387	0.00126269	0.016997
ENST00000583267.1	chr18	24159509	24162211	-1	ENSG00000265750.1	lncRNA	AC090772.3	lncRNA	AC090772.3-201	735	5.60636	5.03581	13.5051	12.9838	2.72386	2.59355	3.85849	3.80568	0.00075043	0.0134582
ENST00000426478.1	chr7	102380465	102382737	-1	ENSG00000239486.1	unprocessed_pseudogene	AC091390.3	unprocessed_pseudogene	AC091390.3-201	338	2.43827	3.65022	13.2628	10.3524	1.78168	2.2173	3.83418	3.50493	0.00734179	0.0428312
ENST00000623943.1	chr5	151770242	151771508	-1	ENSG00000275765.5	lncRNA	AC091982.3	lncRNA	AC091982.3-201	726	1.70276	2.26588	7.93886	9.20131	1.43443	1.70747	3.16009	3.35068	0.00186027	0.0203743
ENST00000621230.1	chr16	2777319	2780568	1	ENSG00000276791.1	lncRNA	AC092117.1	lncRNA	AC092117.1-201	3250	1.64827	1.64503	5.12321	5.2854	1.40505	1.40329	2.61429	2.652	0.000144786	0.00650579
ENST00000616774.1	chr16	21950218	21951708	-1	ENSG00000274460.1	lncRNA	AC092119.2	lncRNA	AC092119.2-201	1491	2.7637	2.20662	6.22792	5.97376	1.91215	1.68105	2.85358	2.80194	0.00164224	0.0191901
ENST00000608012.1	chr7	5428731	5429672	1	ENSG00000273084.1	lncRNA	AC092171.5	lncRNA	AC092171.5-201	942	1.74976	2.61948	6.11849	5.40302	1.4593	1.85578	2.83157	2.67875	0.00640999	0.0395274
ENST00000446262.1	chr19	36528318	36535235	1	ENSG00000228629.2	lncRNA	AC092295.1	lncRNA	AC092295.1-201	434	0.949465	1.8952	9.59127	7.32955	0.963078	1.53366	3.4048	3.05824	0.00801605	0.0447873
ENST00000612734.1	chr12	25210652	25211233	1	ENSG00000274987.1	lncRNA	AC092794.1	lncRNA	AC092794.1-201	582	5.66416	5.65303	1.65052	1.09314	2.73642	2.73401	1.40628	1.06567	0.00267599	0.0246612
ENST00000458542.1	chr3	25749488	25749896	1	ENSG00000213872.3	processed_pseudogene	AC092798.1	processed_pseudogene	AC092798.1-201	409	1.0075	1.00552	4.69732	4.66654	1.0054	1.00398	2.51028	2.50247	0.00528786	0.0356275
ENST00000585048.1	chr17	16440479	16440952	-1	ENSG00000266651.1	lncRNA	AC093484.4	lncRNA	AC093484.4-201	304	55.5749	55.4657	15.7994	12.5567	5.82209	5.8193	4.07034	3.76093	0.000251193	0.00833581
ENST00000562232.1	chr16	2569043	2571936	-1	ENSG00000261140.1	lncRNA	AC093525.4	lncRNA	AC093525.4-201	459	14.364	17.0238	34.8803	38.1169	3.94148	4.17183	5.16512	5.28972	0.00123573	0.016799
ENST00000634516.1	chr4	127809170	127809477	1	ENSG00000282855.1	processed_pseudogene	AC093591.3	processed_pseudogene	AC093591.3-201	308	18.7303	14.6878	3.11884	3.0984	4.30234	3.97157	2.04224	2.03506	0.00174754	0.0198327
ENST00000609356.1	chr4	163529771	163530697	1	ENSG00000273449.1	lncRNA	AC093788.1	lncRNA	AC093788.1-201	927	10.6684	11.0911	3.79958	4.11783	3.54454	3.59587	2.26291	2.35553	0.000440723	0.0105404
ENST00000584959.1	chr17	64892824	64910180	1	ENSG00000265218.1	lncRNA	AC103810.2	lncRNA	AC103810.2-203	631	7.18343	5.86581	13.7011	14.6196	3.03271	2.77943	3.87786	3.96529	0.00264734	0.0245276
ENST00000617588.1	chr15	75452964	75453947	-1	ENSG00000276744.1	lncRNA	AC105137.2	lncRNA	AC105137.2-201	984	0.837536	1.25384	5.53192	5.81895	0.877772	1.17238	2.70751	2.76955	0.00126044	0.0169941
ENST00000595925.1	chr3	69014164	69056622	1	ENSG00000244513.7	lncRNA	AC109587.1	lncRNA	AC109587.1-211	745	9.40289	9.38441	2.5788	2.5619	3.37891	3.37635	1.83948	1.83265	0.000363165	0.00986356
ENST00000450909.3	chr16	29926836	29928933	1	ENSG00000247735.2	lncRNA	AC120114.1	lncRNA	AC120114.1-201	1762	3.04023	4.43468	14.5381	13.7207	2.01444	2.44219	3.95773	3.87977	0.000761487	0.0135506
ENST00000550420.2	chr12	107880581	107883386	1	ENSG00000257951.2	unprocessed_pseudogene	AC126177.5	unprocessed_pseudogene	AC126177.5-201	1009	2.85874	2.85313	8.25096	7.56636	1.94813	1.94603	3.2096	3.09868	0.000883805	0.0143261
ENST00000525846.6	chr16	18334400	18352476	-1	ENSG00000205746.9	transcribed_unprocessed_pseudogene	AC126755.1	transcribed_unprocessed_pseudogene	AC126755.1-201	6405	23.6111	21.8952	53.1918	54.2835	4.62123	4.51698	5.76	5.78878	2.22025e-05	0.00321135
ENST00000535716.5	chr16	18344140	18346148	-1	ENSG00000205746.9	transcribed_unprocessed_pseudogene	AC126755.1	lncRNA	AC126755.1-205	563	3.65957	4.38286	10.2373	9.60523	2.2202	2.42837	3.49023	3.4067	0.00249542	0.0238366
ENST00000636170.1	chr15	30507377	30513698	1	ENSG00000283345.1	unprocessed_pseudogene	AC127502.3	unprocessed_pseudogene	AC127502.3-201	1206	5.12522	7.50222	1.85855	1.84637	2.61476	3.08784	1.51528	1.50912	0.0063425	0.0393193
ENST00000624087.1	chr12	132550729	132554947	1	ENSG00000280287.1	TEC	AC131212.3	TEC	AC131212.3-201	4219	3.32076	2.43694	8.65202	7.69056	2.11129	1.78112	3.27083	3.11945	0.0014415	0.0181174
ENST00000414207.5	chr3	197611572	197627842	-1	ENSG00000214135.8	transcribed_unprocessed_pseudogene	AC132008.2	lncRNA	AC132008.2-202	1286	4.48596	6.07613	1.74293	1.73151	2.45574	2.82296	1.45572	1.4497	0.00448931	0.0326571
ENST00000614997.1	chr16	30956872	30957199	-1	ENSG00000275263.1	lncRNA	AC135048.3	lncRNA	AC135048.3-201	328	3.76891	5.01534	14.6433	14.5474	2.25366	2.58865	3.96748	3.9586	0.00196115	0.0208861
ENST00000528049.2	chr15	32494003	32500346	-1	ENSG00000254912.2	unprocessed_pseudogene	AC135983.3	unprocessed_pseudogene	AC135983.3-201	1226	7.73047	9.72797	3.1341	3.11356	3.12606	3.4233	2.04757	2.04039	0.00214802	0.0219325
ENST00000564116.1	chr15	32489267	32491586	-1	ENSG00000261375.1	unprocessed_pseudogene	AC135983.4	unprocessed_pseudogene	AC135983.4-201	1262	5.87735	4.88817	2.53725	1.76444	2.78185	2.55782	1.82263	1.46698	0.00694197	0.0414585
ENST00000622706.1	chr5	181329049	181331839	-1	ENSG00000274553.1	processed_pseudogene	AC138035.3	processed_pseudogene	AC138035.3-201	2791	2.80519	2.35762	7.34248	6.04064	1.92797	1.74744	3.06048	2.81571	0.00257246	0.0241436
ENST00000583377.1	chr17	31090787	31095450	-1	ENSG00000264107.1	lncRNA	AC138207.2	lncRNA	AC138207.2-201	492	2.51261	0.83589	10.413	9.0517	1.81254	0.87648	3.51261	3.32937	0.00718764	0.0423463
ENST00000605717.1	chr19	44290081	44290911	1	ENSG00000270679.1	processed_pseudogene	AC138473.1	processed_pseudogene	AC138473.1-201	526	6.26719	4.69116	1.82624	1.20952	2.8614	2.50872	1.49888	1.14373	0.00888905	0.0474212
ENST00000612222.1	chr15	22714939	22715225	1	ENSG00000277867.1	processed_pseudogene	AC138649.4	processed_pseudogene	AC138649.4-201	287	10.0504	14.3296	3.34705	3.32511	3.46603	3.93824	2.12004	2.11274	0.00722136	0.0424276
ENST00000534164.6	chr16	14911551	14935708	1	ENSG00000183458.14	transcribed_unprocessed_pseudogene	AC138932.1	transcribed_unprocessed_pseudogene	AC138932.1-201	6919	14.0552	13.136	30.4512	31.0792	3.91219	3.8213	4.97504	5.00357	2.62221e-05	0.00349637
ENST00000567634.1	chr16	14988259	14990160	-1	ENSG00000261819.1	processed_pseudogene	AC138932.3	processed_pseudogene	AC138932.3-201	1902	5.63289	6.48672	14.3097	15.2194	2.72964	2.90433	3.93638	4.01965	0.00043828	0.0105404
ENST00000575312.1	chr17	81701324	81703300	-1	ENSG00000262049.1	lncRNA	AC139530.1	lncRNA	AC139530.1-201	1977	6.87822	10.193	19.7595	21.8826	2.97787	3.48453	4.3757	4.51618	0.00387422	0.0301213
ENST00000580897.1	chr17	81922899	81924511	1	ENSG00000264769.1	lncRNA	AC145207.8	lncRNA	AC145207.8-201	563	2.19574	3.65238	11.3748	11.3003	1.67615	2.21797	3.62933	3.62062	0.00242472	0.023535
ENST00000423999.2	chr12	122064357	122065822	1	ENSG00000256546.2	lncRNA	AC156455.1	lncRNA	AC156455.1-203	893	4.61442	3.22375	17.9284	13.5363	2.48914	2.07852	4.24248	3.86159	0.00435434	0.0320885
ENST00000418049.1	X	53432722	53433032	-1	ENSG00000233250.1	lncRNA	AC233728.1	lncRNA	AC233728.1-201	218	18.9022	22.6381	8.81287	8.75512	4.31485	4.56304	3.29467	3.28616	0.00422571	0.0315303
ENST00000602277.1	X	45764772	45765299	-1	ENSG00000269902.1	lncRNA	AC234772.2	lncRNA	AC234772.2-201	528	46.0454	44.3972	1.21288	2.40987	5.55598	5.50453	1.14593	1.76972	0.000210752	0.00786506
ENST00000603712.1	chr1	143784376	143784671	1	ENSG00000270962.1	processed_pseudogene	AC239800.3	processed_pseudogene	AC239800.3-201	296	4.17636	4.16816	1.08176	1.07467	2.37194	2.36965	1.0578	1.05288	0.00946776	0.0492719
ENST00000577853.1	chr1	149861271	149862504	1	ENSG00000264207.1	lncRNA	AC239868.1	lncRNA	AC239868.1-201	1234	7.0125	7.33199	25.4292	28.356	3.00225	3.05866	4.72406	4.87558	0.000217049	0.0080022
ENST00000360656.2	X	154424380	154428479	-1	ENSG00000197180.2	lncRNA	AC244090.1	lncRNA	AC244090.1-201	598	20.6723	15.8176	45.5135	51.0666	4.43778	4.0719	5.53958	5.70229	0.0015597	0.018809
ENST00000441281.1	chr1	148288001	148288951	-1	ENSG00000228626.1	unprocessed_pseudogene	AC245100.3	unprocessed_pseudogene	AC245100.3-201	285	0	1.44301	17.9762	16.7422	0	1.28866	4.24612	4.14912	0.00310125	0.026655
ENST00000428786.1	chr22	42136433	42139927	-1	ENSG00000232710.1	lncRNA	AC254562.2	lncRNA	AC254562.2-201	667	1.85338	5.54921	19.2024	19.5535	1.51267	2.71132	4.33646	4.36131	0.00615959	0.0386352
ENST00000525961.1	chr11	134253564	134256910	1	ENSG00000151498.11	protein_coding	ACAD8	retained_intron	ACAD8-207	509	5.66694	4.84784	1.25816	0.624956	2.73703	2.5479	1.17515	0.7004	0.00502153	0.0346741
ENST00000577191.5	chr17	7219908	7222464	1	ENSG00000072778.20	protein_coding	ACADVL	retained_intron	ACADVL-206	1212	16.9995	16.6268	8.18995	7.08644	4.16988	4.1397	3.20006	3.01551	0.00056922	0.0118923
ENST00000405233.5	chr2	264926	273155	1	ENSG00000143727.16	protein_coding	ACP1	protein_coding	ACP1-203	1149	2.51042	3.22134	8.08166	9.1361	1.81164	2.0777	3.18296	3.34143	0.00178172	0.0199874
ENST00000389651.8	chr15	43330727	43349412	1	ENSG00000168803.15	protein_coding	ADAL	protein_coding	ADAL-201	1559	3.17178	2.37416	1.02694	0.612128	2.06066	1.75453	1.01931	0.688966	0.0094195	0.0490729
ENST00000534019.1	chr1	155055409	155056407	1	ENSG00000143537.13	protein_coding	ADAM15	retained_intron	ADAM15-232	705	9.35189	11.6669	3.63348	4.9633	3.37182	3.66299	2.2121	2.57611	0.00751683	0.0434685
ENST00000562374.1	chr16	75620769	75623259	-1	ENSG00000065457.10	protein_coding	ADAT1	protein_coding	ADAT1-202	582	2.12406	2.82652	8.2526	8.74509	1.64342	1.93603	3.20986	3.28467	0.00199179	0.021004
ENST00000544470.1	chr12	1772923	1778607	1	ENSG00000006831.10	protein_coding	ADIPOR2	lncRNA	ADIPOR2-207	793	3.63742	3.11166	1.21135	0.802276	2.21332	2.03972	1.14493	0.84982	0.00649669	0.039741
ENST00000530248.2	chr8	11107788	11109726	-1	ENSG00000255310.2	lncRNA	AF131215.5	lncRNA	AF131215.5-201	1939	19.9765	19.3009	7.59631	7.54653	4.3907	4.34347	3.10372	3.09534	5.04662e-05	0.00425378
ENST00000602575.1	chr8	11104691	11106704	-1	ENSG00000269918.1	lncRNA	AF131215.6	lncRNA	AF131215.6-201	2014	11.0485	10.21	3.65671	3.7907	3.59078	3.48671	2.21931	2.26024	0.000179268	0.00711368
ENST00000423229.1	chr6	167880481	167912164	1	ENSG00000130396.20	protein_coding	AFDN	protein_coding	AFDN-210	1807	9.57766	8.64848	3.0124	3.69682	3.40295	3.2703	2.00447	2.23168	0.000973623	0.0149493
ENST00000509296.1	chr6	167948029	167951421	1	ENSG00000130396.20	protein_coding	AFDN	retained_intron	AFDN-219	686	8.40954	7.19402	2.33383	2.31853	3.23412	3.03457	1.73718	1.73054	0.00137805	0.0177366
ENST00000511503.1	chr6	167968449	167970288	1	ENSG00000130396.20	protein_coding	AFDN	retained_intron	AFDN-220	1257	22.6195	23.8837	9.6799	9.86953	4.5619	4.63713	3.41683	3.44222	0.000133049	0.00620272
ENST00000426656.2	chr10	133640789	133642894	1	ENSG00000233435.2	processed_pseudogene	AGGF1P2	processed_pseudogene	AGGF1P2-201	2106	13.1095	12.8884	5.92964	5.2866	3.81859	3.79581	2.79278	2.65228	0.000240785	0.00827301
ENST00000493310.1	chr2	61179131	61181680	1	ENSG00000173209.23	transcribed_unitary_pseudogene	AHSA2P	lncRNA	AHSA2P-210	402	1.02504	0	7.96519	9.4956	1.01795	0	3.16433	3.39171	0.00648472	0.0397381
ENST00000600065.5	chr19	15381882	15398761	-1	ENSG00000011243.18	protein_coding	AKAP8L	lncRNA	AKAP8L-217	679	4.24812	4.84546	0.943154	1.40546	2.3918	2.54732	0.9584	1.26631	0.00400732	0.030677
ENST00000361640.5	chr1	19282573	19288770	-1	ENSG00000162482.5	protein_coding	AKR7A3	protein_coding	AKR7A3-201	1215	5.76556	4.73878	13.177	10.7343	2.75821	2.52074	3.82548	3.55266	0.00491337	0.0342172
ENST00000452472.2	chr1	169474060	169474159	-1	ENSG00000234604.2	processed_pseudogene	AL021068.1	processed_pseudogene	AL021068.1-201	100	20.6034	24.6755	0	3.18103	4.43319	4.68232	0	2.06386	0.00774383	0.0441086
ENST00000453679.1	chr22	32386668	32386868	1	ENSG00000232218.1	unprocessed_pseudogene	AL021937.2	unprocessed_pseudogene	AL021937.2-201	201	2.05009	0	19.1165	22.1564	1.60885	0	4.3303	4.53334	0.00488882	0.0341338
ENST00000457081.1	chr6	133452857	133456605	-1	ENSG00000234567.1	lncRNA	AL024497.2	lncRNA	AL024497.2-201	317	2.5998	2.59469	9.09087	11.0383	1.84792	1.84587	3.33498	3.58955	0.00522553	0.0354384
ENST00000591892.2	chr6	143484979	143507327	1	ENSG00000278206.1	lncRNA	AL031320.2	lncRNA	AL031320.2-201	2079	2.57666	2.96723	1.07812	0.61203	1.83861	1.98813	1.05528	0.688878	0.00611702	0.0385125
ENST00000611460.1	chr20	25680781	25681246	1	ENSG00000278383.1	lncRNA	AL031673.1	lncRNA	AL031673.1-201	466	2.6528	1.76506	10.3069	12.9698	1.869	1.46731	3.49913	3.80424	0.00410121	0.031066
ENST00000564206.1	X	108719949	108724944	-1	ENSG00000261409.1	lncRNA	AL035425.3	lncRNA	AL035425.3-201	4996	917.337	904.34	453.126	451.176	9.84288	9.82232	8.82695	8.82074	2.01105e-06	0.00136518
ENST00000624509.1	X	108725886	108726948	-1	ENSG00000280322.1	TEC	AL035425.4	TEC	AL035425.4-201	1063	648.532	636.038	301.525	305.534	9.34326	9.31524	8.24091	8.2599	1.93574e-06	0.00136518
ENST00000662897.1	chr6	126719560	126721778	1	ENSG00000287731.1	lncRNA	AL035603.1	lncRNA	AL035603.1-201	1906	3.67531	2.80501	1.34397	0.834477	2.22506	1.9279	1.22895	0.875369	0.00939945	0.0490173
ENST00000565575.1	chr1	86703502	86704462	-1	ENSG00000261737.1	lncRNA	AL049597.2	lncRNA	AL049597.2-201	961	1.71516	2.13974	4.99793	4.96518	1.44104	1.65065	2.58447	2.57657	0.0028029	0.0252627
ENST00000419134.1	chr6	149591755	149592663	-1	ENSG00000233330.1	lncRNA	AL078581.2	lncRNA	AL078581.2-201	340	24.2393	20.5629	7.53414	3.74238	4.6576	4.43048	3.09325	2.24561	0.0057499	0.0372418
ENST00000665497.1	chr22	31490150	31491022	1	ENSG00000287817.1	lncRNA	AL096701.4	lncRNA	AL096701.4-201	873	4.24812	3.2976	9.53634	11.2957	2.3918	2.10353	3.3973	3.62009	0.0034762	0.0283722
ENST00000641772.1	chr1	23297797	23302866	1	ENSG00000284726.1	lncRNA	AL109936.6	lncRNA	AL109936.6-201	604	4.77562	4.76624	17.4944	16.8531	2.52998	2.52763	4.20902	4.1581	0.000256937	0.00843029
ENST00000607414.1	chr14	101948347	101949425	1	ENSG00000271780.1	lncRNA	AL118558.3	lncRNA	AL118558.3-201	1079	5.34657	3.43033	10.98	10.9081	2.66598	2.14741	3.58256	3.57387	0.00474085	0.0335932
ENST00000620848.1	chr20	5061037	5061340	-1	ENSG00000278816.1	lncRNA	AL121890.5	lncRNA	AL121890.5-201	304	1.35549	1.35282	9.47963	8.37112	1.23602	1.23439	3.38952	3.22822	0.00295128	0.0259127
ENST00000482985.4	chr10	79660891	79677996	1	ENSG00000244733.5	lncRNA	AL132656.2	lncRNA	AL132656.2-201	1837	8.74831	8.50724	2.6146	2.07797	3.28515	3.24903	1.85383	1.62198	0.000317823	0.00924864
ENST00000623504.1	chr10	79681973	79684094	-1	ENSG00000280355.1	TEC	AL132656.4	TEC	AL132656.4-201	2122	8.54429	9.10892	3.16881	3.59777	3.25464	3.33756	2.05964	2.20093	0.000400457	0.0102393
ENST00000606924.1	chr6	16764346	16766883	1	ENSG00000272341.1	lncRNA	AL137003.2	lncRNA	AL137003.2-201	2538	16.2359	14.0975	7.06511	7.01881	4.10735	3.91624	3.01169	3.00339	0.000720982	0.013231
ENST00000555212.1	chr14	100263781	100265405	1	ENSG00000258904.1	lncRNA	AL157871.5	lncRNA	AL157871.5-201	533	3.86555	2.31477	9.01128	10.7427	2.2826	1.72891	3.32355	3.55369	0.00738749	0.0430567
ENST00000604650.1	chr9	95514045	95514520	1	ENSG00000271659.1	lncRNA	AL161729.4	lncRNA	AL161729.4-201	476	3.46275	1.72798	9.41767	8.68767	2.15793	1.44783	3.38096	3.27615	0.00770438	0.0440312
ENST00000413145.1	chr9	6645956	6670635	1	ENSG00000236924.1	lncRNA	AL162411.1	lncRNA	AL162411.1-201	526	2.3502	1.56372	6.08747	7.25709	1.74425	1.35824	2.82527	3.04563	0.00717716	0.0423049
ENST00000451507.1	chr20	3888239	3888868	-1	ENSG00000229539.1	lncRNA	AL353194.1	lncRNA	AL353194.1-201	441	1.86879	1.86512	6.53471	7.21321	1.52044	1.51859	2.91355	3.03795	0.00343416	0.0282167
ENST00000447508.1	chr6	135055033	135060550	1	ENSG00000232876.1	lncRNA	AL353596.1	lncRNA	AL353596.1-201	790	3.65123	5.2058	1.21595	1.20798	2.21761	2.63362	1.14793	1.14273	0.00722136	0.0424276
ENST00000620617.1	chr13	19863858	19865048	1	ENSG00000275964.1	lncRNA	AL355001.2	lncRNA	AL355001.2-201	1191	1.38394	1.03591	4.03276	3.47215	1.25335	1.02568	2.33135	2.16097	0.00408417	0.0310235
ENST00000667399.1	chr14	20317949	20319707	1	ENSG00000287735.1	lncRNA	AL355075.6	lncRNA	AL355075.6-201	1021	4.84311	6.44479	1.88169	1.24624	2.54674	2.89623	1.52691	1.16751	0.00573626	0.0371927
ENST00000607571.1	chr6	43519180	43519724	-1	ENSG00000271754.1	lncRNA	AL355802.3	lncRNA	AL355802.3-201	545	6.80479	5.28221	2.3501	1.75102	2.96436	2.65127	1.7442	1.45997	0.00778792	0.0441564
ENST00000447420.1	chr1	32986952	32988233	1	ENSG00000239670.1	unprocessed_pseudogene	AL355864.2	unprocessed_pseudogene	AL355864.2-201	863	0.954966	1.42963	3.71032	3.68601	0.967143	1.28074	2.23583	2.22836	0.00561458	0.0367678
ENST00000630523.1	chr9	128630328	128631685	-1	ENSG00000280758.1	lncRNA	AL356481.3	lncRNA	AL356481.3-201	575	4.29984	5.72185	1.67061	1.10644	2.40595	2.74886	1.41717	1.07481	0.00873155	0.0469876
ENST00000429752.3	chr1	109103535	109104766	-1	ENSG00000251484.3	processed_pseudogene	AL356488.1	processed_pseudogene	AL356488.1-201	609	2.70652	2.0259	7.36094	6.79037	1.89007	1.59737	3.06366	2.96169	0.00328997	0.0275861
ENST00000412769.1	chr1	48435967	48437223	1	ENSG00000235105.1	processed_pseudogene	AL356968.2	processed_pseudogene	AL356968.2-201	1257	5.57291	5.23479	2.29261	1.51839	2.71653	2.64034	1.71923	1.3325	0.00381651	0.0298818
ENST00000445884.1	chr1	9942923	9949974	1	ENSG00000228150.1	lncRNA	AL357140.2	lncRNA	AL357140.2-201	440	2.80955	0.934678	8.73275	8.67552	1.92962	0.952093	3.28285	3.27434	0.00963066	0.0498226
ENST00000457044.1	chr9	35642514	35643517	1	ENSG00000231393.1	lncRNA	AL357874.2	lncRNA	AL357874.2-201	679	1.21375	1.21136	3.30104	3.74789	1.14649	1.14494	2.10469	2.24729	0.00811563	0.045102
ENST00000412397.2	chr1	1063079	1069355	1	ENSG00000217801.10	transcribed_unprocessed_pseudogene	AL390719.1	transcribed_unprocessed_pseudogene	AL390719.1-204	1219	1.69019	1.01212	3.94012	4.17526	1.42771	1.00872	2.30455	2.37163	0.0058513	0.03757
ENST00000603032.1	chr6	157323964	157324477	1	ENSG00000271040.1	lncRNA	AL390955.2	lncRNA	AL390955.2-201	514	1.60338	1.60023	6.22959	6.80764	1.38038	1.37864	2.85391	2.96489	0.00248262	0.0237861
ENST00000607307.1	chr1	1409096	1410618	1	ENSG00000272455.1	lncRNA	AL391244.2	lncRNA	AL391244.2-201	1523	15.4221	15.9319	39.5258	37.5958	4.03757	4.08167	5.34077	5.27037	5.63946e-05	0.00447568
ENST00000317122.2	chr1	15834474	15848147	-1	ENSG00000179743.4	lncRNA	AL450998.2	lncRNA	AL450998.2-201	2473	24.6607	23.7808	70.1775	71.2611	4.68149	4.63115	6.15335	6.17515	6.1646e-06	0.00209288
ENST00000453804.1	chr1	15722719	15736896	-1	ENSG00000237938.5	lncRNA	AL450998.3	lncRNA	AL450998.3-203	645	1.27773	1.27522	3.97148	4.93182	1.1876	1.18601	2.31368	2.56848	0.00772518	0.0440794
ENST00000450206.1	chr10	132433733	132441484	-1	ENSG00000234311.1	lncRNA	AL451069.3	lncRNA	AL451069.3-201	1013	1.22034	1.21794	3.7931	3.76824	1.15078	1.14922	2.26096	2.25346	0.00194565	0.0208089
ENST00000569378.1	chr1	26692132	26694131	-1	ENSG00000260063.1	lncRNA	AL512408.1	lncRNA	AL512408.1-201	2000	1.44224	1.85066	6.88432	7.31636	1.2882	1.5113	2.97899	3.05595	0.000397727	0.01022
ENST00000615251.1	chr14	90383365	90387973	1	ENSG00000275198.1	lncRNA	AL512791.2	lncRNA	AL512791.2-201	4609	2.14572	2.58765	9.65674	10.7668	1.65339	1.84304	3.41369	3.55665	0.000261895	0.00846254
ENST00000562082.1	chr10	68698500	68700794	1	ENSG00000260400.1	lncRNA	AL513534.2	lncRNA	AL513534.2-201	2295	16.1595	17.9197	6.97605	7.34616	4.10094	4.24182	2.99567	3.06111	0.000292424	0.00890162
ENST00000625139.1	chr14	104815449	104815753	-1	ENSG00000279140.1	TEC	AL590326.1	TEC	AL590326.1-201	305	2.70208	2.69677	11.5482	12.5155	1.88834	1.88627	3.64941	3.75654	0.00188182	0.0204785
ENST00000492974.2	chr6	153282287	153282733	-1	ENSG00000218426.5	processed_pseudogene	AL590867.2	processed_pseudogene	AL590867.2-201	447	458.16	441.619	229.943	205.664	8.84285	8.78992	7.85139	7.69114	0.000134524	0.00622002
ENST00000437848.1	chr1	45651039	45651826	-1	ENSG00000234329.1	processed_pseudogene	AL604028.2	processed_pseudogene	AL604028.2-201	788	1.04586	0.521901	4.06346	3.63315	1.03271	0.605875	2.34012	2.21199	0.00583953	0.0375339
ENST00000612308.2	chr9	67725914	67726255	1	ENSG00000275493.2	protein_coding	AL627230.1	protein_coding	AL627230.1-201	342	20.4829	26.4552	50.558	51.1568	4.42512	4.77901	5.68812	5.70478	0.00193961	0.0207855
ENST00000595919.1	chr1	137682	137965	-1	ENSG00000269981.1	processed_pseudogene	AL627309.7	processed_pseudogene	AL627309.7-201	284	27.5679	37.6504	67.6481	68.3248	4.83632	5.27241	6.10115	6.1153	0.00350076	0.0284672
ENST00000458555.1	chr1	1011997	1013193	-1	ENSG00000224969.1	lncRNA	AL645608.1	lncRNA	AL645608.1-201	471	6.99903	8.73159	19.7151	20.2613	2.99982	3.28268	4.37261	4.41016	0.00138061	0.0177526
ENST00000366221.3	chr1	1574975	1577075	1	ENSG00000215014.5	lncRNA	AL645728.1	retained_intron	AL645728.1-202	2101	2.74581	2.34893	6.70578	8.32729	1.90528	1.7437	2.94594	3.22146	0.00284966	0.0254409
ENST00000447954.2	chr1	720053	724564	-1	ENSG00000230021.10	transcribed_processed_pseudogene	AL669831.3	lncRNA	AL669831.3-215	355	6.96452	8.10931	17.1375	18.8173	2.99359	3.18734	4.1809	4.30869	0.00267758	0.0246612
ENST00000431812.1	chr1	485066	489553	-1	ENSG00000237094.12	transcribed_unprocessed_pseudogene	AL732372.2	lncRNA	AL732372.2-208	336	2.45278	3.67195	12.3887	13.2543	1.78776	2.22402	3.74295	3.83332	0.00253145	0.0240597
ENST00000619442.1	chr9	41276280	41282846	1	ENSG00000275450.1	lncRNA	AL845472.1	lncRNA	AL845472.1-201	3123	0.527784	1.0535	2.56325	2.75017	0.611441	1.03808	1.83319	1.90695	0.00651179	0.0398135
ENST00000437882.3	chr12	8227734	8231764	1	ENSG00000254016.3	unprocessed_pseudogene	ALG1L10P	unprocessed_pseudogene	ALG1L10P-201	430	1.91659	1.91283	7.44653	5.91819	1.54428	1.54242	3.07836	2.79039	0.00775389	0.0441089
ENST00000470481.2	chr10	72223133	72233829	1	ENSG00000166295.9	protein_coding	ANAPC16	lncRNA	ANAPC16-202	1828	3.83214	3.37466	0.700658	1.0441	2.27266	2.12917	0.766093	1.03147	0.00183245	0.0202772
ENST00000483432.1	chr9	137175275	137180477	-1	ENSG00000176248.9	protein_coding	ANAPC2	lncRNA	ANAPC2-203	793	1.55889	1.55583	4.44163	4.81366	1.35552	1.35379	2.44404	2.53945	0.00283765	0.0254079
ENST00000567736.6	chr16	89298868	89320356	-1	ENSG00000167522.16	protein_coding	ANKRD11	protein_coding	ANKRD11-214	2758	12.1021	9.54334	23.9164	23.183	3.71172	3.39826	4.63902	4.59592	0.000983392	0.0150428
ENST00000514252.1	chr4	73113084	73153935	-1	ENSG00000132466.19	protein_coding	ANKRD17	lncRNA	ANKRD17-206	3259	10.7474	11.231	2.35803	2.53779	3.55427	3.61248	1.74762	1.82285	3.34695e-05	0.00373937
ENST00000338682.8	chr5	80556755	80570280	-1	ENSG00000189127.8	protein_coding	ANKRD34B	protein_coding	ANKRD34B-201	3730	7.07033	5.95387	1.45936	2.04677	3.01263	2.79782	1.29828	1.60728	0.00139236	0.0178193
ENST00000612359.4	chr2	95836919	95855377	-1	ENSG00000174501.14	protein_coding	ANKRD36C	protein_coding	ANKRD36C-207	650	3.8037	4.42893	10.3449	9.78777	2.26415	2.44067	3.50398	3.43132	0.00179527	0.0200565
ENST00000409829.7	chr2	69013306	69146401	1	ENSG00000169604.19	protein_coding	ANTXR1	protein_coding	ANTXR1-203	2221	2.04086	1.85168	5.47845	5.01287	1.60448	1.51181	2.69565	2.58805	0.000682492	0.0128978
ENST00000418066.2	chr2	69644425	69781560	1	ENSG00000196975.16	protein_coding	ANXA4	lncRNA	ANXA4-203	905	2.27662	3.181	10.2606	9.49035	1.71221	2.06385	3.49321	3.39099	0.00124388	0.0168639
ENST00000390329.3	chr22	23630618	23638941	-1	ENSG00000211683.3	lncRNA	AP000346.1	lncRNA	AP000346.1-201	1087	3.41178	3.40508	0.589146	1.17057	2.14136	2.13917	0.668252	1.11807	0.0061512	0.0386292
ENST00000610143.1	chr22	21661934	21662363	1	ENSG00000272954.1	lncRNA	AP000553.2	lncRNA	AP000553.2-201	430	5.74978	3.82566	19.361	16.275	2.75484	2.27073	4.34774	4.11061	0.00305955	0.0264239
ENST00000641337.1	chr22	21661859	21661929	-1	ENSG00000284621.1	unitary_pseudogene	AP000553.4	unitary_pseudogene	AP000553.4-201	71	23.2151	28.9618	81.1777	67.2048	4.59783	4.90505	6.36067	6.0918	0.00463314	0.0331439
ENST00000641933.1	chr22	21661242	21661295	-1	ENSG00000284651.1	unitary_pseudogene	AP000553.6	unitary_pseudogene	AP000553.6-201	54	7.63088	15.2318	112.663	106.034	3.10951	4.02075	6.82862	6.74193	0.00131799	0.017337
ENST00000641242.1	chr22	21661476	21661593	-1	ENSG00000284654.1	unitary_pseudogene	AP000553.7	unitary_pseudogene	AP000553.7-201	118	17.4605	13.941	75.9799	80.8735	4.20637	3.9012	6.26641	6.35533	0.000453603	0.010683
ENST00000428553.1	chr11	74745716	74746114	-1	ENSG00000227615.1	processed_pseudogene	AP001324.1	processed_pseudogene	AP001324.1-201	399	49.572	43.2903	16.8527	22.323	5.66027	5.46892	4.15807	4.54368	0.00320663	0.0271705
ENST00000444966.1	chr21	46246890	46247682	1	ENSG00000228137.1	lncRNA	AP001469.2	lncRNA	AP001469.2-201	390	10.5658	10.5451	3.28411	4.89388	3.5318	3.52921	2.099	2.55922	0.00663103	0.0402507
ENST00000591284.2	chr19	2130522	2164465	-1	ENSG00000065000.18	protein_coding	AP3D1	nonsense_mediated_decay	AP3D1-208	580	7.10461	7.09066	1.65621	1.64536	3.01874	3.01626	1.40937	1.40346	0.000810121	0.0137965
ENST00000503850.1	chr5	140563338	140564389	-1	ENSG00000113108.19	protein_coding	APBB3	retained_intron	APBB3-207	690	1.1944	1.19205	3.71247	3.68815	1.13383	1.13228	2.23648	2.22902	0.00468042	0.0333649
ENST00000530493.1	chr11	130140495	130143434	1	ENSG00000084234.17	protein_coding	APLP2	retained_intron	APLP2-215	1322	20.2605	19.2874	8.71954	8.6624	4.4101	4.34252	3.28089	3.27238	0.000155845	0.00668331
ENST00000569616.1	chr16	88809518	88811897	-1	ENSG00000198931.11	protein_coding	APRT	protein_coding	APRT-211	788	1.56879	1.0438	4.06346	4.44052	1.36109	1.03126	2.34012	2.44374	0.00566258	0.036927
ENST00000525329.1	chr11	6480707	6481323	-1	ENSG00000132254.12	protein_coding	ARFIP2	retained_intron	ARFIP2-206	563	16.1021	16.0705	7.39362	7.34517	4.0961	4.09343	3.06929	3.06094	0.00074409	0.0134199
ENST00000361627.8	chr15	32615504	32639941	1	ENSG00000198826.11	protein_coding	ARHGAP11A	protein_coding	ARHGAP11A-201	5876	11.7814	11.8282	5.39481	5.35945	3.67597	3.68125	2.6769	2.6689	2.3482e-05	0.0033021
ENST00000219409.8	chr16	280591	283010	1	ENSG00000242173.10	protein_coding	ARHGDIG	protein_coding	ARHGDIG-201	964	2.56474	2.5597	7.9718	5.93967	1.8338	1.83175	3.1654	2.79487	0.00832582	0.0457516
ENST00000487723.1	chr2	151827480	151828465	-1	ENSG00000162980.17	protein_coding	ARL5A	lncRNA	ARL5A-205	696	7.10461	8.86332	0.920117	1.82818	3.01874	3.30207	0.941194	1.49987	0.00382415	0.0299238
ENST00000471355.5	chr2	218225919	218229303	1	ENSG00000163466.16	protein_coding	ARPC2	retained_intron	ARPC2-210	602	4.79148	4.09892	1.59569	1.58523	2.53393	2.35019	1.37612	1.37029	0.00495041	0.0344116
ENST00000369143.2	chr6	100856303	100881311	-1	ENSG00000112249.14	protein_coding	ASCC3	protein_coding	ASCC3-203	3433	13.6836	14.1359	4.5703	5.18897	3.87613	3.9199	2.47775	2.6297	0.000115293	0.00592065
ENST00000229595.6	chr6	118894152	118909171	1	ENSG00000111875.8	protein_coding	ASF1A	protein_coding	ASF1A-201	2434	67.0414	67.7545	31.5728	32.9342	6.08834	6.10338	5.0256	5.08467	1.88325e-05	0.00296995
ENST00000428790.1	chr22	23649213	23653334	-1	ENSG00000244723.3	unprocessed_pseudogene	ASLP1	unprocessed_pseudogene	ASLP1-201	637	7.11577	7.10179	17.5935	17.4782	3.02073	3.01824	4.21672	4.20775	0.000421406	0.0104154
ENST00000389208.9	chr19	50511603	50513913	-1	ENSG00000204653.10	protein_coding	ASPDH	protein_coding	ASPDH-202	1069	1.15641	0.769426	3.5944	3.86841	1.10863	0.823281	2.19988	2.28345	0.00321917	0.0271905
ENST00000582019.5	chr17	81977899	81983626	1	ENSG00000169696.16	protein_coding	ASPSCR1	protein_coding	ASPSCR1-212	1035	1.99066	1.98675	6.18746	5.22487	1.58047	1.57858	2.84548	2.63804	0.00261442	0.0243362
ENST00000423777.7	chr19	49929205	49933935	1	ENSG00000169136.11	protein_coding	ATF5	protein_coding	ATF5-201	2007	9.23918	7.99156	22.4954	21.397	3.35603	3.16857	4.55431	4.48524	0.000218948	0.0080022
ENST00000554151.1	chr14	96292982	96295059	-1	ENSG00000066739.12	protein_coding	ATG2B	lncRNA	ATG2B-206	333	6.1872	6.17505	1.92313	1.91053	2.84543	2.84299	1.54751	1.54128	0.00458496	0.0329906
ENST00000479941.1	chr2	241668169	241668860	1	ENSG00000168397.17	protein_coding	ATG4B	retained_intron	ATG4B-219	374	5.50893	3.29886	11.9861	11.9076	2.70242	2.10395	3.6989	3.69015	0.00783757	0.0442146
ENST00000491156.1	chr1	116388727	116389940	1	ENSG00000163399.16	protein_coding	ATP1A1	lncRNA	ATP1A1-209	666	8.04336	6.79255	2.88469	1.43289	3.17686	2.9621	1.9578	1.28267	0.00916256	0.0483006
ENST00000562185.5	chr16	28879243	28882580	1	ENSG00000196296.13	protein_coding	ATP2A1	protein_coding	ATP2A1-204	576	5.72316	4.28394	17.233	13.8065	2.74914	2.40161	4.18848	3.88816	0.00418743	0.0314173
ENST00000465645.1	chr1	28236154	28238098	1	ENSG00000130770.18	protein_coding	ATP5IF1	protein_coding	ATP5IF1-202	1855	116.623	104.865	52.6476	50.4162	6.87803	6.72609	5.74544	5.68415	0.00023436	0.0082073
ENST00000495596.5	chr12	53665171	53674021	-1	ENSG00000135390.20	protein_coding	ATP5MC2	retained_intron	ATP5MC2-203	1976	4.5878	5.61942	13.6118	13.3616	2.48228	2.7267	3.86906	3.84414	0.000422788	0.0104285
ENST00000284727.8	chr2	175176258	175184607	-1	ENSG00000154518.9	protein_coding	ATP5MC3	protein_coding	ATP5MC3-201	5484	19.3861	18.8981	8.64145	8.99086	4.34951	4.31456	3.26925	3.32061	3.06887e-05	0.00369822
ENST00000497075.5	chr2	175178186	175181710	-1	ENSG00000154518.9	protein_coding	ATP5MC3	retained_intron	ATP5MC3-205	1313	6.59057	6.89084	1.21935	1.21136	2.92421	2.98018	1.15014	1.14493	0.000174924	0.00704428
ENST00000553430.5	chr14	103912510	103921529	-1	ENSG00000156411.9	protein_coding	ATP5MPL	protein_coding	ATP5MPL-203	1659	1.73868	1.48737	4.43919	4.21836	1.45348	1.31462	2.44339	2.3836	0.00122679	0.0167529
ENST00000553408.5	chr14	67336188	67350669	-1	ENSG00000100554.12	protein_coding	ATP6V1D	protein_coding	ATP6V1D-202	678	7.29323	7.2789	3.30591	2.81507	3.05193	3.04944	2.10632	1.93171	0.00233534	0.0230833
ENST00000524188.5	chr2	46527878	46541583	-1	ENSG00000250565.7	protein_coding	ATP6V1E2	lncRNA	ATP6V1E2-205	572	1.4408	0.718983	4.47833	5.00511	1.28735	0.781555	2.45374	2.58619	0.0078769	0.0443136
ENST00000437707.1	chr9	120793551	120798632	1	ENSG00000214654.8	protein_coding	B3GNT10	lncRNA	B3GNT10-201	430	8.62467	8.60773	17.127	19.9739	3.26674	3.2642	4.18007	4.39052	0.00386171	0.0300719
ENST00000370693.5	chr6	57172326	57189833	1	ENSG00000112208.11	protein_coding	BAG2	protein_coding	BAG2-201	6651	20.3834	20.1579	8.81022	8.94379	4.41842	4.40312	3.29428	3.3138	8.48033e-06	0.0024018
ENST00000412691.5	chr16	87951445	87984251	1	ENSG00000172530.20	protein_coding	BANP	protein_coding	BANP-205	586	1.40637	1.40361	5.46418	4.88553	1.26686	1.2652	2.69247	2.55717	0.00344371	0.0282571
ENST00000264499.9	chr4	121824329	121870474	-1	ENSG00000138686.10	protein_coding	BBS7	protein_coding	BBS7-201	3840	6.54587	6.31881	3.16865	2.23666	2.91569	2.87161	2.05958	1.69451	0.0029726	0.0259786
ENST00000458587.8	X	153700492	153724066	-1	ENSG00000185825.17	protein_coding	BCAP31	protein_coding	BCAP31-207	1789	1.84267	0.919526	7.33831	8.7127	1.50725	0.94075	3.05975	3.27987	0.00282161	0.0253107
ENST00000461808.5	chr22	21103016	21121784	1	ENSG00000169668.11	transcribed_unprocessed_pseudogene	BCRP2	lncRNA	BCRP2-203	1832	4.27363	3.59177	1.39826	1.38909	2.3988	2.19905	1.26199	1.25646	0.00161564	0.0190602
ENST00000589492.1	chr17	42813903	42815014	-1	ENSG00000126581.13	protein_coding	BECN1	retained_intron	BECN1-209	597	2.07069	1.37775	10.1906	11.7224	1.61856	1.2496	3.48422	3.6693	0.00156496	0.018818
ENST00000357520.8	chr7	93962762	94004355	-1	ENSG00000105829.13	protein_coding	BET1	nonsense_mediated_decay	BET1-202	3586	1.26401	0.917475	4.64318	3.81439	1.17888	0.939208	2.49651	2.26735	0.0019488	0.0208134
ENST00000552160.2	chr12	32334517	32338930	1	ENSG00000151746.14	protein_coding	BICD1	protein_coding	BICD1-208	1583	1.04123	1.03919	3.03412	4.21993	1.02944	1.02799	2.01225	2.38403	0.00871907	0.0469757
ENST00000609679.1	chr22	15805812	15820884	-1	ENSG00000232775.6	transcribed_unprocessed_pseudogene	BMS1P22	lncRNA	BMS1P22-203	552	40.311	46.192	113.694	123.899	5.36845	5.56047	6.84165	6.96461	0.00028679	0.0088532
ENST00000368636.8	chr10	131966455	131982013	-1	ENSG00000176171.11	protein_coding	BNIP3	protein_coding	BNIP3-201	2861	33.4148	29.468	14.6614	14.5653	5.10496	4.92922	3.96914	3.96026	0.000395766	0.0102048
ENST00000508559.1	chr5	176308063	176309013	1	ENSG00000251667.1	processed_pseudogene	BRCC3P1	processed_pseudogene	BRCC3P1-201	951	9.96588	9.51386	2.02019	3.01043	3.45495	3.39422	1.59464	2.00376	0.00133283	0.0174503
ENST00000595926.1	chr19	15253751	15255366	-1	ENSG00000141867.17	protein_coding	BRD4	retained_intron	BRD4-207	582	3.5401	3.53315	0.550173	1.09314	2.18272	2.18051	0.632429	1.06567	0.00764873	0.0438886
ENST00000491463.4	chr7	98282383	98307449	1	ENSG00000164713.10	protein_coding	BRI3	nonsense_mediated_decay	BRI3-206	567	3.63375	4.35194	1.12946	0.561027	2.21218	2.42006	1.09048	0.642496	0.00769563	0.0440312
ENST00000328540.7	chr16	2209253	2211950	-1	ENSG00000182685.7	protein_coding	BRICD5	protein_coding	BRICD5-201	1913	2.80025	3.22471	7.69955	9.31194	1.92609	2.07885	3.12094	3.36624	0.0022085	0.0223353
ENST00000381105.2	X	3929869	3937855	-1	ENSG00000285756.2	lncRNA	BX890604.2	lncRNA	BX890604.2-218	2118	61.8685	60.3878	23.433	25.3821	5.97427	5.93988	4.61076	4.72149	3.72259e-05	0.00396867
ENST00000424415.2	X	3891438	3903602	-1	ENSG00000285756.2	lncRNA	BX890604.2	lncRNA	BX890604.2-215	2427	45.6721	42.7017	15.5681	18.2185	5.54449	5.44962	4.05033	4.26442	0.000247269	0.00830988
ENST00000650538.1	X	3860799	3931573	-1	ENSG00000285756.2	lncRNA	BX890604.2	lncRNA	BX890604.2-213	956	12.0689	10.7547	1.00481	2.99469	3.70807	3.55516	1.00347	1.99808	0.00641631	0.0395477
ENST00000661656.1	X	3852734	3867769	-1	ENSG00000285756.2	lncRNA	BX890604.2	lncRNA	BX890604.2-229	3042	9.88854	12.4378	3.36832	4.07824	3.44474	3.74822	2.12708	2.34433	0.00184341	0.0203157
ENST00000398055.7	chr12	64191083	64222291	-1	ENSG00000174206.12	protein_coding	C12orf66	protein_coding	C12orf66-202	4151	1.2905	1.58519	5.2454	4.98113	1.19566	1.37027	2.64279	2.58042	0.000265755	0.00847969
ENST00000397861.7	chr17	56791913	56833920	-1	ENSG00000214226.9	protein_coding	C17orf67	protein_coding	C17orf67-201	2037	2.62979	2.22083	8.48839	6.55881	1.85989	1.68743	3.24616	2.91816	0.00364346	0.0290217
ENST00000592605.1	chr19	1478413	1479219	-1	ENSG00000119559.16	protein_coding	C19orf25	lncRNA	C19orf25-212	357	1.15425	1.15198	6.27845	5.34626	1.10719	1.10567	2.86363	2.66591	0.00612097	0.0385125
ENST00000465681.1	chr7	1024502	1028352	-1	ENSG00000146540.15	protein_coding	C7orf50	retained_intron	C7orf50-206	2621	3.77323	4.55036	11.1172	11.4085	2.25496	2.47258	3.59899	3.63325	0.000336789	0.00951959
ENST00000285379.10	chr8	85464007	85481493	1	ENSG00000104267.10	protein_coding	CA2	protein_coding	CA2-201	1562	143.775	147.969	19.6794	19.3468	7.17767	7.21887	4.37012	4.34673	1.30104e-06	0.00120885
ENST00000524872.5	chr8	60208071	60281385	-1	ENSG00000178538.10	protein_coding	CA8	retained_intron	CA8-202	1825	9.70899	10.5913	4.21086	4.18327	3.42075	3.53497	2.38152	2.37386	0.00033687	0.00951959
ENST00000554296.1	chr14	90403632	90404746	1	ENSG00000198668.12	protein_coding	CALM1	retained_intron	CALM1-209	531	6.9842	7.74497	3.01507	2.99532	2.99715	3.12845	2.00543	1.99831	0.00294093	0.0258922
ENST00000586803.1	chr19	12943213	12943962	1	ENSG00000179218.13	protein_coding	CALR	retained_intron	CALR-203	667	26.5651	25.8963	4.80061	5.72298	4.78477	4.74934	2.53621	2.7491	0.000118296	0.00594756
ENST00000619168.4	chr10	12349482	12835545	1	ENSG00000183049.12	protein_coding	CAMK1D	protein_coding	CAMK1D-204	8153	4.09389	4.79204	9.97559	9.87121	2.34877	2.53407	3.45623	3.44244	0.00024294	0.008282
ENST00000477205.2	chr10	73815867	73817782	-1	ENSG00000148660.20	protein_coding	CAMK2G	lncRNA	CAMK2G-212	1555	16.1647	17.7198	8.44259	7.36443	4.10137	4.22649	3.23918	3.06427	0.000821331	0.0138746
ENST00000442889.1	chr1	6783892	6784843	-1	ENSG00000237436.1	lncRNA	CAMTA1-DT	lncRNA	CAMTA1-DT-201	415	2.9788	2.97295	13.8882	11.4977	1.99233	1.99021	3.8961	3.64359	0.00213783	0.0218649
ENST00000507307.5	chr5	179698956	179706322	1	ENSG00000127022.15	protein_coding	CANX	protein_coding	CANX-213	582	7.78822	8.47955	3.30104	3.82598	3.13557	3.24482	2.10469	2.27082	0.00338433	0.0279916
ENST00000509563.1	chr5	179700186	179705777	1	ENSG00000127022.15	protein_coding	CANX	protein_coding	CANX-215	569	7.96616	7.95051	1.12549	2.23622	3.16449	3.16197	1.08779	1.69431	0.00359753	0.028802
ENST00000494114.1	chr1	40070470	40071683	1	ENSG00000131236.17	protein_coding	CAP1	lncRNA	CAP1-219	744	4.98469	6.08043	1.72151	2.13779	2.58128	2.82384	1.44441	1.64975	0.00450643	0.0327648
ENST00000445230.1	chr7	100211935	100215179	-1	ENSG00000239521.8	protein_coding	CASTOR3	lncRNA	CASTOR3-208	451	18.2735	20.0614	6.38982	5.64262	4.26855	4.39653	2.88554	2.73175	0.000620084	0.0123174
ENST00000357037.6	chr17	42402449	42423256	-1	ENSG00000177469.13	protein_coding	CAVIN1	protein_coding	CAVIN1-201	3570	24.5855	24.998	50.4967	54.4428	4.67726	4.70033	5.68641	5.79293	0.000180573	0.00714229
ENST00000269399.5	chr17	79778194	79782532	1	ENSG00000173894.11	protein_coding	CBX2	protein_coding	CBX2-201	1061	4.27214	5.42659	11.1663	12.2924	2.39839	2.68405	3.60482	3.73253	0.00213735	0.0218649
ENST00000456948.5	chr7	26201757	26208412	1	ENSG00000122565.19	protein_coding	CBX3	protein_coding	CBX3-204	1068	1.92916	2.69551	6.29608	5.36128	1.55048	1.88577	2.86712	2.66932	0.00631804	0.0392773
ENST00000591691.1	chr19	11351962	11354943	1	ENSG00000183401.12	protein_coding	CCDC159	protein_coding	CCDC159-219	658	1.25249	0.625012	3.89302	4.35095	1.17152	0.700451	2.29072	2.41979	0.0078769	0.0443136
ENST00000446528.6	chr1	93264645	93333398	-1	ENSG00000223745.8	lncRNA	CCDC18-AS1	lncRNA	CCDC18-AS1-215	489	9.26941	7.56917	3.92884	3.25258	3.36028	3.09916	2.30125	2.08834	0.0071105	0.0421049
ENST00000529615.1	chr11	27330827	27350424	-1	ENSG00000109881.17	protein_coding	CCDC34	lncRNA	CCDC34-203	716	8.05719	9.76451	3.57766	3.9985	3.17906	3.42821	2.19461	2.32149	0.00390152	0.0302758
ENST00000582100.1	chr17	82104795	82106587	-1	ENSG00000176155.19	protein_coding	CCDC57	lncRNA	CCDC57-215	637	3.88133	3.8737	10.0534	8.98877	2.28727	2.28502	3.46642	3.32031	0.00214056	0.0218837
ENST00000601763.1	chr19	46018379	46021318	1	ENSG00000104983.8	protein_coding	CCDC61	lncRNA	CCDC61-208	291	11.3283	12.7193	3.30104	2.18627	3.6239	3.77814	2.10469	1.67187	0.00274577	0.0249694
ENST00000468108.1	chr3	56593712	56615417	1	ENSG00000180376.17	protein_coding	CCDC66	retained_intron	CCDC66-211	567	7.26751	6.52791	2.25891	2.80514	3.04745	2.91225	1.70439	1.92795	0.00349118	0.0284367
ENST00000537453.1	chr12	389273	390125	1	ENSG00000120647.10	protein_coding	CCDC77	lncRNA	CCDC77-207	368	2.2395	2.2351	6.09078	6.05086	1.69577	1.69381	2.82594	2.8178	0.00770335	0.0440312
ENST00000582695.1	chr11	118994824	118996604	-1	ENSG00000255121.2	lncRNA	CCDC84-DT	lncRNA	CCDC84-DT-202	553	13.4127	17.8485	4.6322	4.60184	3.84927	4.23637	2.4937	2.4859	0.00285007	0.0254409
ENST00000524224.5	chr8	94883719	94890458	-1	ENSG00000175305.17	protein_coding	CCNE2	protein_coding	CCNE2-208	625	6.59308	5.92212	2.04929	3.05378	2.92469	2.79121	1.60847	2.01927	0.00927369	0.0486451
ENST00000501463.2	chr5	55231152	55233597	-1	ENSG00000152669.9	protein_coding	CCNO	nonsense_mediated_decay	CCNO-202	1726	0.716224	1.42963	4.82342	5.16041	0.779238	1.28074	2.54187	2.62303	0.0029902	0.0260486
ENST00000597430.2	chr19	6590103	6604103	-1	ENSG00000125726.11	protein_coding	CD70	protein_coding	CD70-203	572	7.20398	9.34678	19.5927	18.9082	3.03632	3.37111	4.36406	4.31529	0.00207516	0.0214518
ENST00000483763.5	chr1	151052114	151059574	-1	ENSG00000197622.13	protein_coding	CDC42SE1	retained_intron	CDC42SE1-204	2379	7.10163	5.87759	1.34595	1.87198	3.01821	2.7819	1.23017	1.52204	0.00143911	0.0181174
ENST00000487784.1	chr10	60787671	60791927	1	ENSG00000170312.16	protein_coding	CDK1	retained_intron	CDK1-206	598	37.2101	39.8879	14.4572	17.0222	5.25588	5.3536	3.95021	4.1717	0.000627967	0.0123791
ENST00000404249.8	chr1	1702379	1724357	-1	ENSG00000008128.23	protein_coding	CDK11A	protein_coding	CDK11A-208	2984	2.89994	4.41027	10.516	8.84803	1.96345	2.4357	3.52557	3.29983	0.00497779	0.0345281
ENST00000478901.1	chr1	1703088	1704116	-1	ENSG00000008128.23	protein_coding	CDK11A	retained_intron	CDK11A-215	931	5.31129	6.18433	13.0694	16.4006	2.65794	2.84485	3.81449	4.12106	0.00456539	0.0329582
ENST00000341832.10	chr1	1635227	1659012	-1	ENSG00000248333.8	protein_coding	CDK11B	protein_coding	CDK11B-203	2998	3.84853	5.21274	11.6417	10.2922	2.27755	2.63523	3.66012	3.49725	0.00247181	0.0237597
ENST00000582114.5	chr17	47976461	47980709	1	ENSG00000108465.15	protein_coding	CDK5RAP3	retained_intron	CDK5RAP3-223	647	6.3689	6.35639	14.847	15.733	2.88145	2.879	3.98614	4.06463	0.00077622	0.0135896
ENST00000577632.1	chr17	14024514	14025488	1	ENSG00000141028.6	unprocessed_pseudogene	CDRT15P1	unprocessed_pseudogene	CDRT15P1-201	564	9.49801	10.2085	3.40639	4.51209	3.39204	3.48653	2.1396	2.4626	0.00376516	0.0296125
ENST00000164024.5	chr3	48636463	48662886	-1	ENSG00000008300.17	protein_coding	CELSR3	protein_coding	CELSR3-201	11933	3.86756	3.7221	9.47213	9.59666	2.2832	2.23943	3.38848	3.40554	1.38868e-05	0.00259122
ENST00000493190.1	chr13	24885290	24886079	-1	ENSG00000151849.15	protein_coding	CENPJ	lncRNA	CENPJ-204	571	19.4848	20.1668	7.85081	7.24226	4.35648	4.40373	3.14581	3.04304	0.000387056	0.0101298
ENST00000502461.1	chr4	184695129	184698096	-1	ENSG00000151725.12	protein_coding	CENPU	retained_intron	CENPU-202	723	3.98959	5.68822	11.9577	10.5594	2.31892	2.74162	3.69574	3.531	0.00619488	0.0388077
ENST00000508483.1	chr4	174308800	174316686	1	ENSG00000164118.13	protein_coding	CEP44	retained_intron	CEP44-208	864	13.831	15.2318	6.30025	5.52261	3.89054	4.02075	2.86795	2.70545	0.000864577	0.0141383
ENST00000264982.8	chr3	138494344	138594260	-1	ENSG00000114107.9	protein_coding	CEP70	protein_coding	CEP70-201	2636	3.90808	2.65227	1.09325	1.08609	2.29516	1.86879	1.06574	1.0608	0.00791872	0.0444746
ENST00000327726.11	chr19	859664	863641	1	ENSG00000197766.8	protein_coding	CFD	protein_coding	CFD-201	1191	11.4175	10.3591	2.41965	2.93797	3.6343	3.50578	1.77385	1.97745	0.000392308	0.0101584
ENST00000505982.1	chr5	98883134	98886231	-1	ENSG00000153922.10	protein_coding	CHD1	retained_intron	CHD1-204	758	1.08725	1.08511	6.33643	6.71456	1.0616	1.06013	2.87508	2.94758	0.00083991	0.0139855
ENST00000465842.1	chr22	50581607	50582420	-1	ENSG00000100288.19	protein_coding	CHKB	retained_intron	CHKB-204	428	12.5161	11.5306	28.429	23.7834	3.7566	3.64738	4.87917	4.6313	0.00357775	0.0287396
ENST00000297265.5	chr8	81732448	81759515	1	ENSG00000164695.5	protein_coding	CHMP4C	protein_coding	CHMP4C-201	1852	14.2399	13.3237	5.87842	4.12228	3.92978	3.84033	2.78208	2.35679	0.00189093	0.0205157
ENST00000552329.1	chr12	101714528	101723254	1	ENSG00000111666.11	protein_coding	CHPT1	nonsense_mediated_decay	CHPT1-209	580	3.55231	3.54533	0.55207	1.09691	2.1866	2.18438	0.634194	1.06826	0.00764873	0.0438886
ENST00000368686.1	chr1	153638342	153644385	1	ENSG00000160679.13	protein_coding	CHTOP	protein_coding	CHTOP-201	2250	39.0091	36.1907	18.2159	18.2379	5.32226	5.21687	4.26423	4.26588	0.000122805	0.00603486
ENST00000495554.1	chr1	153634075	153645470	1	ENSG00000160679.13	protein_coding	CHTOP	lncRNA	CHTOP-206	2553	23.7266	23.8411	9.15576	11.7124	4.62799	4.63465	3.34423	3.66816	0.00122034	0.0167115
ENST00000632944.1	chr19	193239	195595	1	ENSG00000282059.1	processed_pseudogene	CICP19	processed_pseudogene	CICP19-201	2357	1.04896	1.39587	4.34723	3.50898	1.03489	1.26055	2.41879	2.1728	0.00357034	0.0287084
ENST00000440782.3	chr1	722092	724903	1	ENSG00000229376.3	processed_pseudogene	CICP3	processed_pseudogene	CICP3-201	2455	3.69266	2.6803	9.7821	8.81099	2.23041	1.87982	3.43057	3.2944	0.00143369	0.0180975
ENST00000457191.1	chr3	198223497	198226310	-1	ENSG00000230304.1	processed_pseudogene	CICP6	processed_pseudogene	CICP6-201	2729	2.86892	2.71259	6.92263	6.41101	1.95193	1.89242	2.98598	2.88967	0.00041245	0.0103404
ENST00000432723.3	chr1	487101	489906	1	ENSG00000233653.3	processed_pseudogene	CICP7	processed_pseudogene	CICP7-201	2477	2.32901	2.32443	7.2391	6.42112	1.73509	1.73311	3.04249	2.89164	0.000491307	0.0112449
ENST00000457648.1	chr15	43693040	43695280	1	ENSG00000223572.9	protein_coding	CKMT1A	nonsense_mediated_decay	CKMT1A-205	938	7.46818	5.2613	2.04819	1.69564	3.08205	2.64646	1.60795	1.43063	0.00626783	0.0390649
ENST00000479938.1	chr15	43695797	43696971	1	ENSG00000223572.9	protein_coding	CKMT1A	retained_intron	CKMT1A-206	931	26.5565	30.9217	5.50291	6.15021	4.78432	4.99646	2.70109	2.83799	0.000246222	0.00830988
ENST00000626814.1	chr15	43693875	43697217	1	ENSG00000223572.9	protein_coding	CKMT1A	protein_coding	CKMT1A-208	1073	8.0647	6.89902	1.7905	1.18584	3.18026	2.98167	1.48052	1.12819	0.00133929	0.0174842
ENST00000437534.3	chr15	43594027	43599406	1	ENSG00000237289.9	protein_coding	CKMT1B	nonsense_mediated_decay	CKMT1B-205	2396	15.9943	15.7912	3.60827	3.18634	4.08698	4.06963	2.20423	2.06569	3.16306e-05	0.00369822
ENST00000471245.1	chr1	154977299	154979074	1	ENSG00000173207.13	protein_coding	CKS1B	lncRNA	CKS1B-204	1166	11.3089	9.52313	3.56999	3.27378	3.62163	3.39549	2.19219	2.09551	0.000950526	0.0147897
ENST00000477676.6	chr1	154975032	154979125	1	ENSG00000173207.13	protein_coding	CKS1B	lncRNA	CKS1B-207	602	6.16048	5.46522	1.06379	1.58523	2.84006	2.6927	1.0453	1.37029	0.00277757	0.0251556
ENST00000461981.5	chr2	200853076	200860983	-1	ENSG00000013441.16	protein_coding	CLK1	retained_intron	CLK1-207	3173	5.19468	4.66602	1.71554	2.10531	2.63103	2.50234	1.44124	1.63474	0.00122885	0.0167555
ENST00000480484.5	chr15	75336076	75343224	1	ENSG00000140365.16	protein_coding	COMMD4	nonsense_mediated_decay	COMMD4-203	3225	5.49423	5.2284	12.7087	11.2446	2.69916	2.63886	3.77702	3.61407	0.000627389	0.0123776
ENST00000403710.5	chr22	19941773	19968958	1	ENSG00000093010.13	protein_coding	COMT	protein_coding	COMT-204	1548	4.52529	3.45372	10.9629	10.6856	2.46605	2.15501	3.5805	3.54666	0.00096411	0.0148499
ENST00000490521.1	chr10	75234426	75235336	-1	ENSG00000165644.11	protein_coding	COMTD1	lncRNA	COMTD1-205	562	26.3958	30.0028	15.9531	11.3204	4.77588	4.95433	4.08347	3.62297	0.00781412	0.0441873
ENST00000549525.1	chr12	120439971	120440737	1	ENSG00000111775.3	protein_coding	COX6A1	retained_intron	COX6A1-202	767	0.537246	1.07238	3.75725	4.14736	0.620348	1.05129	2.25013	2.36383	0.00578291	0.0373534
ENST00000647941.2	chr3	98579446	98593611	-1	ENSG00000080819.9	protein_coding	CPOX	protein_coding	CPOX-204	2709	63.278	60.1175	28.6041	28.8864	6.00625	5.93351	4.88773	4.90142	3.12329e-05	0.00369822
ENST00000469897.1	chr7	99453687	99456670	1	ENSG00000160917.15	protein_coding	CPSF4	retained_intron	CPSF4-210	689	4.18646	3.58135	8.36519	10.1571	2.37475	2.19577	3.22731	3.47989	0.00616386	0.0386431
ENST00000494016.1	chr11	61404288	61406170	-1	ENSG00000149532.15	protein_coding	CPSF7	lncRNA	CPSF7-213	656	8.79413	8.77685	2.92867	3.8793	3.29192	3.28937	1.97404	2.28667	0.00292464	0.0257621
ENST00000513486.1	chr4	8618092	8619487	1	ENSG00000109625.19	protein_coding	CPZ	retained_intron	CPZ-206	663	7.45824	8.06388	1.44887	1.43938	3.08036	3.18013	1.29212	1.28651	0.000544572	0.0116577
ENST00000610388.1	chr9	61944232	61945136	-1	ENSG00000276845.1	unprocessed_pseudogene	CR769775.1	unprocessed_pseudogene	CR769775.1-201	219	1.88159	1.87789	13.1589	11.6202	1.52686	1.52501	3.82364	3.65766	0.00295128	0.0259127
ENST00000489345.5	chr20	6009779	6034523	1	ENSG00000088766.12	protein_coding	CRLS1	lncRNA	CRLS1-206	644	1.27971	1.2772	3.97765	3.45764	1.18885	1.18726	2.31546	2.15628	0.00813679	0.0451771
ENST00000468349.1	chr21	33589461	33591718	-1	ENSG00000205758.12	protein_coding	CRYZL1	retained_intron	CRYZL1-219	1018	9.30998	10.9076	3.45993	3.43726	3.36597	3.57381	2.15702	2.14967	0.000918222	0.0145936
ENST00000503350.6	chr5	149504846	149513157	-1	ENSG00000113712.18	protein_coding	CSNK1A1	protein_coding	CSNK1A1-203	1099	4.87432	6.36159	14.2765	13.3146	2.55442	2.88002	3.93324	3.83941	0.0016525	0.0192443
ENST00000255641.13	chr19	1941172	1981338	1	ENSG00000133275.16	protein_coding	CSNK1G2	protein_coding	CSNK1G2-201	2895	8.39792	9.80201	22.121	19.8883	3.23234	3.43323	4.53113	4.38462	0.000675963	0.0127988
ENST00000465481.5	chr6	31666087	31668241	1	ENSG00000204435.13	protein_coding	CSNK2B	retained_intron	CSNK2B-205	579	7.11688	6.39261	2.2121	3.2964	3.02093	2.88608	1.68351	2.10313	0.00927369	0.0486451
ENST00000438862.6	chr11	33140966	33161531	-1	ENSG00000176102.13	protein_coding	CSTF3	protein_coding	CSTF3-203	1132	7.64436	6.17614	16.406	17.1416	3.11176	2.84321	4.12152	4.18123	0.00092017	0.0146151
ENST00000581967.1	chr17	8232712	8234768	-1	ENSG00000178971.16	protein_coding	CTC1	retained_intron	CTC1-209	542	5.32191	4.55267	1.18155	1.76072	2.66036	2.47318	1.12536	1.46504	0.00648745	0.0397381
ENST00000482755.6	chr11	70398537	70408342	1	ENSG00000085733.16	protein_coding	CTTN	retained_intron	CTTN-206	1087	11.3726	9.8369	4.12402	4.097	3.62908	3.43788	2.35728	2.34965	0.000958613	0.0148052
ENST00000464664.3	chr21	5972924	5973383	-1	ENSG00000274559.3	protein_coding	CU639417.1	protein_coding	CU639417.1-201	460	8.06219	7.15232	20.1866	22.1289	3.17986	3.02721	4.40508	4.53162	0.00098904	0.0150724
ENST00000370476.10	chr10	99732234	99756134	1	ENSG00000119929.13	protein_coding	CUTC	protein_coding	CUTC-202	1332	28.4611	29.3315	10.5772	9.31381	4.88074	4.92274	3.53321	3.36651	0.00010477	0.00575983
ENST00000393985.8	X	149541012	149548331	1	ENSG00000197620.11	protein_coding	CXorf40A	protein_coding	CXorf40A-202	2407	1.71196	1.87945	5.32116	5.02198	1.43933	1.52579	2.66019	2.59024	0.000392222	0.0101584
ENST00000478009.1	chr1	202965887	202967225	-1	ENSG00000159348.13	protein_coding	CYB5R1	lncRNA	CYB5R1-204	899	5.04198	5.947	2.13705	1.7692	2.59502	2.79639	1.64941	1.46947	0.00296282	0.0259455
ENST00000497655.1	chr1	202961876	202965384	-1	ENSG00000159348.13	protein_coding	CYB5R1	lncRNA	CYB5R1-207	3033	3.26067	3.38986	1.05572	0.943924	2.09108	2.13418	1.03965	0.958972	0.000314707	0.00917984
ENST00000566229.1	chr16	88643540	88650314	-1	ENSG00000051523.11	protein_coding	CYBA	protein_coding	CYBA-206	405	3.05235	3.04636	8.69681	8.63982	2.01876	2.01662	3.27751	3.26901	0.00268346	0.0246968
ENST00000461519.1	chr2	72135280	72144415	-1	ENSG00000003137.8	protein_coding	CYP26B1	protein_coding	CYP26B1-203	567	1.4535	1.45065	5.64728	6.1713	1.29484	1.29316	2.73276	2.84223	0.00248262	0.0237861
ENST00000371901.4	chr1	47023669	47050751	1	ENSG00000186377.8	protein_coding	CYP4X1	protein_coding	CYP4X1-201	2256	1.09592	1.09377	3.83219	3.38407	1.06759	1.0661	2.27268	2.13227	0.00091698	0.0145834
ENST00000481410.1	chr7	135166344	135168179	-1	ENSG00000122783.16	protein_coding	CYREN	retained_intron	CYREN-208	976	2.111	1.26411	5.24919	5.2148	1.63738	1.17895	2.64367	2.63571	0.00490884	0.0342051
ENST00000460271.5	chr3	138163349	138164203	-1	ENSG00000138231.13	protein_coding	DBR1	retained_intron	DBR1-202	572	9.36517	10.7847	1.67937	3.33674	3.37367	3.55885	1.4219	2.11661	0.00565064	0.0368823
ENST00000542661.1	chr12	31096914	31102729	1	ENSG00000013573.17	protein_coding	DDX11	retained_intron	DDX11-221	562	2.93287	2.19533	6.83703	6.79222	1.97558	1.67596	2.97031	2.96204	0.00445862	0.032543
ENST00000467279.1	chr22	38498553	38505901	-1	ENSG00000100201.21	protein_coding	DDX17	lncRNA	DDX17-206	712	0.578747	1.73283	5.84636	6.25482	0.65878	1.4504	2.77534	2.85894	0.00774016	0.0441086
ENST00000497196.5	chr22	38493361	38495046	-1	ENSG00000100201.21	protein_coding	DDX17	retained_intron	DDX17-210	856	6.73942	8.16751	16.833	15.9794	2.95223	3.19653	4.15648	4.08572	0.00135965	0.0176221
ENST00000448192.1	chr7	44566138	44569842	-1	ENSG00000136271.10	protein_coding	DDX56	protein_coding	DDX56-207	691	5.36702	4.76131	1.39016	1.8414	2.67062	2.5264	1.25711	1.5066	0.00361224	0.0288361
ENST00000472379.2	chr10	119104086	119105643	1	ENSG00000119979.18	protein_coding	DENND10	protein_coding	DENND10-204	992	5.40008	7.46234	1.9367	1.92401	2.67809	3.08106	1.5542	1.54795	0.00460951	0.0330222
ENST00000477746.1	chr1	153935833	153936642	-1	ENSG00000198837.10	protein_coding	DENND4B	retained_intron	DENND4B-207	457	9.0168	8.99908	2.10197	2.0882	3.32435	3.3218	1.63319	1.62677	0.000810121	0.0137965
ENST00000485359.1	chr1	153939588	153940652	-1	ENSG00000198837.10	protein_coding	DENND4B	retained_intron	DENND4B-210	891	9.71203	11.0777	3.9531	4.99824	3.42116	3.59427	2.30833	2.58454	0.00337132	0.0279635
ENST00000494683.1	chr1	153940895	153941434	-1	ENSG00000198837.10	protein_coding	DENND4B	retained_intron	DENND4B-212	456	6.3256	5.41129	1.40439	2.09278	2.87295	2.68061	1.26567	1.6289	0.00648745	0.0397381
ENST00000575209.5	chr17	5482270	5486175	-1	ENSG00000072849.11	protein_coding	DERL2	retained_intron	DERL2-211	786	3.14555	4.18583	0.81476	1.21413	2.05157	2.37458	0.859779	1.14674	0.0087229	0.0469757
ENST00000248879.8	chr22	20314238	20320060	-1	ENSG00000128185.10	protein_coding	DGCR6L	protein_coding	DGCR6L-201	1172	4.21912	4.56174	10.9284	11.671	2.38381	2.47554	3.57632	3.66346	0.000543971	0.0116577
ENST00000502309.1	chr4	963142	967175	-1	ENSG00000145214.14	protein_coding	DGKQ	lncRNA	DGKQ-202	818	2.51875	1.50828	5.87165	5.83318	1.81506	1.3267	2.78066	2.77256	0.00611881	0.0385125
ENST00000457607.1	chr3	47825028	47850187	1	ENSG00000132153.15	protein_coding	DHX30	protein_coding	DHX30-207	3748	1.20938	0.877819	3.58816	3.81927	1.14364	0.909058	2.19792	2.26881	0.000882508	0.0143228
ENST00000569935.1	chr16	72103101	72104554	1	ENSG00000140829.12	protein_coding	DHX38	retained_intron	DHX38-212	907	2.72592	4.08084	11.6501	9.82014	1.8976	2.34507	3.66108	3.43565	0.00375971	0.0295851
ENST00000478910.5	chr20	36497817	36527231	1	ENSG00000080845.17	protein_coding	DLGAP4	retained_intron	DLGAP4-208	2674	1.84922	1.07659	4.07136	4.28261	1.51057	1.05422	2.34237	2.40125	0.005235	0.035476
ENST00000434704.2	chr17	49990005	49995224	-1	ENSG00000064195.7	protein_coding	DLX3	protein_coding	DLX3-201	2602	1.74202	1.26444	6.52215	5.74589	1.45524	1.17915	2.91115	2.75401	0.000908689	0.0145366
ENST00000503410.1	chr17	49968970	49973191	1	ENSG00000108813.11	protein_coding	DLX4	lncRNA	DLX4-204	562	2.93287	2.19533	6.26728	7.35824	1.97558	1.67596	2.86141	3.0632	0.00764676	0.0438886
ENST00000470857.1	chr19	35509519	35510418	-1	ENSG00000161249.21	protein_coding	DMKN	retained_intron	DMKN-232	560	17.66	16.891	4.5743	5.6804	4.22188	4.16116	2.47879	2.73993	0.000630489	0.012389
ENST00000249356.4	chr7	108569874	108574850	1	ENSG00000128590.5	protein_coding	DNAJB9	protein_coding	DNAJB9-201	2409	45.3291	48.6544	22.9949	21.6558	5.53385	5.63385	4.58466	4.50181	0.00012176	0.0060249
ENST00000263697.6	chr1	28200278	28233029	-1	ENSG00000126698.11	protein_coding	DNAJC8	protein_coding	DNAJC8-201	1763	3.0385	3.73235	1.08974	0.72173	2.01382	2.24256	1.06332	0.783859	0.00344748	0.0282691
ENST00000453189.2	chr10	73238770	73243398	-1	ENSG00000213551.6	protein_coding	DNAJC9	lncRNA	DNAJC9-202	762	12.4377	14.0324	5.04253	3.75712	3.74822	3.91001	2.59515	2.25009	0.00171695	0.0196946
ENST00000493925.3	chr9	128240748	128247391	1	ENSG00000106976.20	protein_coding	DNM1	lncRNA	DNM1-209	728	7.35835	6.21406	1.31951	1.74782	3.06322	2.85081	1.21382	1.45829	0.0017514	0.019866
ENST00000562781.1	chr13	99087819	99088625	1	ENSG00000260992.1	lncRNA	DOCK9-DT	lncRNA	DOCK9-DT-201	807	0.510617	1.52884	4.76135	5.12433	0.595138	1.33848	2.52641	2.61455	0.009246	0.0485728
ENST00000473703.1	chr9	137113434	137115177	-1	ENSG00000176978.14	protein_coding	DPP7	lncRNA	DPP7-207	684	1.20488	1.20251	4.6813	6.04581	1.1407	1.13915	2.50622	2.81677	0.00605808	0.0383537
ENST00000550300.1	chr12	57607500	57609196	1	ENSG00000178498.16	protein_coding	DTX3	protein_coding	DTX3-206	791	3.64662	2.59961	10.1201	10.456	2.21618	1.84784	3.4751	3.51803	0.00148945	0.0183879
ENST00000547220.5	chr14	19062358	19115270	1	ENSG00000225210.10	transcribed_processed_pseudogene	DUXAP9	lncRNA	DUXAP9-201	665	1.2393	1.23687	4.33354	4.7835	1.16305	1.16148	2.41509	2.53194	0.00343416	0.0282167
ENST00000552316.1	chr12	120497824	120498493	1	ENSG00000088986.11	protein_coding	DYNLL1	lncRNA	DYNLL1-210	670	6.76529	7.36582	2.38956	3.32346	2.95704	3.06451	1.7611	2.11219	0.00565588	0.0368968
ENST00000378268.1	chr13	49668170	49691463	-1	ENSG00000123179.14	protein_coding	EBPL	protein_coding	EBPL-202	680	3.63589	3.62875	0.941767	1.40339	2.21285	2.21062	0.95737	1.26507	0.00653064	0.0398427
ENST00000372979.9	chr10	73133668	73168008	-1	ENSG00000122882.11	protein_coding	ECD	protein_coding	ECD-201	3006	7.12825	7.25106	2.55649	2.43392	3.02294	3.04458	1.83046	1.77986	9.07027e-05	0.00542516
ENST00000494307.1	chr10	73130155	73134754	-1	ENSG00000122882.11	protein_coding	ECD	protein_coding	ECD-207	457	6.31176	4.49954	1.40132	1.39213	2.87022	2.45931	1.26383	1.2583	0.00872677	0.0469861
ENST00000525358.1	chr10	125753779	125763582	1	ENSG00000107938.18	protein_coding	EDRF1	nonsense_mediated_decay	EDRF1-210	436	1.89022	1.88651	6.60965	5.83674	1.53118	1.52932	2.92783	2.77331	0.00507145	0.0348074
ENST00000593871.5	chr10	125745230	125752065	-1	ENSG00000236991.6	lncRNA	EDRF1-AS1	lncRNA	EDRF1-AS1-202	592	6.9606	6.94693	2.16352	1.61201	2.99288	2.9904	1.66153	1.38516	0.00169264	0.0195256
ENST00000316292.13	chr6	73515750	73521018	-1	ENSG00000156508.18	protein_coding	EEF1A1	protein_coding	EEF1A1-202	4441	5.28887	4.16722	1.00941	1.07443	2.6528	2.36939	1.00678	1.05271	0.000849963	0.0140573
ENST00000495704.1	chr3	138825063	138826329	1	ENSG00000241429.1	processed_pseudogene	EEF1A1P25	processed_pseudogene	EEF1A1P25-201	1267	10.4074	10.0624	3.03268	3.01281	3.5119	3.46759	2.01174	2.00461	0.000151082	0.00658296
ENST00000645586.1	chr20	63490081	63498748	-1	ENSG00000101210.12	protein_coding	EEF1A2	retained_intron	EEF1A2-206	3996	1.5468	2.16127	6.25017	6.05	1.34869	1.6605	2.85801	2.81762	0.000731041	0.0133215
ENST00000495711.2	chr10	124748149	124760503	-1	ENSG00000203791.15	protein_coding	EEF1AKMT2	nonsense_mediated_decay	EEF1AKMT2-205	524	7.86389	10.203	3.05535	2.42826	3.14794	3.48581	2.01983	1.77748	0.0043927	0.0322933
ENST00000379715.10	chr6	8079395	8102548	-1	ENSG00000124802.12	protein_coding	EEF1E1	protein_coding	EEF1E1-201	1047	79.1075	75.8098	36.0876	34.6358	6.32387	6.26322	5.21286	5.15526	4.7687e-05	0.00420816
ENST00000521440.5	chr8	108233394	108248698	-1	ENSG00000104408.10	protein_coding	EIF3E	protein_coding	EIF3E-211	746	31.4851	31.9745	12.4475	11.0867	5.0217	5.04328	3.74926	3.59535	0.000167392	0.00690007
ENST00000338825.5	chr8	38030534	38060365	1	ENSG00000187840.5	protein_coding	EIF4EBP1	protein_coding	EIF4EBP1-201	827	0.996536	1.49187	10.0668	11.924	0.997499	1.31723	3.46816	3.69198	0.0012984	0.0172584
ENST00000441206.1	chr10	80247219	80247683	-1	ENSG00000234743.1	processed_pseudogene	EIF5AP4	processed_pseudogene	EIF5AP4-201	465	7.9755	6.19098	2.06581	1.36818	3.16599	2.84619	1.61627	1.24378	0.00558382	0.0366779
ENST00000454977.1	chr2	3298341	3301465	-1	ENSG00000224885.1	lncRNA	EIPR1-IT1	lncRNA	EIPR1-IT1-201	718	2.29564	1.71835	5.35155	5.31648	1.72056	1.44273	2.66711	2.65912	0.00445862	0.032543
ENST00000323570.8	chr4	140524168	140553770	1	ENSG00000179387.10	protein_coding	ELMOD2	protein_coding	ELMOD2-201	4399	46.0871	46.651	16.596	16.6319	5.55726	5.57443	4.13718	4.14011	2.10678e-06	0.00136518
ENST00000354666.4	chr6	10980759	11044305	-1	ENSG00000197977.4	protein_coding	ELOVL2	protein_coding	ELOVL2-201	3988	25.1084	24.4404	7.94882	8.53485	4.70644	4.66905	3.1617	3.25321	2.1374e-05	0.003162
ENST00000594508.1	chr19	50481090	50481948	1	ENSG00000161671.16	protein_coding	EMC10	retained_intron	EMC10-203	859	1.43912	1.43629	6.70968	8.5173	1.28636	1.28469	2.94667	3.25055	0.0026709	0.0246368
ENST00000372642.5	chr9	128818500	128822676	1	ENSG00000167136.7	protein_coding	ENDOG	protein_coding	ENDOG-201	1145	2.51919	3.59177	9.22849	8.61238	1.81524	2.19905	3.35452	3.26489	0.00205982	0.0213361
ENST00000362052.7	chr1	150627054	150629577	-1	ENSG00000143420.18	protein_coding	ENSA	protein_coding	ENSA-207	703	11.137	11.1151	3.64382	3.61994	3.60134	3.59873	2.21531	2.20788	0.000400436	0.0102393
ENST00000358689.9	chr8	23429162	23457647	-1	ENSG00000197217.13	protein_coding	ENTPD4	protein_coding	ENTPD4-202	5803	22.2259	23.1745	10.0977	9.86704	4.53767	4.59541	3.47218	3.44189	2.12222e-05	0.003162
ENST00000523053.1	chr8	664622	669277	-1	ENSG00000104714.14	protein_coding	ERICH1	retained_intron	ERICH1-208	735	7.28827	7.27395	0.871295	1.29838	3.05107	3.04858	0.904037	1.20062	0.000794894	0.013693
ENST00000489158.1	chr10	97443787	97446006	-1	ENSG00000171311.13	protein_coding	EXOSC1	retained_intron	EXOSC1-211	2113	6.43551	7.59066	2.72769	2.55927	2.89443	3.10277	1.89828	1.83158	0.000999564	0.0151169
ENST00000498148.5	chr1	31365721	31373073	-1	ENSG00000121769.8	protein_coding	FABP3	nonsense_mediated_decay	FABP3-204	693	4.1623	3.56068	0.9241	1.37707	2.36801	2.18925	0.944184	1.24918	0.00648745	0.0397381
ENST00000486269.1	chr8	81283028	81283940	1	ENSG00000164687.11	protein_coding	FABP5	retained_intron	FABP5-204	579	3.55844	4.97203	1.10605	1.0988	2.18854	2.57822	1.07454	1.06956	0.00854474	0.0464147
ENST00000477084.1	X	54173789	54183281	-1	ENSG00000184083.12	protein_coding	FAM120C	protein_coding	FAM120C-203	1140	9.03657	10.8226	4.49405	3.90652	3.32719	3.56347	2.45787	2.2947	0.00244749	0.0236095
ENST00000468462.1	chr10	73234108	73242181	1	ENSG00000138286.15	protein_coding	FAM149B1	retained_intron	FAM149B1-205	2520	7.19483	7.83349	2.92247	2.27216	3.03471	3.14298	1.97176	1.71024	0.000859381	0.0141174
ENST00000607940.1	chr10	73230473	73231306	1	ENSG00000138286.15	protein_coding	FAM149B1	lncRNA	FAM149B1-208	834	8.39946	7.39673	2.68754	2.28851	3.23258	3.06983	1.88266	1.71743	0.00122292	0.0167281
ENST00000435205.6	chr4	151409176	151670503	1	ENSG00000164142.16	protein_coding	FAM160A1	protein_coding	FAM160A1-201	11517	4.97329	5.14207	1.94617	1.85056	2.57853	2.61872	1.55884	1.51124	3.32903e-05	0.00373937
ENST00000477892.5	chr3	122384182	122412334	1	ENSG00000114023.15	protein_coding	FAM162A	protein_coding	FAM162A-203	3052	7.56087	8.75877	2.72779	3.54374	3.09776	3.2867	1.89832	2.18388	0.00201375	0.0210991
ENST00000562400.1	chr16	57178526	57181790	-1	ENSG00000172775.17	protein_coding	FAM192A	lncRNA	FAM192A-204	564	6.57555	6.56263	18.1674	16.3563	2.92135	2.91889	4.26058	4.11739	0.000913054	0.0145723
ENST00000309733.6	chr4	112145454	112195256	1	ENSG00000174749.6	protein_coding	FAM241A	protein_coding	FAM241A-201	8844	15.7018	17.81	7.67555	7.69719	4.06193	4.23343	3.11696	3.12055	0.000356168	0.00976028
ENST00000373279.6	chr10	69630247	69633596	1	ENSG00000171224.9	protein_coding	FAM241B	protein_coding	FAM241B-201	1073	28.4185	32.962	14.6224	14.5266	4.87865	5.08585	3.96554	3.95667	0.00095341	0.0147928
ENST00000656580.1	chr9	61856101	61918077	1	ENSG00000231527.7	lncRNA	FAM27C	lncRNA	FAM27C-216	1324	3.42352	3.4168	9.19005	7.92854	2.1452	2.143	3.34909	3.15842	0.00148055	0.0183493
ENST00000158526.9	X	154444459	154450099	1	ENSG00000071859.15	protein_coding	FAM50A	protein_coding	FAM50A-201	1240	3.32313	3.3166	11.1037	10.5179	2.11207	2.10989	3.59738	3.52581	0.000220824	0.00801596
ENST00000522324.5	chr8	93700550	93705552	1	ENSG00000188343.13	protein_coding	FAM92A	protein_coding	FAM92A-214	1072	10.763	9.20727	3.58434	4.45106	3.55618	3.35153	2.19671	2.44654	0.00262852	0.024421
ENST00000528023.3	chr15	41163162	41164374	1	ENSG00000157021.9	unprocessed_pseudogene	FAM92A1P1	unprocessed_pseudogene	FAM92A1P1-201	890	6.94496	6.93132	2.51843	1.42967	2.99004	2.98756	1.81493	1.28076	0.00400694	0.030677
ENST00000445210.1	chr2	169560530	169573875	-1	ENSG00000138399.18	protein_coding	FASTKD1	protein_coding	FASTKD1-203	1850	8.01861	9.11437	3.63471	3.61089	3.17291	3.33833	2.21248	2.20505	0.000747243	0.0134405
ENST00000503253.1	chr4	186600331	186601700	-1	ENSG00000083857.14	protein_coding	FAT1	retained_intron	FAT1-203	462	1.78384	0.890169	6.93075	6.1968	1.47708	0.918515	2.98746	2.84736	0.00583953	0.0375339
ENST00000509647.1	chr4	186708363	186726722	-1	ENSG00000083857.14	protein_coding	FAT1	protein_coding	FAT1-208	1852	1.33499	1.11031	4.66815	5.15285	1.22342	1.07745	2.50288	2.62125	0.000723005	0.0132482
ENST00000477822.2	chr6	152970519	152973985	-1	ENSG00000112029.10	protein_coding	FBXO5	retained_intron	FBXO5-203	2610	5.99945	6.14524	2.57633	2.19381	2.80724	2.83698	1.83848	1.67528	0.000488813	0.0111983
ENST00000474345.5	chr1	155308854	155318287	1	ENSG00000160752.14	protein_coding	FDPS	nonsense_mediated_decay	FDPS-210	713	6.93522	5.768	1.79636	1.78459	2.98827	2.75873	1.48355	1.47746	0.00188188	0.0204785
ENST00000509595.2	chr9	42667506	42668887	-1	ENSG00000216829.6	unprocessed_pseudogene	FGF7P4	unprocessed_pseudogene	FGF7P4-201	295	2.79368	4.18229	13.0251	11.8614	1.9236	2.37359	3.80994	3.68498	0.00414698	0.0312674
ENST00000441829.3	chr9	42625436	42626813	1	ENSG00000204816.5	unprocessed_pseudogene	FGF7P5	unprocessed_pseudogene	FGF7P5-201	291	4.24812	5.65303	14.3045	13.1176	2.3918	2.73401	3.93588	3.81943	0.00436098	0.032118
ENST00000366560.3	chr1	241497603	241519761	-1	ENSG00000091483.6	protein_coding	FH	protein_coding	FH-201	1797	109.38	106.419	51.8522	51.6894	6.78634	6.74711	5.72389	5.71944	9.50998e-06	0.0024018
ENST00000221665.5	chr19	55591376	55599517	-1	ENSG00000179943.8	protein_coding	FIZ1	protein_coding	FIZ1-201	2645	7.63377	7.77426	17.6746	15.9953	3.10999	3.13328	4.22301	4.08707	0.000348899	0.00971215
ENST00000422725.4	chr1	1598012	1600135	-1	ENSG00000228594.4	protein_coding	FNDC10	protein_coding	FNDC10-201	2124	30.0708	29.8181	65.2763	68.2932	4.95749	4.94571	6.05042	6.11464	4.47946e-05	0.00410097
ENST00000649859.1	chr16	86566829	86569728	1	ENSG00000176692.8	protein_coding	FOXC2	protein_coding	FOXC2-201	2900	1.42092	2.1272	6.18319	6.14267	1.27556	1.64487	2.84462	2.83646	0.00113308	0.0160283
ENST00000496023.1	chr7	4758009	4760029	1	ENSG00000164916.11	protein_coding	FOXK1	retained_intron	FOXK1-203	1928	1.06864	1.70647	3.65374	3.95978	1.04868	1.43641	2.21839	2.31028	0.0054632	0.0361609
ENST00000652220.1	chr21	8462320	8462798	1	ENSG00000286149.1	TEC	FP236383.11	TEC	FP236383.11-201	479	15.4848	12.0201	4.01087	3.32049	4.04306	3.70267	2.32506	2.11119	0.0025447	0.0240662
ENST00000650962.1	chr21	8417757	8418235	1	ENSG00000286267.1	TEC	FP236383.13	TEC	FP236383.13-201	479	14.6245	12.0201	3.34239	2.65639	3.96574	3.70267	2.11849	1.87042	0.00143977	0.0181174
ENST00000625598.1	chr21	8393419	8394341	-1	ENSG00000280614.1	lncRNA	FP236383.4	lncRNA	FP236383.4-201	923	15885.4	15845.2	7696.96	7603.44	13.9555	13.9519	12.9103	12.8926	0.000225594	0.00805701
ENST00000627981.1	chr21	8437629	8438551	-1	ENSG00000281181.1	lncRNA	FP236383.5	lncRNA	FP236383.5-201	923	15880.9	15841.2	7695.23	7603.1	13.9551	13.9515	12.9099	12.8926	0.000203579	0.00774637
ENST00000651830.1	chr21	8235354	8235832	1	ENSG00000286155.1	TEC	FP671120.10	TEC	FP671120.10-201	479	14.6245	12.8786	2.67391	1.99229	3.96574	3.79479	1.87732	1.58125	0.000743219	0.0134199
ENST00000631211.1	chr21	8210384	8211306	-1	ENSG00000280800.1	lncRNA	FP671120.6	lncRNA	FP671120.6-201	923	15891.2	15850.6	7699.39	7603.1	13.956	13.9523	12.9107	12.8926	0.000276416	0.00867358
ENST00000629969.1	chr21	8254592	8255514	-1	ENSG00000281383.1	lncRNA	FP671120.7	lncRNA	FP671120.7-201	923	10354.4	10345.2	4781.5	4721.56	13.3381	13.3368	12.2236	12.2054	2.6982e-09	6.41215e-05
ENST00000359204.5	chr10	93667883	93702592	-1	ENSG00000148690.12	protein_coding	FRA10AC1	protein_coding	FRA10AC1-201	3109	44.9311	48.9436	20.7013	19.6448	5.5214	5.64223	4.43971	4.36771	0.000109153	0.0058727
ENST00000508909.5	chr4	78057604	78072107	1	ENSG00000138759.19	protein_coding	FRAS1	nonsense_mediated_decay	FRAS1-204	2297	1.25576	2.1485	4.73959	4.15458	1.17361	1.65466	2.52095	2.36586	0.00852321	0.0463496
ENST00000603037.2	X	74196351	74293574	-1	ENSG00000230590.11	lncRNA	FTX	lncRNA	FTX-210	8347	10.7127	11.0858	2.83873	2.93445	3.55	3.59524	1.94063	1.97616	9.07268e-06	0.0024018
ENST00000327891.6	chr5	73508685	73509254	1	ENSG00000255883.1	processed_pseudogene	FUNDC2P1	processed_pseudogene	FUNDC2P1-201	570	2.8917	4.32903	8.98809	10.0453	1.9604	2.41387	3.32021	3.46537	0.00639429	0.0394802
ENST00000487045.6	chr16	31180139	31183350	1	ENSG00000089280.18	protein_coding	FUS	retained_intron	FUS-205	952	9.95542	10.7998	23.2078	24.0582	3.45357	3.5607	4.5974	4.64721	0.000296675	0.00895298
ENST00000489264.2	chr10	73773605	73780251	1	ENSG00000196968.11	protein_coding	FUT11	lncRNA	FUT11-204	1635	13.6096	13.8344	5.09188	5.25307	3.86884	3.89087	2.60689	2.64456	0.00010184	0.00571535
ENST00000467259.1	chr6	29629899	29633067	-1	ENSG00000204681.11	protein_coding	GABBR1	retained_intron	GABBR1-207	1252	16.7855	17.081	7.41679	6.09781	4.15263	4.1764	3.07327	2.82737	0.000579694	0.0120187
ENST00000579368.1	chr18	8695856	8707621	-1	ENSG00000265962.1	lncRNA	GACAT2	lncRNA	GACAT2-201	818	23.1725	19.1049	9.78609	7.38869	4.5953	4.32948	3.4311	3.06845	0.00387051	0.0301126
ENST00000265643.4	chr11	68684544	68691175	1	ENSG00000069482.7	protein_coding	GAL	protein_coding	GAL-201	749	88.0251	87.8522	35.0554	36.5245	6.47614	6.47334	5.17214	5.22976	2.7696e-05	0.00358884
ENST00000447102.8	chr19	1397811	1401570	-1	ENSG00000130005.13	protein_coding	GAMT	protein_coding	GAMT-202	1769	7.45402	8.13682	2.53409	2.69731	3.07964	3.19169	1.82134	1.88648	0.000326681	0.00938354
ENST00000454068.5	chr1	173863911	173867815	-1	ENSG00000234741.8	lncRNA	GAS5	lncRNA	GAS5-224	688	6.58829	8.96638	2.32704	2.31179	2.92377	3.31707	1.73424	1.72761	0.00446737	0.0325836
ENST00000650796.1	chr1	173863931	173867991	-1	ENSG00000234741.8	lncRNA	GAS5	retained_intron	GAS5-230	3145	11.268	9.93819	3.15619	2.2252	3.61683	3.4513	2.05526	1.68939	0.000809006	0.0137965
ENST00000297537.4	chr7	151148589	151167548	-1	ENSG00000164900.4	protein_coding	GBX1	protein_coding	GBX1-201	1092	4.90557	4.51932	1.46612	1.45651	2.56208	2.46449	1.30224	1.29661	0.000958792	0.0148052
ENST00000412734.6	chr7	877905	891066	1	ENSG00000239857.7	protein_coding	GET4	protein_coding	GET4-203	873	3.77611	4.71086	15.0381	16.397	2.25584	2.51371	4.00343	4.12077	0.000579696	0.0120187
ENST00000483490.1	chr1	92482990	92484682	-1	ENSG00000162676.12	protein_coding	GFI1	lncRNA	GFI1-204	508	1.62231	0.809563	5.67285	5.00949	1.39084	0.855642	2.7383	2.58724	0.00789003	0.0443467
ENST00000466414.1	X	101397807	101398694	-1	ENSG00000102393.10	protein_coding	GLA	lncRNA	GLA-202	618	3.33388	3.9928	1.03625	1.02946	2.11566	2.31985	1.02591	1.02109	0.00507217	0.0348074
ENST00000490658.2	chr3	33045606	33046192	-1	ENSG00000170266.16	protein_coding	GLB1	lncRNA	GLB1-217	257	20.8439	19.2027	9.96734	7.42652	4.44916	4.33648	3.45514	3.07494	0.00539828	0.0359782
ENST00000479571.1	chr22	23122378	23123342	1	ENSG00000128266.9	protein_coding	GNAZ	lncRNA	GNAZ-201	581	7.09239	6.37061	1.65336	1.09502	3.01657	2.88178	1.40782	1.06696	0.00203013	0.0211996
ENST00000294117.6	chr11	62707676	62709201	1	ENSG00000162188.6	protein_coding	GNG3	protein_coding	GNG3-201	864	1.90772	1.90397	6.30025	5.89079	1.53989	1.53803	2.86795	2.78467	0.00114474	0.0161164
ENST00000462550.5	chr3	52686032	52687827	1	ENSG00000163938.17	protein_coding	GNL3	retained_intron	GNL3-204	597	9.66323	11.7109	3.75445	2.13134	3.41457	3.66799	2.24928	1.64678	0.00540784	0.035985
ENST00000521349.1	chr8	41618532	41621373	1	ENSG00000158669.11	protein_coding	GPAT4	retained_intron	GPAT4-209	842	4.89391	3.41901	1.14086	1.13338	2.55923	2.14372	1.09819	1.09314	0.00739816	0.0430778
ENST00000553588.1	chr14	76180782	76196585	1	ENSG00000089916.18	protein_coding	GPATCH2L	protein_coding	GPATCH2L-203	776	5.31015	5.82969	12.7915	14.7573	2.65767	2.77182	3.78571	3.97795	0.00197483	0.0209154
ENST00000588554.1	chr17	44474420	44503406	-1	ENSG00000186566.13	protein_coding	GPATCH8	retained_intron	GPATCH8-206	565	1.45865	2.18367	5.66727	6.19315	1.29786	1.67069	2.7371	2.84662	0.00560506	0.0367678
ENST00000280187.11	chr4	175632934	176002332	-1	ENSG00000150625.16	protein_coding	GPM6A	protein_coding	GPM6A-201	2854	3.60956	2.88198	1.00974	1.11458	2.20463	1.95679	1.00701	1.08037	0.00204309	0.0212516
ENST00000355897.10	chr3	170037995	170085392	1	ENSG00000173890.17	protein_coding	GPR160	protein_coding	GPR160-201	1962	13.2315	10.6902	4.56963	4.21543	3.83102	3.54723	2.47758	2.38279	0.00143944	0.0181174
ENST00000374024.4	chr1	27392622	27395814	1	ENSG00000181773.7	protein_coding	GPR3	protein_coding	GPR3-201	2137	2.89238	4.23382	8.09118	8.18701	1.96065	2.38786	3.18447	3.1996	0.00405612	0.0308906
ENST00000303921.3	chr7	124743885	124765792	-1	ENSG00000170775.3	protein_coding	GPR37	protein_coding	GPR37-201	5298	0.855558	1.08675	4.47242	3.24227	0.891853	1.06126	2.45218	2.08484	0.00473129	0.0335611
ENST00000218316.4	X	151176584	151181465	1	ENSG00000102195.10	protein_coding	GPR50	protein_coding	GPR50-201	2020	60.5862	60.8743	7.92576	7.71635	5.94453	5.95127	3.15798	3.12372	1.4538e-06	0.00120885
ENST00000487399.5	chr9	37422714	37426650	1	ENSG00000137106.18	protein_coding	GRHPR	lncRNA	GRHPR-206	952	8.22404	7.77589	1.34538	2.33899	3.2054	3.13355	1.22982	1.73941	0.00228095	0.0227388
ENST00000512404.2	chr9	37432087	37433881	1	ENSG00000137106.18	protein_coding	GRHPR	lncRNA	GRHPR-211	370	15.5917	13.3381	4.32704	6.01816	4.05239	3.84178	2.41333	2.81109	0.00456452	0.0329582
ENST00000637419.1	chr16	85169525	85634132	1	ENSG00000131149.19	protein_coding	GSE1	protein_coding	GSE1-216	2683	2.15019	2.75909	7.16066	7.70655	1.65544	1.91038	3.02869	3.1221	0.000740723	0.0133922
ENST00000221130.11	chr8	30678066	30727846	-1	ENSG00000104687.14	protein_coding	GSR	protein_coding	GSR-201	3034	5.02521	6.37084	1.89968	1.67753	2.59101	2.88183	1.53589	1.42091	0.00163221	0.0191177
ENST00000486559.5	chr6	52977948	52988002	-1	ENSG00000170899.11	protein_coding	GSTA4	lncRNA	GSTA4-206	1698	6.79499	6.29724	1.69718	0.936698	2.96255	2.86735	1.43145	0.953599	0.00174378	0.0198255
ENST00000355904.9	chr8	30578318	30658236	-1	ENSG00000197265.9	protein_coding	GTF2E2	protein_coding	GTF2E2-201	1747	27.3611	27.7782	12.83	11.8355	4.82584	4.8469	3.78973	3.68207	9.45341e-05	0.00550696
ENST00000621640.1	chr7	74736503	74743882	1	ENSG00000263001.6	protein_coding	GTF2I	retained_intron	GTF2I-220	674	1.83413	1.22035	5.7009	7.07943	1.50291	1.15079	2.74436	3.01425	0.00562473	0.0367956
ENST00000609439.2	chr7	45769105	45815263	1	ENSG00000272556.2	transcribed_unprocessed_pseudogene	GTF2IP13	lncRNA	GTF2IP13-202	10247	14.8388	14.93	32.0607	31.7885	3.98539	3.99368	5.04705	5.03512	1.53307e-06	0.00120885
ENST00000441415.1	chr7	65084103	65100232	1	ENSG00000226002.1	unprocessed_pseudogene	GTF2IP14	unprocessed_pseudogene	GTF2IP14-201	586	6.32868	7.71986	17.4854	15.1994	2.87355	3.12431	4.20831	4.01787	0.00309947	0.0266491
ENST00000484624.1	chr7	74818807	74821224	-1	ENSG00000196275.14	protein_coding	GTF2IRD2	retained_intron	GTF2IRD2-203	2047	1.61043	2.00908	7.6648	7.61457	1.38428	1.58932	3.11517	3.10678	0.000235773	0.0082332
ENST00000329970.8	chr6	110958706	110967872	1	ENSG00000155115.7	protein_coding	GTF3C6	protein_coding	GTF3C6-201	788	3.13757	2.60951	6.90789	6.86262	2.04878	1.8518	2.98329	2.97501	0.00254827	0.0240662
ENST00000484971.1	chr22	38730613	38736184	1	ENSG00000100226.16	protein_coding	GTPBP1	nonsense_mediated_decay	GTPBP1-210	582	2.83208	3.53315	9.35294	8.74509	1.93813	2.18051	3.37197	3.28467	0.00218139	0.0221436
ENST00000459959.1	chr6	43622951	43623795	-1	ENSG00000172432.19	protein_coding	GTPBP2	lncRNA	GTPBP2-207	721	64.0105	59.892	26.2023	29.119	6.0226	5.92818	4.76566	4.9126	0.000304505	0.0090883
ENST00000340857.3	chr22	37805093	37807436	1	ENSG00000189060.5	protein_coding	H1F0	protein_coding	H1F0-201	2344	232.579	219.139	494.235	504.16	7.86777	7.78227	8.95197	8.9806	1.88006e-05	0.00296995
ENST00000599962.2	chr21	43565182	43565648	1	ENSG00000234289.6	protein_coding	H2BFS	protein_coding	H2BFS-201	467	7.94135	7.04511	19.884	21.7972	3.16049	3.00811	4.38433	4.51078	0.00098904	0.0150724
ENST00000243706.8	chr4	2228349	2242133	-1	ENSG00000214367.8	protein_coding	HAUS3	protein_coding	HAUS3-201	5620	9.67846	9.8058	3.64641	4.35834	3.41663	3.43373	2.21612	2.42179	0.000382947	0.010093
ENST00000367822.9	chr6	135035857	135054884	-1	ENSG00000112339.15	protein_coding	HBS1L	protein_coding	HBS1L-203	2793	17.2617	15.9026	4.12719	5.92242	4.19075	4.07917	2.35817	2.79128	0.00115078	0.016132
ENST00000463172.5	chr1	32292137	32327445	1	ENSG00000116478.12	protein_coding	HDAC1	lncRNA	HDAC1-203	895	4.60411	5.05457	1.78883	1.77711	2.48648	2.59802	1.47966	1.47358	0.00188331	0.0204785
ENST00000459788.1	chr2	241239811	241242790	-1	ENSG00000115677.17	protein_coding	HDLBP	retained_intron	HDLBP-228	563	5.85531	5.11333	1.13748	0.565013	2.77722	2.61196	1.09591	0.646175	0.00354444	0.0285994
ENST00000563945.1	chr15	28320122	28322119	-1	ENSG00000128731.17	protein_coding	HERC2	lncRNA	HERC2-204	491	9.23166	12.5639	4.56498	3.8872	3.35497	3.7617	2.47638	2.28901	0.00844857	0.046149
ENST00000619021.4	chr15	22516909	22590815	1	ENSG00000276550.4	transcribed_unprocessed_pseudogene	HERC2P2	lncRNA	HERC2P2-205	5746	31.3389	28.486	14.2101	14.3938	5.0152	4.88196	3.92696	3.94428	0.000175636	0.00704965
ENST00000492996.6	chr10	68067689	68075283	-1	ENSG00000148634.15	protein_coding	HERC4	protein_coding	HERC4-211	3385	7.18227	7.04667	1.98647	2.25538	3.0325	3.00839	1.57844	1.70283	0.000118385	0.00594756
ENST00000564678.1	chr16	56935951	56943877	1	ENSG00000051108.15	protein_coding	HERPUD1	retained_intron	HERPUD1-209	2199	4.12255	5.04955	1.31051	0.867947	2.35686	2.59683	1.20821	0.901453	0.00216754	0.0220305
ENST00000568814.1	chr16	56942011	56943407	1	ENSG00000051108.15	protein_coding	HERPUD1	lncRNA	HERPUD1-216	509	12.1434	13.7355	1.25816	1.87487	3.71627	3.88123	1.17515	1.5235	0.000775901	0.0135896
ENST00000569569.5	chr16	56932147	56937413	1	ENSG00000051108.15	protein_coding	HERPUD1	retained_intron	HERPUD1-218	1125	7.32565	7.67682	1.70774	1.41379	3.05756	3.11717	1.43709	1.2713	0.000321016	0.00928628
ENST00000378453.4	chr1	2528745	2530263	-1	ENSG00000197921.6	protein_coding	HES5	protein_coding	HES5-201	1324	9.33688	10.2504	23.7007	25.7077	3.36973	3.4919	4.62648	4.73918	0.000335594	0.00951872
ENST00000578632.1	chr17	82423310	82433751	1	ENSG00000169660.16	protein_coding	HEXD	protein_coding	HEXD-206	582	0.70802	1.41326	5.50173	6.55881	0.772325	1.27098	2.70082	2.91816	0.00571834	0.0371068
ENST00000332499.3	chr17	45148502	45152101	1	ENSG00000186834.3	protein_coding	HEXIM1	protein_coding	HEXIM1-201	3600	61.2378	60.2036	132.794	131.306	5.95972	5.93555	7.06387	7.04773	1.01149e-06	0.00120885
ENST00000521111.1	chr8	79766767	79767784	-1	ENSG00000164683.17	protein_coding	HEY1	retained_intron	HEY1-206	612	13.4663	10.7518	4.70884	5.71753	3.85462	3.55482	2.5132	2.74793	0.00599537	0.0381062
ENST00000343677.3	chr6	26055787	26056428	-1	ENSG00000187837.3	protein_coding	HIST1H1C	protein_coding	HIST1H1C-201	642	46.855	55.0907	183.542	167.475	5.5806	5.80969	7.5278	7.39639	0.000161753	0.00677519
ENST00000359193.3	chr6	27133042	27135291	1	ENSG00000196787.3	protein_coding	HIST1H2AG	protein_coding	HIST1H2AG-201	2250	7.50879	6.94569	14.6581	17.531	3.08895	2.99017	3.96884	4.21187	0.00236143	0.0232256
ENST00000289316.2	chr6	26158146	26171349	1	ENSG00000158373.8	protein_coding	HIST1H2BD	protein_coding	HIST1H2BD-201	789	5.22266	4.16992	16.6391	16.1269	2.63753	2.37014	4.1407	4.09819	0.000443126	0.0105404
ENST00000356950.1	chr6	27146418	27146798	-1	ENSG00000197903.7	protein_coding	HIST1H2BK	protein_coding	HIST1H2BK-201	381	251.999	283.887	599.221	593.624	7.98299	8.15425	9.22935	9.21583	7.15928e-05	0.00489965
ENST00000369159.2	chr1	149842188	149842736	-1	ENSG00000203812.2	protein_coding	HIST2H2AA3	protein_coding	HIST2H2AA3-201	549	43.5336	35.2079	407.104	420.66	5.47682	5.17823	8.67279	8.71994	1.77851e-05	0.00292876
ENST00000607355.2	chr1	149851061	149851624	1	ENSG00000272196.2	protein_coding	HIST2H2AA4	protein_coding	HIST2H2AA4-201	564	41.6451	34.2715	388.896	397.628	5.41431	5.14043	8.60695	8.6389	1.15047e-05	0.0024018
ENST00000331380.3	chr1	149886975	149887364	1	ENSG00000184260.5	protein_coding	HIST2H2AC	protein_coding	HIST2H2AC-201	390	4.22633	5.27254	19.7047	22.8381	2.3858	2.64905	4.37188	4.5752	0.00120229	0.0165439
ENST00000564237.2	chr1	149844498	149850937	-1	ENSG00000261716.2	transcribed_unprocessed_pseudogene	HIST2H2BC	lncRNA	HIST2H2BC-202	6440	8.51009	7.85477	70.4044	71.5237	3.24946	3.14646	6.15794	6.18038	2.10242e-06	0.00136518
ENST00000608318.2	chr1	149842875	149846486	1	ENSG00000220323.4	transcribed_unprocessed_pseudogene	HIST2H2BD	lncRNA	HIST2H2BD-202	3612	5.24782	4.44049	38.1191	39.6307	2.64335	2.44374	5.2898	5.3445	1.90433e-05	0.00298195
ENST00000369155.3	chr1	149884459	149886652	-1	ENSG00000184678.10	protein_coding	HIST2H2BE	protein_coding	HIST2H2BE-201	2194	9.01515	8.99744	35.4644	36.3919	3.32411	3.32156	5.18841	5.22465	1.05492e-05	0.0024018
ENST00000369167.2	chr1	149810406	149812359	-1	ENSG00000203814.6	protein_coding	HIST2H2BF	protein_coding	HIST2H2BF-201	1954	1.68707	1.26282	5.73543	6.83741	1.42604	1.17812	2.75177	2.97038	0.00155926	0.018809
ENST00000403683.1	chr1	149852619	149854274	1	ENSG00000203852.3	protein_coding	HIST2H3A	protein_coding	HIST2H3A-201	1656	10.451	11.4238	131.87	136.192	3.5174	3.63504	7.05387	7.10006	5.70285e-06	0.00199144
ENST00000369158.1	chr1	149839538	149841193	-1	ENSG00000203811.1	protein_coding	HIST2H3C	protein_coding	HIST2H3C-201	1656	10.451	11.4238	131.677	136.192	3.5174	3.63504	7.05177	7.10006	6.14129e-06	0.00209288
ENST00000331491.1	chr1	149813271	149813681	-1	ENSG00000183598.3	protein_coding	HIST2H3D	protein_coding	HIST2H3D-201	411	2.0052	3.00188	17.1397	13.1575	1.58746	2.00068	4.18108	3.8235	0.00398805	0.0306659
ENST00000614272.1	chr1	149832670	149834631	1	ENSG00000270882.2	protein_coding	HIST2H4A	nonsense_mediated_decay	HIST2H4A-203	942	6.12415	1.74632	44.1891	46.601	2.83272	1.4575	5.4979	5.57292	0.00235611	0.0232229
ENST00000618193.1	chr1	149832668	149834484	1	ENSG00000270882.2	protein_coding	HIST2H4A	nonsense_mediated_decay	HIST2H4A-204	1547	19.7111	19.9382	110.942	113.916	4.37233	4.38806	6.80661	6.84444	3.78261e-06	0.00186079
ENST00000612061.1	chr1	149859185	149861148	-1	ENSG00000270276.2	protein_coding	HIST2H4B	nonsense_mediated_decay	HIST2H4B-202	1694	13.3788	11.1676	101.504	109.101	3.84587	3.60497	6.67954	6.78269	5.00356e-05	0.00424677
ENST00000366695.3	chr1	228456979	228457873	-1	ENSG00000181218.5	protein_coding	HIST3H2A	protein_coding	HIST3H2A-201	895	28.0851	29.8679	67.2601	67.1747	4.86221	4.94804	6.09297	6.09116	4.80096e-05	0.00421379
ENST00000620438.1	chr1	228458107	228460470	1	ENSG00000196890.4	protein_coding	HIST3H2BB	protein_coding	HIST3H2BB-201	2364	1.56879	2.26157	6.63699	5.51701	1.36109	1.70557	2.933	2.70421	0.00309909	0.0266491
ENST00000374975.4	chr6	32517353	32530287	-1	ENSG00000198502.6	protein_coding	HLA-DRB5	protein_coding	HLA-DRB5-201	1250	15.8234	13.4893	5.63553	5.34412	4.0724	3.85691	2.73021	2.66542	0.000784403	0.0136506
ENST00000561377.1	chr8	29052517	29053759	1	ENSG00000147421.18	protein_coding	HMBOX1	lncRNA	HMBOX1-216	307	18.7914	16.0752	5.215	6.21699	4.3068	4.09383	2.63575	2.8514	0.00216072	0.0220057
ENST00000296503.10	chr4	173331376	173334358	-1	ENSG00000164104.12	protein_coding	HMGB2	protein_coding	HMGB2-201	1441	4.86131	4.85176	1.55545	0.883005	2.55122	2.54887	1.35358	0.913037	0.00276379	0.0250772
ENST00000433603.1	chr16	26032539	26032811	-1	ENSG00000230330.1	processed_pseudogene	HMGN2P3	processed_pseudogene	HMGN2P3-201	273	25.6599	30.1288	58.6448	61.7562	4.7366	4.96018	5.89833	5.97169	0.00108473	0.0157056
ENST00000547870.1	chr12	54280749	54282472	1	ENSG00000135486.17	protein_coding	HNRNPA1	retained_intron	HNRNPA1-207	920	32.2488	25.4801	10.7894	14.1763	5.05523	4.72684	3.55942	3.92375	0.00621357	0.0388451
ENST00000478698.1	chr10	68338806	68342269	1	ENSG00000096746.17	protein_coding	HNRNPH3	lncRNA	HNRNPH3-206	1507	14.2187	15.2823	5.31189	5.066	3.92777	4.02523	2.65807	2.60075	0.000156887	0.00670444
ENST00000371208.4	chr1	59814949	59876370	1	ENSG00000134709.11	protein_coding	HOOK1	protein_coding	HOOK1-201	5761	40.3413	37.478	15.4515	14.1354	5.36951	5.26596	4.04014	3.91986	7.34415e-05	0.00494547
ENST00000474695.1	chr1	59860283	59863868	1	ENSG00000134709.11	protein_coding	HOOK1	lncRNA	HOOK1-205	184	13.437	15.6457	3.48044	5.18645	3.8517	4.05708	2.16364	2.62911	0.00640735	0.0395274
ENST00000439545.1	chr12	53964085	53968914	-1	ENSG00000228630.5	lncRNA	HOTAIR	lncRNA	HOTAIR-203	560	3.67918	2.93756	10.864	8.5206	2.22625	1.9773	3.56851	3.25105	0.00644905	0.039668
ENST00000647680.1	chr7	27185235	27186229	1	ENSG00000240990.10	lncRNA	HOXA11-AS	lncRNA	HOXA11-AS-206	851	3.38951	2.41632	9.4066	11.214	2.13406	1.77244	3.37943	3.61046	0.00282752	0.0253544
ENST00000242159.5	chr7	27153716	27156675	-1	ENSG00000122592.8	protein_coding	HOXA7	protein_coding	HOXA7-201	2016	1.22639	1.22398	3.49425	3.47136	1.15471	1.15315	2.16808	2.16071	0.000706246	0.0130546
ENST00000519842.1	chr7	27156454	27157936	-1	ENSG00000122592.8	protein_coding	HOXA7	protein_coding	HOXA7-202	585	9.86145	9.13907	21.8941	22.2944	3.44114	3.34185	4.5169	4.54191	0.000496775	0.0112717
ENST00000464266.1	chr17	48573928	48575550	-1	ENSG00000120093.11	protein_coding	HOXB3	retained_intron	HOXB3-203	595	4.84785	4.14714	12.9157	10.6925	2.54791	2.36377	3.79864	3.54751	0.00384265	0.0300191
ENST00000243103.4	chr12	53954903	53958956	1	ENSG00000123407.4	protein_coding	HOXC12	protein_coding	HOXC12-201	3266	1.6402	0.881447	4.80399	5.3569	1.40064	0.911843	2.53705	2.66832	0.00314491	0.0268979
ENST00000505700.1	chr12	53999022	54000010	-1	ENSG00000250451.5	lncRNA	HOXC-AS1	lncRNA	HOXC-AS1-201	548	3.00779	2.25141	13.4391	11.6096	2.00281	1.70107	3.85191	3.65645	0.00137505	0.0177225
ENST00000249504.7	chr2	176107280	176109754	1	ENSG00000128713.14	protein_coding	HOXD11	protein_coding	HOXD11-201	1705	9.90896	7.95983	20.8459	19.0302	3.44744	3.16347	4.44929	4.3241	0.00133073	0.0174415
ENST00000498438.1	chr2	176104216	176109754	1	ENSG00000128713.14	protein_coding	HOXD11	lncRNA	HOXD11-202	1259	6.21865	4.89982	14.4968	15.1598	2.85173	2.56067	3.9539	4.01433	0.000835831	0.0139666
ENST00000481910.1	chr22	26475370	26479411	-1	ENSG00000100099.20	protein_coding	HPS4	retained_intron	HPS4-212	1914	1.72233	1.28921	5.35341	6.64791	1.44484	1.19485	2.66753	2.93507	0.00260099	0.0243131
ENST00000548622.1	chr12	103930382	103932176	1	ENSG00000166598.15	protein_coding	HSP90B1	retained_intron	HSP90B1-204	839	9.82283	9.80353	2.67152	2.65401	3.43601	3.43343	1.87638	1.86948	0.000268664	0.00853453
ENST00000375651.7	chr6	31815543	31817942	1	ENSG00000204389.10	protein_coding	HSPA1A	protein_coding	HSPA1A-201	2400	333.946	342.201	150.628	140.628	8.38779	8.42291	7.24439	7.14596	1.08908e-05	0.0024018
ENST00000375650.5	chr6	31827738	31830254	1	ENSG00000204388.7	protein_coding	HSPA1B	protein_coding	HSPA1B-201	2517	1026.98	1047.51	403.4	399.871	10.0056	10.0341	8.65964	8.647	1.32268e-06	0.00120885
ENST00000461097.1	chr2	197496891	197499817	-1	ENSG00000144381.17	protein_coding	HSPD1	retained_intron	HSPD1-210	714	15.0053	18.4317	6.72691	7.57387	4.00047	4.28034	2.94989	3.09995	0.00305794	0.0264222
ENST00000476746.5	chr2	197495051	197499879	-1	ENSG00000144381.17	protein_coding	HSPD1	retained_intron	HSPD1-211	853	34.2987	32.7849	11.6368	10.0689	5.14154	5.07831	3.65956	3.46844	0.000154106	0.00666665
ENST00000463852.1	X	53539657	53542872	-1	ENSG00000086758.16	protein_coding	HUWE1	retained_intron	HUWE1-206	586	14.0637	11.9307	5.46418	5.97121	3.91301	3.69273	2.69247	2.80141	0.00281756	0.0253107
ENST00000527738.1	chr11	119047170	119048106	-1	ENSG00000149428.19	protein_coding	HYOU1	retained_intron	HYOU1-204	809	21.9022	22.8759	4.74958	3.93205	4.51742	4.57748	2.52346	2.30219	0.000119219	0.00594756
ENST00000498605.1	chr15	43800311	43801590	1	ENSG00000242028.6	protein_coding	HYPK	lncRNA	HYPK-205	933	3.09161	3.08554	0.68639	1.02284	2.03267	2.03053	0.753938	1.01638	0.00396815	0.0305986
ENST00000331129.3	chr2	8682056	8683007	1	ENSG00000115738.10	protein_coding	ID2	protein_coding	ID2-202	623	26.457	24.4246	10.2793	12.7649	4.7791	4.66816	3.49561	3.78293	0.00202339	0.0211548
ENST00000472558.6	chr12	6538961	6549265	-1	ENSG00000010295.19	protein_coding	IFFO1	retained_intron	IFFO1-208	2571	4.80826	4.95877	1.86815	1.97963	2.53811	2.57501	1.52012	1.57514	0.000342322	0.00957406
ENST00000561954.1	chr16	1557555	1564110	-1	ENSG00000187535.14	protein_coding	IFT140	retained_intron	IFT140-205	826	1.49661	0.995782	3.48887	3.46601	1.31997	0.996954	2.16635	2.15899	0.00825733	0.0455626
ENST00000556742.1	chr14	75985784	76059271	1	ENSG00000119650.12	protein_coding	IFT43	protein_coding	IFT43-212	848	3.4015	3.87979	1.13279	1.50048	2.138	2.28682	1.09274	1.32221	0.00576159	0.0372879
ENST00000233813.5	chr2	216672105	216695549	-1	ENSG00000115461.5	protein_coding	IGFBP5	protein_coding	IGFBP5-201	6239	15.6532	15.2928	45.9336	45.6326	4.05772	4.02616	5.55255	5.54327	1.23855e-06	0.00120885
ENST00000442856.1	chr16	29336	38321	-1	ENSG00000226942.2	unprocessed_pseudogene	IL9RP3	unprocessed_pseudogene	IL9RP3-201	1674	5.90778	5.6505	18.9366	16.5322	2.78822	2.73346	4.31735	4.13194	0.000418588	0.0103878
ENST00000369849.9	chr10	103277138	103290346	1	ENSG00000148798.11	protein_coding	INA	protein_coding	INA-201	3251	28.012	26.8184	67.2707	66.6342	4.85858	4.79797	6.0932	6.07968	5.48227e-06	0.00199144
ENST00000357260.6	chr1	111722064	111739395	-1	ENSG00000197852.12	protein_coding	INKA2	protein_coding	INKA2-201	5951	4.57007	4.97573	11.2993	11.9202	2.47769	2.57912	3.6205	3.69155	0.000124679	0.00603486
ENST00000467042.1	chr2	98566028	98569830	1	ENSG00000040933.15	protein_coding	INPP4A	lncRNA	INPP4A-207	869	4.26767	2.83953	8.84329	10.9817	2.39717	1.94093	3.29914	3.58276	0.00783685	0.0442146
ENST00000498026.1	chr2	98571897	98587573	1	ENSG00000040933.15	protein_coding	INPP4A	lncRNA	INPP4A-209	499	1.65157	1.64833	4.49179	5.09984	1.40685	1.40508	2.45728	2.60877	0.00811563	0.045102
ENST00000481797.5	chr1	153728483	153774079	1	ENSG00000143624.14	protein_coding	INTS3	retained_intron	INTS3-207	5741	6.24454	6.44717	2.1752	2.43799	2.85689	2.89669	1.66685	1.78157	0.000130388	0.00614104
ENST00000519736.5	chr8	94866737	94874585	1	ENSG00000164941.14	protein_coding	INTS8	retained_intron	INTS8-205	901	4.57345	5.47736	1.77692	1.76527	2.47857	2.6954	1.47349	1.46742	0.00270965	0.0248163
ENST00000523998.1	chr8	94875951	94876646	1	ENSG00000164941.14	protein_coding	INTS8	retained_intron	INTS8-219	536	4.6127	4.60364	1.19478	1.18695	2.48869	2.48636	1.13408	1.12892	0.00256187	0.0241133
ENST00000560221.1	chr15	98646951	98647371	-1	ENSG00000259424.1	lncRNA	IRAIN	lncRNA	IRAIN-201	334	1.23374	1.23131	8.62817	6.66682	1.15946	1.15789	3.26726	2.93863	0.00680964	0.0409483
ENST00000467236.1	X	154013336	154014377	-1	ENSG00000184216.14	protein_coding	IRAK1	lncRNA	IRAK1-212	434	4.74732	3.7904	9.59127	10.2614	2.52289	2.26015	3.4048	3.49331	0.00516931	0.0352072
ENST00000238647.5	chr14	77024543	77028708	-1	ENSG00000119669.5	protein_coding	IRF2BPL	protein_coding	IRF2BPL-201	4166	10.089	11.1551	29.0533	28.0993	3.47106	3.60349	4.90945	4.86291	4.08898e-05	0.00405753
ENST00000320640.11	chr16	47154391	47461063	-1	ENSG00000129636.13	protein_coding	ITFG1	protein_coding	ITFG1-201	3185	1.03502	0.774741	3.21709	3.09613	1.02504	0.827608	2.07625	2.03426	0.00083343	0.0139537
ENST00000553276.1	chr12	55698858	55712204	-1	ENSG00000135424.16	protein_coding	ITGA7	retained_intron	ITGA7-204	972	1.69575	1.26932	5.60022	5.56352	1.43069	1.18226	2.72251	2.71447	0.00133877	0.0174842
ENST00000554543.1	chr12	55698523	55700314	-1	ENSG00000135424.16	protein_coding	ITGA7	retained_intron	ITGA7-210	707	2.9142	2.90847	8.15221	8.54872	1.96872	1.96661	3.19412	3.25531	0.0011006	0.01584
ENST00000378076.4	chr10	15513954	15719922	-1	ENSG00000077943.8	protein_coding	ITGA8	protein_coding	ITGA8-201	6547	17.4344	17.4629	4.35281	4.08135	4.20433	4.20656	2.4203	2.34521	4.68588e-06	0.00199144
ENST00000492079.5	chr2	9407572	9420294	-1	ENSG00000119185.12	protein_coding	ITGB1BP1	protein_coding	ITGB1BP1-218	748	1.10179	1.64943	4.28076	4.67798	1.07162	1.40568	2.40075	2.50538	0.00560506	0.0367678
ENST00000497816.1	chr15	40415146	40419157	1	ENSG00000128928.10	protein_coding	IVD	retained_intron	IVD-209	1543	5.87524	5.0641	2.2827	1.23695	2.78141	2.60029	1.71488	1.16153	0.00770091	0.0440312
ENST00000254958.10	chr20	10637684	10673999	-1	ENSG00000101384.12	protein_coding	JAG1	protein_coding	JAG1-201	5940	4.78664	5.26189	12.021	12.0493	2.53273	2.6466	3.70277	3.7059	6.4214e-05	0.00472885
ENST00000438563.5	chr2	210097849	210153603	-1	ENSG00000144445.17	protein_coding	KANSL1L	protein_coding	KANSL1L-206	808	3.56989	4.07186	1.18886	1.18107	2.19216	2.34252	1.13018	1.12504	0.00277225	0.0251167
ENST00000602313.1	X	151182386	151182855	1	ENSG00000269993.1	lncRNA	KC877982.1	lncRNA	KC877982.1-201	470	56.1113	60.3762	8.17534	6.76814	5.83571	5.93961	3.19776	2.95757	6.89054e-05	0.00485976
ENST00000636402.1	chr1	110223830	110229151	1	ENSG00000116396.14	protein_coding	KCNC4	protein_coding	KCNC4-208	894	6.91389	8.28036	30.086	30.6005	2.98439	3.21418	4.95819	4.98187	0.000119757	0.00596202
ENST00000303592.3	chr22	38426327	38455199	-1	ENSG00000168135.4	protein_coding	KCNJ4	protein_coding	KCNJ4-201	2065	8.18149	7.36879	17.9871	17.7152	3.19873	3.06502	4.24695	4.22613	0.000163349	0.00679065
ENST00000221200.9	chr8	25427847	25458433	-1	ENSG00000104756.16	protein_coding	KCTD9	protein_coding	KCTD9-201	3367	19.8262	18.688	8.27368	8.78632	4.38033	4.29924	3.21314	3.29077	0.000113145	0.00592065
ENST00000398148.7	chr19	6413348	6424794	-1	ENSG00000088247.17	protein_coding	KHSRP	protein_coding	KHSRP-201	2993	58.7881	58.81	24.9271	24.1261	5.90179	5.90232	4.69639	4.65111	4.74502e-06	0.00199144
ENST00000485551.5	chr1	35438542	35470906	-1	ENSG00000142687.18	protein_coding	KIAA0319L	lncRNA	KIAA0319L-217	4398	2.15497	3.08584	7.13499	7.16056	1.65763	2.03063	3.02414	3.02867	0.00149138	0.0184024
ENST00000571642.5	chr17	6628573	6640662	-1	ENSG00000198920.11	protein_coding	KIAA0753	protein_coding	KIAA0753-205	590	4.19052	4.18229	1.62814	1.07831	2.37588	2.37359	1.39404	1.05541	0.00654155	0.0398427
ENST00000483509.1	chr2	61090434	61093364	1	ENSG00000162929.14	protein_coding	KIAA1841	lncRNA	KIAA1841-208	469	7.02887	6.13818	2.73092	2.03477	3.0052	2.83556	1.89953	1.60159	0.00584971	0.0375697
ENST00000250916.6	chr19	1852399	1863579	-1	ENSG00000129911.9	protein_coding	KLF16	protein_coding	KLF16-201	2901	22.5849	26.5099	12.031	10.746	4.55979	4.78188	3.70387	3.55409	0.00122904	0.0167555
ENST00000490556.1	chr22	20488531	20492053	-1	ENSG00000099910.17	protein_coding	KLHL22	lncRNA	KLHL22-211	708	0.582016	1.16175	9.94974	11.6817	0.661765	1.1122	3.45283	3.66468	0.00181407	0.0201651
ENST00000508691.1	chr4	119334329	119378233	1	ENSG00000250412.1	unprocessed_pseudogene	KLHL2P1	unprocessed_pseudogene	KLHL2P1-201	521	1.58183	0.789363	5.5313	4.88449	1.3684	0.839446	2.70737	2.55692	0.00789003	0.0443467
ENST00000537270.1	chr12	123384173	123388757	1	ENSG00000183955.13	protein_coding	KMT5A	lncRNA	KMT5A-209	352	8.19453	8.17843	20.9222	22.5925	3.20078	3.19825	4.45432	4.56026	0.00104958	0.0154275
ENST00000535186.1	chr12	122592818	122602644	1	ENSG00000184445.12	protein_coding	KNTC1	lncRNA	KNTC1-207	553	16.3933	11.899	35.3205	37.39	4.12046	3.68918	5.18271	5.26266	0.00181795	0.0201728
ENST00000422599.1	chr20	49956745	49958032	1	ENSG00000229222.1	processed_pseudogene	KRT18P4	processed_pseudogene	KRT18P4-201	1288	1.59964	1.2772	3.48044	4.44553	1.37831	1.18726	2.16364	2.44507	0.00845871	0.0461756
ENST00000382171.2	chr11	1584342	1585283	-1	ENSG00000205869.2	protein_coding	KRTAP5-1	protein_coding	KRTAP5-1-201	942	1.31232	1.74632	4.07899	4.72764	1.20934	1.4575	2.34454	2.51794	0.00540865	0.035985
ENST00000598830.5	chr19	18561520	18567272	1	ENSG00000105700.11	protein_coding	KXD1	protein_coding	KXD1-209	932	0.884265	1.76506	5.15345	5.11968	0.914002	1.46731	2.62139	2.61346	0.00524899	0.0355299
ENST00000478430.2	chr14	59472863	59474939	-1	ENSG00000126790.12	protein_coding	L3HYPDH	retained_intron	L3HYPDH-204	729	1.69575	1.69242	4.39233	4.7999	1.43069	1.4289	2.43091	2.53603	0.00409111	0.0310569
ENST00000518297.5	chr5	154755575	154804208	1	ENSG00000155506.17	protein_coding	LARP1	protein_coding	LARP1-204	2630	5.32711	4.37841	11.9314	9.55517	2.66155	2.42718	3.69281	3.39988	0.00534426	0.03581
ENST00000512292.5	chr4	128061286	128123869	1	ENSG00000138709.19	protein_coding	LARP1B	protein_coding	LARP1B-210	3105	4.11404	4.63576	1.64999	1.53673	2.35446	2.49461	1.40599	1.34297	0.000569999	0.0118984
ENST00000395323.9	chr2	30231534	30260028	1	ENSG00000213626.13	protein_coding	LBH	protein_coding	LBH-201	2930	4.21912	3.78975	9.61695	10.6396	2.38381	2.25995	3.4083	3.54097	0.000541505	0.0116577
ENST00000371103.8	chr10	96832282	96964441	1	ENSG00000196233.13	protein_coding	LCOR	protein_coding	LCOR-204	10342	23.8666	23.3823	11.3318	10.8269	4.63614	4.60776	3.62431	3.564	1.04258e-05	0.0024018
ENST00000379589.4	chr13	39342892	39603193	-1	ENSG00000183722.9	protein_coding	LHFPL6	protein_coding	LHFPL6-201	2132	16.8151	15.4318	7.35921	7.16178	4.15503	4.03842	3.06337	3.02888	0.000242859	0.008282
ENST00000638837.1	chr4	39459102	39467324	1	ENSG00000121897.15	protein_coding	LIAS	nonsense_mediated_decay	LIAS-212	1757	3.98699	4.91544	1.82243	1.08629	2.31817	2.56448	1.49694	1.06094	0.00716019	0.0422763
ENST00000473798.1	chr1	826206	827522	-1	ENSG00000225880.5	lncRNA	LINC00115	lncRNA	LINC00115-201	1317	2.19018	3.43496	8.75264	8.21221	1.67364	2.14892	3.28579	3.20355	0.00289512	0.0256407
ENST00000412091.1	chr7	66492009	66493566	-1	ENSG00000179406.8	lncRNA	LINC00174	lncRNA	LINC00174-201	682	3.02102	4.22112	11.7376	13.0599	2.00756	2.38436	3.67102	3.81352	0.00185059	0.0203216
ENST00000421767.1	chr7	66376044	66401338	-1	ENSG00000179406.8	lncRNA	LINC00174	lncRNA	LINC00174-204	4702	9.90294	9.88349	21.5192	21.1076	3.44665	3.44407	4.49309	4.46647	1.63533e-05	0.00279538
ENST00000622160.1	chr16	525155	527407	-1	ENSG00000277142.1	lncRNA	LINC00235	lncRNA	LINC00235-201	2253	4.57243	3.65076	9.80642	8.75382	2.47831	2.21747	3.43382	3.28597	0.00198862	0.0209887
ENST00000340510.8	chr7	39733632	39793092	1	ENSG00000188185.12	lncRNA	LINC00265	lncRNA	LINC00265-201	3049	4.7302	3.23719	10.0818	11.5806	2.51858	2.08311	3.47011	3.65313	0.00320519	0.0271705
ENST00000651957.1	chr1	149701104	149705716	1	ENSG00000277147.6	transcribed_unprocessed_pseudogene	LINC00869	lncRNA	LINC00869-212	2306	7.14775	8.3821	3.33253	2.34507	3.0264	3.22991	2.11521	1.74204	0.00316706	0.0270023
ENST00000578899.5	chr1	145164099	145168712	-1	ENSG00000272419.6	transcribed_unprocessed_pseudogene	LINC01145	lncRNA	LINC01145-202	2307	4.10817	4.6349	1.66554	1.51674	2.35281	2.49439	1.41443	1.33156	0.000827183	0.0139062
ENST00000565162.2	chr22	19171395	19172839	1	ENSG00000260924.2	lncRNA	LINC01311	lncRNA	LINC01311-201	1445	5.98853	3.98451	21.4944	22.4543	2.80499	2.31745	4.4915	4.55178	0.000594434	0.012139
ENST00000554808.1	chr1	110082688	110109719	1	ENSG00000258673.1	lncRNA	LINC01397	lncRNA	LINC01397-201	579	6.4052	6.39261	2.2121	2.747	2.88854	2.88608	1.68351	1.90574	0.00351416	0.0285477
ENST00000422226.1	X	120117642	120119700	-1	ENSG00000228139.1	lncRNA	LINC01402	lncRNA	LINC01402-201	279	2.95389	1.47404	21.8058	17.1023	1.98327	1.30687	4.51133	4.1781	0.00425588	0.031664
ENST00000504184.3	chr22	31346777	31348719	1	ENSG00000213888.3	lncRNA	LINC01521	lncRNA	LINC01521-201	1943	6.36234	8.25479	24.2252	26.031	2.88016	3.2102	4.65679	4.75654	0.000402183	0.0102466
ENST00000617368.1	chr1	144627192	144642058	-1	ENSG00000277199.1	lncRNA	LINC01632	lncRNA	LINC01632-202	533	13.1429	14.6602	1.80226	2.38726	3.822	3.96903	1.48659	1.76012	0.000529142	0.0115624
ENST00000419467.1	chr21	22041174	22054369	-1	ENSG00000233215.6	lncRNA	LINC01687	lncRNA	LINC01687-202	465	11.5202	8.84426	0.688604	2.05227	3.64618	3.29928	0.755831	1.60988	0.00682571	0.0409643
ENST00000666229.1	chr21	22031973	22062648	-1	ENSG00000233215.6	lncRNA	LINC01687	lncRNA	LINC01687-205	1144	3.24179	4.3139	1.11958	0.834185	2.08467	2.40977	1.08378	0.875139	0.00469245	0.0334409
ENST00000572007.1	chr18	78977288	78977883	-1	ENSG00000263146.2	lncRNA	LINC01896	lncRNA	LINC01896-204	471	2.62463	0.873159	9.51765	8.7799	1.85784	0.905474	3.39474	3.28982	0.00780958	0.044179
ENST00000577684.1	chr17	18411159	18414380	1	ENSG00000220161.4	lncRNA	LINC02076	lncRNA	LINC02076-201	1871	2.42263	3.07729	7.53011	6.46066	1.77511	2.02761	3.09256	2.8993	0.002613	0.0243322
ENST00000538731.2	chr12	132186735	132189695	-1	ENSG00000256576.2	lncRNA	LINC02361	lncRNA	LINC02361-201	1484	1.66604	2.49415	5.17845	5.14452	1.4147	1.80494	2.62724	2.6193	0.00474124	0.0335932
ENST00000455967.1	chr1	110208834	110209987	-1	ENSG00000224965.1	lncRNA	LINC02586	lncRNA	LINC02586-201	748	1.65268	2.74905	8.98959	8.50541	1.40745	1.90653	3.32043	3.24875	0.00238769	0.02329
ENST00000456469.1	chr1	143499187	143500512	-1	ENSG00000235887.2	lncRNA	LINC02799	lncRNA	LINC02799-201	408	5.04985	6.04791	1.56961	1.55933	2.5969	2.8172	1.36155	1.35576	0.00507217	0.0348074
ENST00000507607.1	chr22	50506396	50507250	-1	ENSG00000100258.18	protein_coding	LMF2	retained_intron	LMF2-205	605	2.72441	3.39883	6.88035	8.41263	1.89701	2.13712	2.97826	3.2346	0.00834834	0.0458371
ENST00000389131.8	chr8	23296897	23404120	-1	ENSG00000134013.16	protein_coding	LOXL2	protein_coding	LOXL2-201	3721	4.98335	5.08408	2.32341	1.70977	2.58095	2.60504	1.73267	1.43817	0.00183218	0.0202772
ENST00000475286.1	chr2	11783869	11784849	1	ENSG00000134324.11	protein_coding	LPIN1	lncRNA	LPIN1-214	192	2.14619	2.14197	11.674	9.9407	1.6536	1.65167	3.6638	3.45163	0.00612097	0.0385125
ENST00000304916.4	chr8	126552443	126558478	-1	ENSG00000168672.4	protein_coding	LRATD2	protein_coding	LRATD2-201	5488	8.86005	9.29228	2.50886	2.08668	3.3016	3.36349	1.811	1.62606	9.32026e-05	0.00548974
ENST00000253193.9	chr19	33194330	33208864	1	ENSG00000130881.14	protein_coding	LRP3	protein_coding	LRP3-201	4058	7.20966	6.0807	2.44609	2.822	3.03732	2.82389	1.78496	1.93433	0.0013104	0.017337
ENST00000529702.1	chr11	68439873	68449138	1	ENSG00000162337.12	protein_coding	LRP5	protein_coding	LRP5-205	586	3.51594	3.50903	0.546418	1.08567	2.17502	2.17282	0.62893	1.06051	0.00764873	0.0438886
ENST00000472420.5	chr2	43896237	43899571	-1	ENSG00000138095.19	protein_coding	LRPPRC	retained_intron	LRPPRC-208	694	2.96879	3.55555	7.38215	8.2505	1.9887	2.18762	3.06732	3.20953	0.00391623	0.0303707
ENST00000291592.6	chr21	44455510	44462196	1	ENSG00000160233.8	protein_coding	LRRC3	protein_coding	LRRC3-201	5845	8.3894	9.07653	3.3417	2.93884	3.23103	3.33293	2.11826	1.97777	0.000178624	0.0071088
ENST00000306688.8	chr17	82023305	82031151	1	ENSG00000169683.8	protein_coding	LRRC45	protein_coding	LRRC45-201	2698	10.3857	10.5177	25.6351	25.1134	3.50915	3.52578	4.73525	4.70672	2.20401e-05	0.00320683
ENST00000594537.2	chr19	40598525	40605466	1	ENSG00000090006.17	protein_coding	LTBP4	nonsense_mediated_decay	LTBP4-211	657	5.01757	3.75578	1.4621	1.45252	2.58918	2.24968	1.29989	1.29427	0.0077929	0.0441564
ENST00000497964.1	chr1	39456706	39464909	1	ENSG00000127603.27	protein_coding	MACF1	lncRNA	MACF1-226	4160	1.0896	0.593161	2.77097	2.82928	1.06323	0.671892	1.91494	1.93707	0.0041973	0.031472
ENST00000614891.5	chr8	119208363	119245673	1	ENSG00000147676.14	protein_coding	MAL2	protein_coding	MAL2-204	2826	5.97833	4.80238	0.906442	1.35075	2.80288	2.53664	0.930883	1.23312	0.00171291	0.0196944
ENST00000559374.1	chr15	90911396	90912950	1	ENSG00000196547.15	protein_coding	MAN2A2	retained_intron	MAN2A2-213	851	1.93686	2.89959	6.77275	5.98078	1.55428	1.96332	2.95843	2.80339	0.00640999	0.0395274
ENST00000470900.1	chr3	51385409	51389344	1	ENSG00000145050.18	protein_coding	MANF	lncRNA	MANF-202	1509	6.28069	6.81342	1.90975	1.68643	2.86407	2.96595	1.54089	1.42569	0.000376345	0.010043
ENST00000649711.1	chr3	51386637	51389344	1	ENSG00000145050.18	protein_coding	MANF	retained_intron	MANF-205	992	5.81547	6.21862	1.29113	2.56534	2.76881	2.85172	1.19606	1.83404	0.00956753	0.0496326
ENST00000253055.8	chr19	40191426	40215575	1	ENSG00000130758.8	protein_coding	MAP3K10	protein_coding	MAP3K10-201	3754	1.20744	1.20507	3.49713	3.47422	1.14238	1.14083	2.16901	2.16163	0.000222189	0.0080462
ENST00000409179.2	chr2	127337759	127387932	-1	ENSG00000169967.16	protein_coding	MAP3K2	protein_coding	MAP3K2-202	689	2.39226	2.98446	11.1536	12.0039	1.76225	1.99438	3.60331	3.70087	0.00068827	0.0129457
ENST00000492218.1	chr22	50257563	50261169	-1	ENSG00000188130.14	protein_coding	MAPK12	lncRNA	MAPK12-207	498	1.65489	0.82582	5.78676	5.11008	1.40865	0.868544	2.76272	2.61119	0.00789003	0.0443467
ENST00000556515.1	chr14	55051691	55060782	1	ENSG00000168175.15	protein_coding	MAPK1IP1L	lncRNA	MAPK1IP1L-204	534	15.4332	13.8626	6.5959	4.16988	4.03855	3.89362	2.92522	2.37013	0.00569987	0.0370745
ENST00000394060.7	chr9	125521468	125707231	-1	ENSG00000119487.17	protein_coding	MAPKAP1	protein_coding	MAPKAP1-207	1586	2.85797	2.85236	0.807568	1.00285	1.94784	1.94574	0.85405	1.00205	0.00163146	0.0191177
ENST00000446789.2	chr13	112967484	112968824	-1	ENSG00000235280.2	lncRNA	MCF2L-AS1	lncRNA	MCF2L-AS1-201	712	1.15749	0.57761	4.4972	4.02096	1.10936	0.65774	2.4587	2.32796	0.00583953	0.0375339
ENST00000416905.1	chr22	35400170	35406725	1	ENSG00000100297.16	protein_coding	MCM5	protein_coding	MCM5-203	739	1.6728	1.11301	3.8996	4.3045	1.41835	1.0793	2.29267	2.40722	0.00808414	0.045031
ENST00000451351.5	chr22	35400134	35403257	1	ENSG00000100297.16	protein_coding	MCM5	nonsense_mediated_decay	MCM5-206	450	4.57853	3.65563	14.2311	11.3103	2.47988	2.21898	3.92895	3.6218	0.00501916	0.0346676
ENST00000493352.1	chr7	100093316	100095664	-1	ENSG00000166508.17	protein_coding	MCM7	retained_intron	MCM7-212	533	6.18488	5.40114	2.40301	1.79045	2.84496	2.67833	1.76681	1.4805	0.00584971	0.0375697
ENST00000530971.1	chr1	84926426	84929844	-1	ENSG00000153898.13	protein_coding	MCOLN2	retained_intron	MCOLN2-204	583	9.18847	8.465	3.29538	2.72815	3.34887	3.2426	2.10278	1.89846	0.00166256	0.0193337
ENST00000369705.4	chr6	83210402	83431051	-1	ENSG00000065833.9	protein_coding	ME1	protein_coding	ME1-201	3338	47.4038	48.1731	23.5978	19.8218	5.59705	5.6198	4.62046	4.38003	0.000337463	0.00952535
ENST00000445987.5	chr22	20495913	20555135	1	ENSG00000099917.17	protein_coding	MED15	protein_coding	MED15-217	590	2.09526	1.3941	8.1407	8.62651	1.63006	1.25948	3.1923	3.26701	0.00174234	0.0198255
ENST00000479201.1	chr7	100429375	100431482	1	ENSG00000146834.14	protein_coding	MEPCE	retained_intron	MEPCE-203	592	6.9606	6.25223	20.0126	20.9561	2.99288	2.85843	4.39318	4.45655	0.000372249	0.0100102
ENST00000611908.1	chr15	84467901	84468147	1	ENSG00000278785.1	misc_RNA	Metazoa_SRP	misc_RNA	Metazoa_SRP.204-201	247	10.0097	6.66005	24.6308	20.6058	3.46071	2.93735	4.67981	4.43335	0.00762544	0.0438794
ENST00000568223.7	chr16	715118	719655	1	ENSG00000103260.9	protein_coding	METRN	protein_coding	METRN-204	3322	3.10105	2.97116	7.80742	8.42656	2.03599	1.98956	3.13872	3.23673	0.000240483	0.00827301
ENST00000557944.1	chr15	88910780	88913362	-1	ENSG00000140545.15	protein_coding	MFGE8	retained_intron	MFGE8-204	435	2.84185	3.78168	8.09703	9.50651	1.9418	2.25752	3.1854	3.39321	0.00757446	0.0437244
ENST00000466287.1	chr3	179376922	179377432	1	ENSG00000171109.19	protein_coding	MFN1	retained_intron	MFN1-203	336	1.22639	1.22398	4.76489	4.73367	1.15471	1.15315	2.52729	2.51946	0.00899757	0.0477604
ENST00000637099.1	chr9	96933522	96972949	-1	ENSG00000196312.14	protein_coding	MFSD14C	retained_intron	MFSD14C-205	832	6.43856	5.43731	2.30914	2.29401	2.89502	2.68646	1.72646	1.71984	0.00282058	0.0253107
ENST00000398955.2	chr4	139266165	139280225	-1	ENSG00000137463.5	protein_coding	MGARP	protein_coding	MGARP-201	1224	15.4862	16.1278	4.70884	7.01697	4.04319	4.09827	2.5132	3.00306	0.00307604	0.026513
ENST00000449500.1	chr20	63627227	63628824	1	ENSG00000232442.1	lncRNA	MHENCR	lncRNA	MHENCR-202	801	4.62997	4.10745	14.7908	13.1053	2.49313	2.3526	3.98101	3.81817	0.000776169	0.0135896
ENST00000489812.1	chr22	37906882	37922036	1	ENSG00000100139.13	protein_coding	MICALL1	lncRNA	MICALL1-206	853	4.34772	6.26771	13.5138	12.3064	2.41893	2.8615	3.85935	3.73405	0.00417162	0.0313564
ENST00000473358.1	chr1	29554	31097	1	ENSG00000243485.5	lncRNA	MIR1302-2HG	lncRNA	MIR1302-2HG-202	712	1.73624	0.57761	5.84636	6.7016	1.45219	0.65774	2.77534	2.94516	0.00841858	0.0460675
ENST00000664987.1	chr13	91352584	91354577	1	ENSG00000215417.13	lncRNA	MIR17HG	lncRNA	MIR17HG-205	707	15.7367	14.5424	7.24641	6.29906	4.06494	3.95813	3.04377	2.86771	0.00127958	0.0171386
ENST00000385135.1	X	45746157	45746266	-1	ENSG00000207870.1	miRNA	MIR221	miRNA	MIR221-201	110	82.4135	56.0807	11.6437	8.67552	6.38221	5.83493	3.66034	3.27434	0.0039908	0.0306668
ENST00000602461.1	X	45745211	45770274	-1	ENSG00000270069.1	lncRNA	MIR222HG	lncRNA	MIR222HG-201	1379	86.0591	86.1882	14.6285	15.686	6.44392	6.44606	3.9661	4.06056	3.79486e-06	0.00186079
ENST00000602507.1	X	45768380	45770269	-1	ENSG00000270069.1	lncRNA	MIR222HG	lncRNA	MIR222HG-202	1758	30.237	28.0722	2.18567	2.71419	4.96519	4.86157	1.6716	1.89305	4.31716e-05	0.00410097
ENST00000583440.1	chr15	90006755	90006841	1	ENSG00000265871.1	miRNA	MIR3174	miRNA	MIR3174-201	87	37.8913	28.3626	121.455	113.347	5.28137	4.87591	6.93611	6.83727	0.000902476	0.0144789
ENST00000577404.1	chr17	81451104	81451188	-1	ENSG00000266189.1	miRNA	MIR3186	miRNA	MIR3186-201	85	24.2393	24.1917	71.5743	56.1357	4.6576	4.65487	6.18139	5.83632	0.00652427	0.0398414
ENST00000615959.1	chr21	8208473	8208652	1	ENSG00000275708.1	miRNA	MIR3648-1	miRNA	MIR3648-1-201	180	2.28926	2.28477	10.6734	12.3707	1.71777	1.71579	3.54515	3.741	0.00610527	0.0385125
ENST00000581792.1	chr21	8986999	8987178	1	ENSG00000264462.1	miRNA	MIR3648-2	miRNA	MIR3648-2-201	180	2.28926	2.28477	10.6734	12.3707	1.71777	1.71579	3.54515	3.741	0.00610527	0.0385125
ENST00000408286.2	X	106639814	106639896	1	ENSG00000263515.1	miRNA	MIR548AN	miRNA	MIR548AN-201	83	69.5054	69.3688	27.0049	38.3256	6.13966	6.13686	4.80761	5.2974	0.00880657	0.0472078
ENST00000368921.4	chr1	151057758	151068497	1	ENSG00000213190.3	protein_coding	MLLT11	protein_coding	MLLT11-201	4075	49.347	48.4427	22.473	22.0915	5.65383	5.62768	4.55293	4.52929	5.46697e-06	0.00199144
ENST00000477575.1	chr10	97476917	97498447	-1	ENSG00000155229.21	protein_coding	MMS19	retained_intron	MMS19-214	986	6.26878	5.42227	2.27323	1.93572	2.86171	2.68308	1.71072	1.55371	0.00213666	0.0218649
ENST00000302326.5	chr22	27748277	27801756	-1	ENSG00000169184.6	protein_coding	MN1	protein_coding	MN1-201	7814	5.48439	5.21046	13.8095	13.2305	2.69697	2.6347	3.88845	3.83092	2.95256e-05	0.00369822
ENST00000573384.1	chr17	2387564	2388298	-1	ENSG00000070444.15	protein_coding	MNT	retained_intron	MNT-205	528	4.68259	4.67339	17.5868	14.4592	2.50655	2.50421	4.21621	3.95039	0.0018464	0.0203157
ENST00000486036.1	chr2	74464417	74465400	-1	ENSG00000115275.13	protein_coding	MOGS	retained_intron	MOGS-207	811	5.58908	6.5923	1.97411	2.35341	2.72008	2.92454	1.57246	1.74563	0.0029578	0.0259455
ENST00000380492.8	X	14873421	14922327	1	ENSG00000130150.12	protein_coding	MOSPD2	protein_coding	MOSPD2-201	4183	10.3436	11.0115	5.05218	4.48674	3.5038	3.58634	2.59745	2.45595	0.000291999	0.00889977
ENST00000361479.10	chr13	19633659	19673441	1	ENSG00000196199.14	protein_coding	MPHOSPH8	protein_coding	MPHOSPH8-201	4239	37.0365	37.5459	17.3735	18.8355	5.24931	5.2685	4.19955	4.31001	7.16779e-05	0.00489965
ENST00000496525.1	chr13	19670340	19671942	1	ENSG00000196199.14	protein_coding	MPHOSPH8	lncRNA	MPHOSPH8-205	583	9.89528	11.9921	2.74615	2.72815	3.44563	3.69956	1.90541	1.89846	0.00119811	0.0165087
ENST00000606321.1	chr12	123163769	123176716	-1	ENSG00000051825.15	protein_coding	MPHOSPH9	protein_coding	MPHOSPH9-221	662	1.24492	1.24247	4.35318	3.84414	1.16666	1.16509	2.4204	2.27624	0.00507145	0.0348074
ENST00000333676.8	chr17	81703367	81707517	1	ENSG00000262814.8	protein_coding	MRPL12	protein_coding	MRPL12-201	1009	44.1063	43.2045	110.436	109.397	5.49526	5.46612	6.80007	6.78656	8.5204e-06	0.0024018
ENST00000597996.1	chr19	17297745	17298430	1	ENSG00000130312.6	protein_coding	MRPL34	lncRNA	MRPL34-204	404	9.17972	10.1797	4.75546	3.14953	3.34763	3.4828	2.52493	2.05295	0.00921225	0.0484645
ENST00000471259.1	chr22	19432939	19436010	1	ENSG00000185608.8	protein_coding	MRPL40	lncRNA	MRPL40-203	942	1.31232	1.30974	4.07899	3.71457	1.20934	1.20773	2.34454	2.23713	0.00284578	0.0254409
ENST00000478464.5	chr3	139344565	139357014	1	ENSG00000175110.11	protein_coding	MRPS22	protein_coding	MRPS22-205	1065	4.64302	3.86158	1.20263	1.19475	2.49647	2.28142	1.13923	1.13406	0.00188188	0.0204785
ENST00000417123.1	chr22	40521800	40526707	1	ENSG00000232564.3	lncRNA	MRTFA-AS1	lncRNA	MRTFA-AS1-201	1932	1.27971	2.12867	6.62942	5.43343	1.18885	1.64555	2.93157	2.68559	0.00460346	0.0330184
ENST00000457982.3	chr1	16645622	16650289	1	ENSG00000186301.8	unprocessed_pseudogene	MST1P2	unprocessed_pseudogene	MST1P2-201	2291	4.49659	4.12874	18.8682	22.91	2.45854	2.3586	4.31239	4.57954	0.000708831	0.0130669
ENST00000482875.5	chr2	42702307	42709213	1	ENSG00000057935.13	protein_coding	MTA3	retained_intron	MTA3-215	2504	1.48107	1.6424	4.98715	5.20855	1.31096	1.40185	2.58187	2.63426	0.000303326	0.00907526
ENST00000413656.5	chr1	11803028	11805294	-1	ENSG00000177000.12	protein_coding	MTHFR	protein_coding	MTHFR-206	398	1.03535	1.03331	7.24072	7.99253	1.02527	1.02383	3.04277	3.16873	0.00223838	0.0224559
ENST00000489790.1	chr6	107039992	107040907	1	ENSG00000130349.10	protein_coding	MTRES1	lncRNA	MTRES1-203	766	11.8348	11.8116	5.85223	4.98333	3.68199	3.67938	2.77657	2.58095	0.00148132	0.0183493
ENST00000387419.1	MT	7518	7585	1	ENSG00000210154.1	Mt_tRNA	MT-TD	Mt_tRNA	MT-TD-201	68	30.2991	24.1917	150.683	140.339	4.96805	4.65487	7.24491	7.14302	0.000380291	0.0100823
ENST00000387314.1	MT	577	647	1	ENSG00000210049.1	Mt_tRNA	MT-TF	Mt_tRNA	MT-TF-201	71	58.0377	63.716	135.296	129.929	5.88356	6.01605	7.0906	7.03264	0.00112057	0.0159715
ENST00000387377.1	MT	4402	4469	1	ENSG00000210112.1	Mt_tRNA	MT-TM	Mt_tRNA	MT-TM-201	68	175.735	163.294	423.795	392.95	7.46544	7.36013	8.73062	8.62187	0.000277919	0.0086984
ENST00000387416.2	MT	7446	7514	-1	ENSG00000210151.2	Mt_tRNA	MT-TS1	Mt_tRNA	MT-TS1-201	69	101.524	89.4039	232.03	285.831	6.67982	6.49831	7.86437	8.16406	0.00281293	0.0252978
ENST00000387382.1	MT	5512	5579	1	ENSG00000210117.1	Mt_tRNA	MT-TW	Mt_tRNA	MT-TW-201	68	36.3589	30.2396	127.139	140.339	5.22338	4.9653	7.00156	7.14302	0.000723005	0.0132482
ENST00000264198.5	chr1	20499448	20508151	-1	ENSG00000090432.7	protein_coding	MUL1	protein_coding	MUL1-201	2428	47.5202	47.7656	100.491	94.3302	5.60051	5.60779	6.66521	6.57486	6.80569e-05	0.00485976
ENST00000575662.1	chr17	4540436	4542100	-1	ENSG00000132382.14	protein_coding	MYBBP1A	retained_intron	MYBBP1A-213	687	11.3963	10.7753	3.72868	3.70425	3.63184	3.55769	2.24144	2.23396	0.000517958	0.0114269
ENST00000557868.1	chr15	48157136	48158920	-1	ENSG00000104177.18	protein_coding	MYEF2	lncRNA	MYEF2-203	1029	11.2127	12.3897	3.73412	2.4731	3.61031	3.74305	2.2431	1.79622	0.00145431	0.0181699
ENST00000629393.1	chr13	32504506	32509395	-1	ENSG00000281026.1	lncRNA	N4BP2L2-IT2	lncRNA	N4BP2L2-IT2-201	4890	6.23579	6.30764	2.22635	2.79722	2.85515	2.86941	1.6899	1.92494	0.000802867	0.0137698
ENST00000490531.3	chr7	45080437	45088969	-1	ENSG00000136274.9	protein_coding	NACAD	protein_coding	NACAD-202	4836	3.0675	5.35758	18.4069	14.9974	2.02414	2.66848	4.2785	3.99976	0.00355237	0.0286298
ENST00000274054.3	chr4	163128669	163166890	-1	ENSG00000145414.9	protein_coding	NAF1	protein_coding	NAF1-201	1876	6.80922	6.13818	3.07229	2.3739	2.96518	2.83556	2.02584	1.75442	0.00242838	0.023535
ENST00000590358.1	chr17	42536938	42538364	1	ENSG00000108784.10	protein_coding	NAGLU	protein_coding	NAGLU-203	634	11.0491	12.3248	24.7474	25.0869	3.59086	3.73604	4.68635	4.70526	0.000614498	0.0122578
ENST00000373517.4	X	73212299	73214851	-1	ENSG00000186462.9	protein_coding	NAP1L2	protein_coding	NAP1L2-201	2553	20.4985	19.1695	7.77613	7.35137	4.42616	4.3341	3.13358	3.06201	8.28274e-05	0.00519389
ENST00000534509.1	chr11	34146720	34147670	1	ENSG00000135372.9	protein_coding	NAT10	lncRNA	NAT10-209	420	1.96223	2.93756	11.4357	9.08864	1.56668	1.9773	3.63642	3.33466	0.00560995	0.0367678
ENST00000374922.9	X	56729243	56819179	1	ENSG00000204272.13	protein_coding	NBDY	protein_coding	NBDY-201	2344	3.51594	4.91264	1.63925	1.35709	2.17502	2.5638	1.40013	1.23701	0.00681735	0.0409643
ENST00000526422.2	chr11	134223093	134224532	-1	ENSG00000151503.12	protein_coding	NCAPD3	protein_coding	NCAPD3-204	1060	3.10994	3.10383	1.2083	0.90029	2.03912	2.03697	1.14294	0.92622	0.0036032	0.028802
ENST00000447775.1	chr3	196939877	196942534	1	ENSG00000225578.1	lncRNA	NCBP2-AS1	lncRNA	NCBP2-AS1-201	562	1.46643	2.19533	5.69752	5.09417	1.30243	1.67596	2.74363	2.60743	0.00802047	0.0447912
ENST00000577169.1	chr17	3822504	3826117	-1	ENSG00000074356.17	protein_coding	NCBP3	lncRNA	NCBP3-207	645	2.55546	4.46327	12.9073	10.3568	1.83004	2.44976	3.79777	3.50549	0.00777299	0.0441564
ENST00000496588.1	chr3	120600950	120602324	1	ENSG00000065518.8	protein_coding	NDUFB4	retained_intron	NDUFB4-206	425	7.75657	5.806	1.50683	1.49695	3.13037	2.76681	1.32586	1.32017	0.00501766	0.034667
ENST00000501122.2	chr11	65422798	65445540	1	ENSG00000245532.9	lncRNA	NEAT1	lncRNA	NEAT1-202	22743	1.19582	1.24772	7.60271	7.52492	1.13476	1.16846	3.10479	3.09169	1.5038e-06	0.00120885
ENST00000377122.8	chr10	20779973	20897602	-1	ENSG00000078114.18	protein_coding	NEBL	protein_coding	NEBL-202	9216	8.98715	9.37112	3.61338	3.65873	3.32007	3.3745	2.20582	2.21994	2.42359e-05	0.00332821
ENST00000417640.7	chr8	90791775	90959393	1	ENSG00000123119.12	protein_coding	NECAB1	protein_coding	NECAB1-201	5049	5.3865	5.70174	1.45863	1.9531	2.67503	2.74453	1.29785	1.56223	0.000692747	0.0129457
ENST00000607055.1	chr20	33672034	33674388	-1	ENSG00000125967.16	protein_coding	NECAB3	retained_intron	NECAB3-221	554	1.48761	1.48469	6.35778	7.4645	1.31476	1.31306	2.87927	3.08142	0.00280386	0.0252627
ENST00000233027.10	chr3	52708444	52770940	-1	ENSG00000114904.13	protein_coding	NEK4	protein_coding	NEK4-201	6053	7.2842	7.94931	2.69788	3.46849	3.05036	3.16178	1.8867	2.15979	0.00129161	0.0171868
ENST00000502263.1	chr5	178150531	178153579	-1	ENSG00000145912.8	protein_coding	NHP2	protein_coding	NHP2-203	552	3.7325	3.72516	1.16015	0.576273	2.2426	2.24036	1.11113	0.656517	0.00765864	0.0439146
ENST00000403197.5	chr1	9943428	9981766	1	ENSG00000173614.14	protein_coding	NMNAT1	protein_coding	NMNAT1-202	1094	1.50665	0.751843	5.26839	5.52463	1.32576	0.808873	2.64809	2.7059	0.00323564	0.027272
ENST00000571448.5	chr16	4461692	4466405	-1	ENSG00000153406.13	protein_coding	NMRAL1	nonsense_mediated_decay	NMRAL1-204	805	3.07131	2.04352	5.96647	6.71769	2.02549	1.60574	2.80043	2.94817	0.00836235	0.0458934
ENST00000280614.4	chr4	139015781	139045939	1	ENSG00000151014.6	protein_coding	NOCT	protein_coding	NOCT-201	1962	6.51075	6.49796	1.95841	1.94558	2.90896	2.9065	1.56482	1.55855	0.000144772	0.00650579
ENST00000471419.6	X	71291917	71297571	1	ENSG00000147140.16	protein_coding	NONO	lncRNA	NONO-209	846	14.1252	9.72241	4.16337	3.00806	3.91889	3.42256	2.36831	2.0029	0.00795325	0.0446097
ENST00000414613.1	chr2	60936819	60938049	-1	ENSG00000237522.1	processed_pseudogene	NONOP2	processed_pseudogene	NONOP2-201	1231	4.01691	4.67718	10.1445	10.3364	2.3268	2.50518	3.47825	3.50289	0.000794691	0.013693
ENST00000602048.1	chr19	47757036	47768840	-1	ENSG00000269656.1	lncRNA	NOP53-AS1	lncRNA	NOP53-AS1-201	540	6.86779	5.33112	2.37186	1.76724	2.97596	2.66246	1.75354	1.46845	0.00778792	0.0441564
ENST00000488403.5	chr2	202265736	202284712	1	ENSG00000055044.11	protein_coding	NOP58	retained_intron	NOP58-208	871	3.31168	3.77734	0.735249	1.09565	2.10825	2.25621	0.795142	1.06739	0.00400732	0.030677
ENST00000574964.1	chr17	81559014	81560889	-1	ENSG00000182446.14	protein_coding	NPLOC4	lncRNA	NPLOC4-218	572	12.2468	17.9746	34.7071	31.699	3.72757	4.246	5.15814	5.03118	0.0056323	0.0368216
ENST00000506162.1	chr5	93591973	93594143	1	ENSG00000175745.14	protein_coding	NR2F1	lncRNA	NR2F1-203	796	12.4241	13.9497	4.02262	3.59664	3.74676	3.90205	2.32844	2.20058	0.00049677	0.0112717
ENST00000491410.1	chr1	51839992	51878771	-1	ENSG00000078618.21	protein_coding	NRDC	lncRNA	NRDC-211	1020	1.21196	1.20958	3.76707	3.74238	1.14533	1.14377	2.2531	2.24561	0.00194565	0.0208089
ENST00000409787.4	chr7	33017204	33035983	-1	ENSG00000122643.21	protein_coding	NT5C3A	protein_coding	NT5C3A-204	840	4.41501	5.87512	1.52477	1.89347	2.43696	2.78138	1.33615	1.5328	0.00648809	0.0397381
ENST00000551024.5	chr14	105175488	105181323	-1	ENSG00000183828.15	protein_coding	NUDT14	retained_intron	NUDT14-206	1042	1.58183	1.18404	3.99483	5.18977	1.3684	1.127	2.32043	2.62989	0.00773972	0.0441086
ENST00000252891.8	chr19	40665905	40690651	-1	ENSG00000105245.9	protein_coding	NUMBL	protein_coding	NUMBL-201	3561	4.05009	5.08154	1.70846	1.69726	2.33631	2.60444	1.43747	1.4315	0.00187251	0.0204438
ENST00000598759.1	chr19	40684088	40686149	-1	ENSG00000105245.9	protein_coding	NUMBL	retained_intron	NUMBL-205	2062	4.99597	4.38782	1.24229	0.925614	2.58399	2.4297	1.16497	0.945318	0.000836485	0.0139666
ENST00000381736.8	chr13	25301625	25342421	1	ENSG00000139496.16	protein_coding	NUP58	protein_coding	NUP58-202	4236	41.1484	39.32	18.3685	18.2481	5.39741	5.33342	4.27564	4.26664	2.06645e-05	0.00315702
ENST00000659471.1	chr10	79795691	79826359	-1	ENSG00000225484.7	lncRNA	NUTM2B-AS1	lncRNA	NUTM2B-AS1-216	2730	2.86787	2.71159	0.586448	1.04869	1.95154	1.89204	0.665801	1.0347	0.00470676	0.0334891
ENST00000498767.1	chr1	224308008	224312124	-1	ENSG00000143748.18	protein_coding	NVL	retained_intron	NVL-224	581	4.96467	5.66276	1.10224	1.64253	2.57644	2.73612	1.07193	1.40192	0.00400732	0.030677
ENST00000527497.1	chr11	62792418	62794628	-1	ENSG00000162231.14	protein_coding	NXF1	retained_intron	NXF1-205	529	5.45269	4.66455	1.81588	1.20266	2.6899	2.50196	1.49359	1.13924	0.00649669	0.039741
ENST00000382554.4	chr14	24399003	24419283	1	ENSG00000205978.6	protein_coding	NYNRIN	protein_coding	NYNRIN-201	7635	12.3054	11.15	29.4828	29.5812	3.73394	3.60289	4.92992	4.93458	2.63186e-05	0.00349637
ENST00000461645.1	chr10	101786563	101791453	-1	ENSG00000198408.14	protein_coding	OGA	lncRNA	OGA-206	743	8.319	8.30265	3.0167	4.28133	3.22017	3.21764	2.00601	2.4009	0.00637747	0.0394361
ENST00000500949.6	chr15	41284005	41306534	1	ENSG00000247556.6	lncRNA	OIP5-AS1	lncRNA	OIP5-AS1-201	8829	76.3088	78.0221	34.78	36.0293	6.27256	6.30418	5.16108	5.21059	5.68658e-06	0.00199144
ENST00000445281.5	chr3	191199241	191265615	1	ENSG00000188729.6	protein_coding	OSTN	protein_coding	OSTN-202	3134	3.81301	3.01817	1.0217	0.913504	2.26694	2.00654	1.01557	0.936217	0.00158083	0.0188681
ENST00000518716.1	chr8	100706703	100709847	-1	ENSG00000070756.16	protein_coding	PABPC1	retained_intron	PABPC1-207	694	7.12509	5.92591	0.922769	1.83344	3.02238	2.792	0.943185	1.50256	0.00500638	0.0345988
ENST00000510409.1	chr5	139341857	139365090	1	ENSG00000120727.13	protein_coding	PAIP2	retained_intron	PAIP2-206	815	3.53923	2.52306	9.42923	10.1481	2.18245	1.81683	3.38256	3.47872	0.001852	0.0203279
ENST00000530358.1	chr11	77349248	77356298	-1	ENSG00000149269.9	protein_coding	PAK1	retained_intron	PAK1-214	735	4.48509	4.47628	1.74259	1.29838	2.45552	2.4532	1.45554	1.20062	0.0036032	0.028802
ENST00000549073.1	chr12	56324417	56326453	-1	ENSG00000135473.15	protein_coding	PAN2	retained_intron	PAN2-211	587	1.40398	0.70061	6.54584	6.50295	1.26542	0.766052	2.91568	2.90746	0.00288136	0.0256116
ENST00000553230.1	chr12	56317348	56318574	-1	ENSG00000135473.15	protein_coding	PAN2	retained_intron	PAN2-220	634	1.94985	1.29734	7.07068	5.51913	1.56064	1.19997	3.01269	2.70468	0.00738569	0.0430565
ENST00000374296.3	chr1	25861210	25871253	-1	ENSG00000182749.5	protein_coding	PAQR7	protein_coding	PAQR7-201	3297	4.24941	3.86685	10.7802	10.0342	2.39215	2.28299	3.55829	3.46391	0.000209565	0.00783475
ENST00000667933.1	chr2	85537462	85538666	-1	ENSG00000286532.1	lncRNA	PARTICL	lncRNA	PARTICL-201	1205	6.15537	6.48457	22.3211	23.7587	2.83903	2.90392	4.54356	4.62986	0.000103581	0.00573304
ENST00000478678.5	chr6	32186973	32189942	-1	ENSG00000204304.12	protein_coding	PBX2	retained_intron	PBX2-202	1320	4.99476	4.67339	0.970305	1.92789	2.5837	2.50421	0.978419	1.54986	0.00777558	0.0441564
ENST00000264360.7	chr4	133149294	133194700	1	ENSG00000138650.9	protein_coding	PCDH10	protein_coding	PCDH10-201	8510	18.6423	17.6392	5.4182	4.78462	4.29589	4.22026	2.68217	2.53222	3.78833e-05	0.00397434
ENST00000618019.1	chr4	133149315	133153888	1	ENSG00000138650.9	protein_coding	PCDH10	protein_coding	PCDH10-203	4574	11.9819	10.9693	2.45016	2.50365	3.69842	3.58126	1.78666	1.80886	4.20509e-05	0.00410097
ENST00000480010.1	chr6	149810040	149810908	1	ENSG00000120265.17	protein_coding	PCMT1	lncRNA	PCMT1-206	377	7.65112	7.63609	2.54802	3.37509	3.11289	3.11038	1.82701	2.12931	0.00599871	0.0381062
ENST00000420367.1	chr10	110869868	110872233	-1	ENSG00000203497.2	lncRNA	PDCD4-AS1	lncRNA	PDCD4-AS1-201	778	9.5337	10.0436	39.5106	35.9807	3.39694	3.46514	5.34023	5.2087	0.000131135	0.00614704
ENST00000512466.1	chr5	308197	314973	1	ENSG00000249915.8	protein_coding	PDCD6	retained_intron	PDCD6-208	3763	9.19843	8.85249	19.9966	22.3171	3.35027	3.30049	4.39208	4.54331	0.000412124	0.0103404
ENST00000502912.1	chr4	119538781	119542002	-1	ENSG00000138735.16	protein_coding	PDE5A	lncRNA	PDE5A-205	371	7.77486	9.97661	3.4523	2.57226	3.13338	3.45636	2.15455	1.83684	0.00763655	0.0438886
ENST00000379805.3	X	19343968	19353327	1	ENSG00000131828.14	protein_coding	PDHA1	protein_coding	PDHA1-203	734	11.7894	9.52505	4.79865	3.03368	3.67688	3.39576	2.53572	2.01209	0.0083071	0.0456825
ENST00000479146.1	X	19352829	19355445	1	ENSG00000131828.14	protein_coding	PDHA1	lncRNA	PDHA1-209	535	14.6342	16.9115	6.58357	5.94584	3.96663	4.16282	2.92288	2.79615	0.00158833	0.0188893
ENST00000492364.1	X	19343936	19351498	1	ENSG00000131828.14	protein_coding	PDHA1	lncRNA	PDHA1-211	611	6.74415	5.38472	0.52406	1.04125	2.95311	2.67462	0.60792	1.02945	0.00361336	0.0288361
ENST00000466592.1	chr7	149004199	149006283	-1	ENSG00000155660.11	protein_coding	PDIA4	retained_intron	PDIA4-203	632	22.8202	18.871	9.62629	7.5499	4.57411	4.31259	3.40957	3.09591	0.00357242	0.0287099
ENST00000367591.5	chr6	143450805	143490616	1	ENSG00000034693.15	protein_coding	PEX3	protein_coding	PEX3-201	2750	21.877	26.0214	11.993	10.8733	4.51583	4.75603	3.69966	3.56965	0.00156903	0.0188384
ENST00000381072.5	chr10	3129007	3136793	1	ENSG00000067057.17	protein_coding	PFKP	retained_intron	PFKP-201	1698	3.64017	2.42201	10.7488	9.55432	2.21418	1.77485	3.55444	3.39976	0.00190761	0.0205878
ENST00000413079.1	chr10	3113458	3129941	1	ENSG00000067057.17	protein_coding	PFKP	protein_coding	PFKP-205	496	7.47703	8.29149	22.5948	21.8054	3.08356	3.21591	4.5604	4.5113	0.000443085	0.0105404
ENST00000442087.2	chr1	171670517	171670939	-1	ENSG00000233328.3	processed_pseudogene	PFN1P1	processed_pseudogene	PFN1P1-201	423	14.6123	14.5836	3.78488	3.00806	3.96461	3.96196	2.25848	2.0029	0.000609921	0.0122505
ENST00000488767.1	chr6	33412984	33413944	1	ENSG00000112511.17	protein_coding	PHF1	retained_intron	PHF1-210	849	3.3975	3.87522	1.13145	0.749358	2.13668	2.28547	1.09184	0.806826	0.00401339	0.030677
ENST00000482968.1	chr1	119739462	119744213	1	ENSG00000092621.12	protein_coding	PHGDH	retained_intron	PHGDH-205	1754	6.57805	5.62725	2.55576	1.26951	2.92183	2.72841	1.83016	1.18238	0.00941333	0.0490512
ENST00000508669.1	chr4	523832	527540	1	ENSG00000174227.16	protein_coding	PIGG	retained_intron	PIGG-216	584	2.82238	2.81684	8.22434	7.62575	1.93447	1.93238	3.20545	3.10865	0.0018755	0.0204664
ENST00000515237.1	chr4	536705	539529	1	ENSG00000174227.16	protein_coding	PIGG	lncRNA	PIGG-226	661	1.2468	1.86653	6.29744	7.21867	1.16787	1.5193	2.86739	3.0389	0.00318094	0.0271017
ENST00000635935.1	chr16	578291	580777	1	ENSG00000007541.16	protein_coding	PIGQ	lncRNA	PIGQ-219	2000	9.06549	6.78576	19.8524	22.7443	3.33135	2.96084	4.38214	4.56951	0.00191306	0.0206276
ENST00000595074.1	chr19	49448992	49451791	-1	ENSG00000104872.11	protein_coding	PIH1D1	retained_intron	PIH1D1-205	1037	10.7289	9.51803	4.01409	4.60129	3.55199	3.39479	2.32599	2.48576	0.00157716	0.0188525
ENST00000285419.8	chr8	90993802	91040859	-1	ENSG00000155099.8	protein_coding	PIP4P2	protein_coding	PIP4P2-201	2759	6.87028	6.26054	2.43719	3.113	2.97642	2.86008	1.78123	2.04019	0.00194605	0.0208089
ENST00000442379.1	chr22	31621862	31626294	-1	ENSG00000241878.11	protein_coding	PISD	protein_coding	PISD-210	722	1.71219	1.70883	4.87841	5.72761	1.43946	1.43767	2.55542	2.75009	0.00405657	0.0308906
ENST00000246151.9	chr1	23778418	23788232	1	ENSG00000057757.10	protein_coding	PITHD1	protein_coding	PITHD1-201	1590	1.03665	1.29326	5.23599	4.60148	1.0262	1.1974	2.64062	2.48581	0.00102221	0.0152732
ENST00000460566.5	chr22	27896900	27919256	-1	ENSG00000180957.18	protein_coding	PITPNB	retained_intron	PITPNB-206	592	6.26454	6.94693	1.08176	1.61201	2.86087	2.9904	1.0578	1.38516	0.00200011	0.021026
ENST00000495119.1	chr1	88832929	88833431	1	ENSG00000065243.20	protein_coding	PKN2	lncRNA	PKN2-206	416	5.94328	5.93161	1.53943	1.52934	2.79562	2.79319	1.3445	1.33876	0.00256187	0.0241133
ENST00000467745.1	chr2	87015652	87017985	-1	ENSG00000183281.14	protein_coding	PLGLB1	lncRNA	PLGLB1-205	574	2.15366	1.43296	5.02057	4.98767	1.65703	1.28271	2.5899	2.58199	0.00825733	0.0455626
ENST00000499023.7	chr4	154535005	154550400	-1	ENSG00000171566.12	protein_coding	PLRG1	protein_coding	PLRG1-202	3317	19.7524	18.9697	9.26719	8.63106	4.37521	4.31974	3.35997	3.26769	9.26984e-05	0.00548649
ENST00000503751.5	chr4	154546543	154550400	-1	ENSG00000171566.12	protein_coding	PLRG1	retained_intron	PLRG1-204	873	5.19215	5.65303	1.46713	1.45751	2.63044	2.73401	1.30283	1.2972	0.000895136	0.0144047
ENST00000469560.1	chr7	103310578	103312351	1	ENSG00000105819.14	protein_coding	PMPCB	retained_intron	PMPCB-207	1615	5.103	5.34763	1.58613	1.37877	2.60952	2.66622	1.3708	1.25022	0.000423832	0.0104289
ENST00000540987.1	chr12	132648546	132649365	-1	ENSG00000177084.17	protein_coding	POLE	retained_intron	POLE-215	587	2.10597	1.40122	7.63682	5.96104	1.63504	1.26377	3.1105	2.7993	0.00738569	0.0430565
ENST00000373230.7	chr10	70209645	70233337	-1	ENSG00000180817.12	protein_coding	PPA1	nonsense_mediated_decay	PPA1-201	787	3.66515	4.18051	1.22059	1.61679	2.22192	2.3731	1.15094	1.3878	0.00576159	0.0372879
ENST00000373232.8	chr10	70202835	70233429	-1	ENSG00000180817.12	protein_coding	PPA1	protein_coding	PPA1-202	1292	148.944	153.426	67.9064	66.7227	7.22828	7.27077	6.10657	6.08157	8.53923e-06	0.0024018
ENST00000499847.6	chr4	105446202	105474059	-1	ENSG00000138777.20	protein_coding	PPA2	retained_intron	PPA2-207	631	7.83647	5.86581	1.0149	1.00825	3.14347	2.77943	1.01071	1.00594	0.00276953	0.0251167
ENST00000469615.1	chr1	42459204	42460278	1	ENSG00000127125.9	protein_coding	PPCS	lncRNA	PPCS-205	778	1.0593	1.05722	3.29255	3.67985	1.04215	1.0407	2.10184	2.22646	0.00505776	0.0348074
ENST00000507213.1	chr4	158709942	158710821	-1	ENSG00000171497.5	protein_coding	PPID	protein_coding	PPID-202	789	23.502	23.4558	10.9574	10.4825	4.61482	4.6121	3.57984	3.52136	0.000241459	0.00827803
ENST00000647627.1	chr1	39522280	39546187	-1	ENSG00000243970.3	transcribed_unprocessed_pseudogene	PPIEL	lncRNA	PPIEL-212	681	4.84074	3.62342	9.40384	10.7436	2.54615	2.20896	3.37904	3.5538	0.00546981	0.0361844
ENST00000518208.1	chr8	26365098	26370314	1	ENSG00000221914.11	protein_coding	PPP2R2A	retained_intron	PPP2R2A-204	1490	6.91389	6.62429	2.3639	2.77539	2.98439	2.9306	1.75013	1.91663	0.000809049	0.0137965
ENST00000342558.3	chr10	73443780	73495996	-1	ENSG00000107758.15	protein_coding	PPP3CB	protein_coding	PPP3CB-201	2418	23.0063	26.1926	8.8724	8.15647	4.58534	4.76514	3.3034	3.19479	0.000259711	0.00845113
ENST00000495897.2	chr10	73466958	73471577	-1	ENSG00000107758.15	protein_coding	PPP3CB	lncRNA	PPP3CB-206	1144	9.36517	9.34678	4.47833	3.6148	3.37367	3.37111	2.45374	2.20627	0.00152239	0.0185974
ENST00000412770.7	chr19	55229779	55259017	-1	ENSG00000105063.19	protein_coding	PPP6R1	protein_coding	PPP6R1-201	3984	1.86175	1.85809	5.14379	5.18993	1.5169	1.51505	2.61913	2.62992	0.000112832	0.00592065
ENST00000549416.1	chr12	107741066	107742593	-1	ENSG00000110851.12	protein_coding	PRDM4	retained_intron	PRDM4-204	568	5.80377	6.51641	2.25494	2.24016	2.76633	2.91004	1.70263	1.69606	0.00281046	0.0252849
ENST00000448705.1	chr6	105322255	105323768	-1	ENSG00000085377.14	protein_coding	PREP	protein_coding	PREP-202	961	14.5789	12.4105	4.33154	3.64113	3.96152	3.74529	2.41455	2.21448	0.000857747	0.0141093
ENST00000538332.2	chr12	10824960	10882657	-1	ENSG00000231887.7	protein_coding	PRH1	protein_coding	PRH1-203	675	1.83141	2.43709	5.21809	5.65516	1.50152	1.78119	2.63647	2.73447	0.00611798	0.0385125
ENST00000263431.4	chr19	53882197	53907652	1	ENSG00000126583.11	protein_coding	PRKCG	protein_coding	PRKCG-201	3149	3.0097	3.13439	12.3037	11.617	2.0035	2.04767	3.73375	3.65729	4.60823e-05	0.00414318
ENST00000466165.1	chr2	178447320	178451113	-1	ENSG00000180228.13	protein_coding	PRKRA	retained_intron	PRKRA-208	585	6.3395	9.84207	1.0947	1.08753	2.87568	3.43857	1.06675	1.0618	0.00671722	0.0406381
ENST00000262848.6	X	3604340	3713649	-1	ENSG00000183943.6	protein_coding	PRKX	protein_coding	PRKX-201	6102	24.2432	23.9934	8.29101	9.74847	4.65783	4.64348	3.21584	3.42606	0.000144177	0.00650579
ENST00000466185.1	chr6	4051982	4058890	1	ENSG00000112739.17	protein_coding	PRPF4B	lncRNA	PRPF4B-204	1297	5.08333	5.70751	1.23439	1.96208	2.60486	2.74578	1.15988	1.56661	0.00349851	0.0284672
ENST00000380668.9	X	12791370	12824222	1	ENSG00000101911.12	protein_coding	PRPS2	protein_coding	PRPS2-202	2511	39.057	39.6354	13.517	15.0753	5.32398	5.34466	3.85968	4.00678	5.46322e-05	0.00444227
ENST00000515089.1	chr4	118303278	118313276	-1	ENSG00000164099.3	protein_coding	PRSS12	retained_intron	PRSS12-204	879	10.7822	7.9538	2.18567	1.80946	3.55854	3.1625	1.6716	1.49029	0.00255772	0.0240928
ENST00000533717.5	chr11	248607	251894	1	ENSG00000185627.18	protein_coding	PSMD13	retained_intron	PSMD13-213	670	5.53524	6.13818	1.43373	0.94956	2.70824	2.83556	1.28317	0.963148	0.00200334	0.021026
ENST00000461434.1	chr1	151254758	151262910	1	ENSG00000159352.15	protein_coding	PSMD4	retained_intron	PSMD4-207	801	13.8899	13.3492	4.39726	5.16271	3.89626	3.8429	2.43223	2.62357	0.000585795	0.0120747
ENST00000563150.1	chr16	74303989	74305606	1	ENSG00000103035.11	protein_coding	PSMD7	retained_intron	PSMD7-202	724	6.82985	7.95251	3.09586	2.63621	2.96898	3.16229	2.03417	1.86244	0.00291368	0.0256979
ENST00000442352.1	chr13	19201637	19227432	-1	ENSG00000227879.2	unprocessed_pseudogene	PSPC1P1	unprocessed_pseudogene	PSPC1P1-201	665	12.393	14.224	3.85204	3.34845	3.74341	3.92827	2.27859	2.1205	0.00070449	0.0130546
ENST00000484203.5	chr2	86121465	86127661	1	ENSG00000132300.19	protein_coding	PTCD3	retained_intron	PTCD3-215	928	3.10827	3.10216	7.93601	7.19844	2.03853	2.03638	3.15963	3.03535	0.00157423	0.0188384
ENST00000487939.1	chr10	87864449	87867049	1	ENSG00000171862.11	protein_coding	PTEN	lncRNA	PTEN-204	477	9.50261	6.89741	2.01384	2.00064	3.39268	2.98138	1.5916	1.58527	0.00474455	0.0335932
ENST00000466801.5	chr2	231706895	231713013	1	ENSG00000187514.16	protein_coding	PTMA	lncRNA	PTMA-209	784	1.05119	1.04913	3.67577	4.05743	1.03646	1.03501	2.22521	2.3384	0.00343416	0.0282167
ENST00000523659.5	chr5	160421869	160424777	1	ENSG00000164611.13	protein_coding	PTTG1	retained_intron	PTTG1-206	851	5.81059	5.31591	1.50506	1.1214	2.76778	2.65899	1.32484	1.08501	0.00132212	0.0173566
ENST00000529693.1	chr8	143818193	143818963	-1	ENSG00000179950.14	protein_coding	PUF60	retained_intron	PUF60-214	684	2.40975	1.80376	5.14943	5.58075	1.76967	1.48736	2.62045	2.71825	0.00619336	0.0388077
ENST00000427490.1	X	136847384	136848034	1	ENSG00000225400.1	processed_pseudogene	RAB28P5	processed_pseudogene	RAB28P5-201	651	1.26595	2.52693	6.39418	7.32955	1.18012	1.81841	2.88639	3.05824	0.0082294	0.0454701
ENST00000669005.1	chr11	83081673	83087982	1	ENSG00000246067.8	lncRNA	RAB30-DT	lncRNA	RAB30-DT-215	1974	14.1948	14.792	6.65057	4.83438	3.92551	3.98112	2.93557	2.54458	0.00178989	0.0200421
ENST00000282878.6	chr5	58583075	58859394	1	ENSG00000152932.8	protein_coding	RAB3C	protein_coding	RAB3C-201	8861	1.48811	1.06748	4.48086	4.70279	1.31505	1.04787	2.4544	2.51167	0.000553396	0.0117343
ENST00000218249.7	X	102937272	102938300	1	ENSG00000102128.8	protein_coding	RAB40AL	protein_coding	RAB40AL-201	1029	1.60182	2.39801	5.60118	5.87361	1.37952	1.76469	2.72272	2.78107	0.00380733	0.0298385
ENST00000319942.8	chr1	75786256	75795086	1	ENSG00000137955.16	protein_coding	RABGGTB	protein_coding	RABGGTB-201	1448	7.399	7.66849	3.53813	2.85589	3.07022	3.11578	2.1821	1.94706	0.00145918	0.0181699
ENST00000459697.1	chr1	75793382	75794834	1	ENSG00000137955.16	protein_coding	RABGGTB	lncRNA	RABGGTB-203	1177	77.3721	71.6295	26.6607	28.6481	6.29227	6.18248	4.78977	4.88987	9.07745e-05	0.00542516
ENST00000471759.5	chr1	75786701	75794803	1	ENSG00000137955.16	protein_coding	RABGGTB	lncRNA	RABGGTB-208	2137	8.67714	7.89031	3.29641	3.2748	3.27458	3.15223	2.10313	2.09586	0.000352394	0.00973325
ENST00000496055.5	chr1	75786197	75794833	1	ENSG00000137955.16	protein_coding	RABGGTB	lncRNA	RABGGTB-213	3863	10.1337	8.72979	4.06157	3.12915	3.47686	3.28241	2.33958	2.04584	0.00167176	0.0193854
ENST00000505461.5	chr5	181240957	181243914	-1	ENSG00000204628.12	protein_coding	RACK1	lncRNA	RACK1-212	1005	24.191	20.4606	8.92102	9.81212	4.65484	4.42362	3.31049	3.43458	0.00128739	0.0171669
ENST00000507273.5	chr5	181236937	181237860	-1	ENSG00000204628.12	protein_coding	RACK1	retained_intron	RACK1-216	358	46.0411	40.2068	7.15533	13.3283	5.55585	5.36481	3.02774	3.8408	0.00330997	0.0276706
ENST00000356244.7	chr22	41245611	41286251	-1	ENSG00000100401.19	protein_coding	RANGAP1	protein_coding	RANGAP1-201	3060	3.36657	3.62875	11.1966	9.97969	2.1265	2.21062	3.6084	3.45676	0.000298517	0.00898638
ENST00000608559.1	chr22	29313503	29319679	-1	ENSG00000100276.10	protein_coding	RASL10A	lncRNA	RASL10A-204	562	1.46643	1.46355	6.26728	6.79222	1.30243	1.30074	2.86141	2.96204	0.00188182	0.0204785
ENST00000414880.1	chr20	409884	419642	1	ENSG00000125826.20	protein_coding	RBCK1	protein_coding	RBCK1-208	765	2.1546	2.68796	6.27845	5.82148	1.65746	1.88282	2.86363	2.77009	0.00370812	0.0293053
ENST00000621487.1	chr20	421942	427488	1	ENSG00000125826.20	protein_coding	RBCK1	retained_intron	RBCK1-214	473	5.22707	6.08627	15.57	13.4504	2.63855	2.82503	4.0505	3.85304	0.00280784	0.0252799
ENST00000447032.1	chr10	6104971	6112461	1	ENSG00000134453.16	protein_coding	RBM17	protein_coding	RBM17-206	676	1.8287	1.82511	6.15771	5.64679	1.50014	1.49831	2.8395	2.73266	0.00208147	0.0214697
ENST00000376759.8	X	48574484	48581162	1	ENSG00000102317.18	protein_coding	RBM3	protein_coding	RBM3-203	4298	17.7367	19.5199	7.003	6.58705	4.2278	4.35895	3.00054	2.92354	0.000113759	0.00592065
ENST00000561733.5	X	136848004	136873425	-1	ENSG00000147274.14	protein_coding	RBMX	lncRNA	RBMX-206	837	1.47694	2.45674	7.65115	7.98107	1.30856	1.78941	3.11289	3.16689	0.00238466	0.02329
ENST00000054950.3	chr11	32090904	32105755	1	ENSG00000049449.9	protein_coding	RCN1	protein_coding	RCN1-201	2572	9.77299	10.3934	22.7826	22.3859	3.42935	3.51012	4.57183	4.54757	5.87794e-05	0.00455965
ENST00000233596.8	chr19	1491181	1497927	1	ENSG00000115255.11	protein_coding	REEP6	protein_coding	REEP6-201	1360	2.72692	3.02396	6.59237	7.71866	1.89798	2.00861	2.92455	3.12411	0.00253156	0.0240597
ENST00000379359.4	chr13	41457550	41470871	1	ENSG00000102760.13	protein_coding	RGCC	protein_coding	RGCC-201	958	8.17253	9.87363	4.67934	3.32049	3.19732	3.44276	2.50572	2.11119	0.00854678	0.0464147
ENST00000493394.1	chr2	109819178	109824365	1	ENSG00000015568.13	protein_coding	RGPD5	retained_intron	RGPD5-211	960	11.1602	12.4234	6.33731	4.30764	3.60409	3.74668	2.87525	2.40807	0.00753202	0.0435357
ENST00000511805.5	chr4	3318039	3378591	1	ENSG00000159788.19	protein_coding	RGS12	lncRNA	RGS12-219	552	9.70449	11.1755	2.90037	4.03391	3.42014	3.60591	1.96361	2.33168	0.00333206	0.0277604
ENST00000220507.5	chr15	40872214	40874234	-1	ENSG00000104140.7	protein_coding	RHOV	protein_coding	RHOV-201	1650	14.9843	14.2071	5.62777	6.16926	3.99858	3.92667	2.72852	2.84182	0.000247761	0.00830988
ENST00000431473.4	chr1	42380792	42424232	1	ENSG00000177181.15	protein_coding	RIMKLA	protein_coding	RIMKLA-202	10577	4.48027	5.09358	13.3505	11.9397	2.45425	2.60729	3.84303	3.69374	0.000357471	0.00978394
ENST00000374656.5	chr6	33208500	33212716	1	ENSG00000204227.5	protein_coding	RING1	protein_coding	RING1-201	1741	3.55027	4.25195	9.74764	9.68376	2.18595	2.39285	3.42595	3.41735	0.000582386	0.012054
ENST00000518390.5	chr8	86478760	86488559	-1	ENSG00000176623.12	protein_coding	RMDN1	retained_intron	RMDN1-206	565	5.83459	5.09523	0.566727	1.12603	2.77285	2.60768	0.647754	1.08816	0.00354014	0.028594
ENST00000469955.3	chr3	45742675	45742970	1	ENSG00000244357.3	misc_RNA	RN7SL145P	misc_RNA	RN7SL145P-201	296	1.39212	1.38939	7.57232	6.44802	1.25829	1.25664	3.09969	2.89686	0.00612097	0.0385125
ENST00000578752.1	chr17	46537534	46537814	1	ENSG00000265315.1	misc_RNA	RN7SL199P	misc_RNA	RN7SL199P-201	281	11.7315	10.2449	25.0691	28.3009	3.67033	3.49119	4.70427	4.87287	0.00254226	0.0240662
ENST00000582872.2	chr16	2013181	2013476	1	ENSG00000265386.2	misc_RNA	RN7SL219P	misc_RNA	RN7SL219P-201	296	5.56848	6.94693	15.1446	12.896	2.71556	2.9904	4.01298	3.7966	0.00894713	0.0476345
ENST00000491172.3	chr22	23879493	23879790	-1	ENSG00000244425.3	misc_RNA	RN7SL268P	misc_RNA	RN7SL268P-201	298	15.2105	11.0405	32.235	34.1587	4.01886	3.58982	5.05463	5.13581	0.00271895	0.0248461
ENST00000618054.1	chr15	84205454	84205700	-1	ENSG00000278422.1	misc_RNA	RN7SL331P	misc_RNA	RN7SL331P-201	247	8.34145	4.99504	20.7418	18.0301	3.22365	2.58377	4.4424	4.25021	0.00800208	0.0447735
ENST00000579044.1	chr17	46319679	46319959	1	ENSG00000265411.1	misc_RNA	RN7SL656P	misc_RNA	RN7SL656P-201	281	11.7315	11.7084	25.0691	28.3009	3.67033	3.66771	4.70427	4.87287	0.00246348	0.0236983
ENST00000605921.1	chr2	161409554	161409670	1	ENSG00000271924.1	rRNA_pseudogene	RNA5SP108	rRNA_pseudogene	RNA5SP108-201	117	10.5658	10.5451	2.73676	2.71882	3.5318	3.52921	1.90179	1.89485	0.00946776	0.0492719
ENST00000587250.4	chr17	43025231	43032041	1	ENSG00000108830.10	protein_coding	RND2	protein_coding	RND2-202	4162	23.5637	24.0115	48.9303	49.4503	4.61846	4.64452	5.64184	5.65679	8.31157e-06	0.0024018
ENST00000454491.5	chr3	49689557	49697204	1	ENSG00000164068.16	protein_coding	RNF123	protein_coding	RNF123-206	531	1.55204	1.54899	6.63316	5.99063	1.35165	1.34993	2.93228	2.80542	0.00248967	0.023819
ENST00000515673.7	chr4	140859807	141133469	-1	ENSG00000170153.11	protein_coding	RNF150	protein_coding	RNF150-206	10432	13.2721	13.6008	4.6962	4.66542	3.83513	3.86798	2.51	2.50218	5.11983e-06	0.00199144
ENST00000474956.1	chr1	44648308	44651723	1	ENSG00000187147.18	protein_coding	RNF220	lncRNA	RNF220-211	3303	0.499022	1.12059	2.71439	2.60029	0.584022	1.08447	1.89312	1.84811	0.00936004	0.0489167
ENST00000445101.3	chr9	137227271	137229638	1	ENSG00000233198.3	protein_coding	RNF224	protein_coding	RNF224-201	1798	0.687543	1.37239	3.56174	4.06916	0.754925	1.24634	2.18959	2.34175	0.00642787	0.0395975
ENST00000383898.1	chr15	67839939	67840045	-1	ENSG00000206625.1	snRNA	RNU6-1	snRNA	RNU6-1-201	107	3.8511	0	59.8506	59.4584	2.27831	0	5.9272	5.91787	0.00212567	0.0218096
ENST00000516217.1	chr16	68284223	68284318	-1	ENSG00000252026.1	snRNA	RNU6-1262P	snRNA	RNU6-1262P-201	96	34.339	25.7036	10.0063	9.9407	5.14319	4.73896	3.46025	3.45163	0.0077929	0.0441564
ENST00000364266.1	chr15	43702363	43702470	1	ENSG00000201136.1	snRNA	RNU6-353P	snRNA	RNU6-353P-201	108	22.8926	19.0397	0	2.94539	4.57849	4.32479	0	1.98017	0.00779721	0.0441601
ENST00000411377.1	X	48959179	48959282	-1	ENSG00000223309.1	snRNA	RNU6-722P	snRNA	RNU6-722P-201	104	27.7353	27.6808	0	3.05868	4.84475	4.84202	0	2.02101	0.00459051	0.0329906
ENST00000600238.1	chr19	17861333	17862907	1	ENSG00000105640.13	protein_coding	RPL18A	retained_intron	RPL18A-206	954	15.1178	16.3814	3.69204	3.66785	4.01058	4.11947	2.23022	2.22276	0.000133986	0.00621473
ENST00000466550.1	chr13	27253765	27255856	1	ENSG00000122026.10	protein_coding	RPL21	retained_intron	RPL21-206	756	14.1716	12.5118	4.23546	6.31156	3.9233	3.75615	2.38832	2.87018	0.00568372	0.0370118
ENST00000295830.13	chr3	170864875	170870195	-1	ENSG00000163584.18	protein_coding	RPL22L1	protein_coding	RPL22L1-201	1902	4.76629	4.32448	0.336699	1.00348	2.52764	2.41264	0.418675	1.00251	0.00453674	0.0328538
ENST00000578069.1	chr17	8377526	8380084	-1	ENSG00000161970.15	protein_coding	RPL26	retained_intron	RPL26-201	456	17.1695	24.3508	8.42634	6.97593	4.18345	4.66396	3.2367	2.99565	0.00848729	0.0462874
ENST00000578812.5	chr17	8379145	8383193	-1	ENSG00000161970.15	protein_coding	RPL26	protein_coding	RPL26-203	1002	39.4795	43.0959	17.5759	17.4607	5.33912	5.46257	4.21536	4.20639	0.00017311	0.00702907
ENST00000584906.6	chr17	8377521	8382315	-1	ENSG00000161970.15	protein_coding	RPL26	nonsense_mediated_decay	RPL26-211	603	20.5009	19.7786	4.77912	3.1652	4.42632	4.37703	2.53085	2.05839	0.000629031	0.012389
ENST00000440913.1	chr10	73422259	73422696	-1	ENSG00000229659.1	processed_pseudogene	RPL26P6	processed_pseudogene	RPL26P6-201	438	10.3487	13.1452	5.11736	3.63131	3.50446	3.82224	2.61291	2.21142	0.00777918	0.0441564
ENST00000461967.1	chr22	39317855	39319623	-1	ENSG00000100316.16	protein_coding	RPL3	retained_intron	RPL3-209	767	27.9368	32.1714	7.09702	5.39157	4.85483	5.05187	3.01739	2.67617	0.000449709	0.0106312
ENST00000467105.1	chr22	39312887	39314965	-1	ENSG00000100316.16	protein_coding	RPL3	retained_intron	RPL3-212	1396	33.9454	33.2895	10.3217	7.51962	5.12703	5.0997	3.50101	3.09079	0.000388666	0.0101303
ENST00000264258.8	chr2	101002289	101007267	1	ENSG00000071082.11	protein_coding	RPL31	protein_coding	RPL31-201	1291	30.0034	30.9001	15.6256	13.7984	4.95435	4.99549	4.05533	3.88737	0.000354462	0.00973935
ENST00000452606.2	chr3	12839051	12841543	-1	ENSG00000144713.13	protein_coding	RPL32	retained_intron	RPL32-207	631	23.5094	21.508	9.64155	11.0907	4.61526	4.49236	3.41164	3.59583	0.00131615	0.017337
ENST00000487431.1	chr9	124857883	124861936	-1	ENSG00000136942.15	protein_coding	RPL35	retained_intron	RPL35-203	785	2.09971	1.04779	6.52639	6.07839	1.63213	1.03407	2.91196	2.82342	0.00516428	0.0351827
ENST00000487233.1	chr2	216498844	216501460	1	ENSG00000197756.10	protein_coding	RPL37A	retained_intron	RPL37A-208	2225	6.29676	5.91472	1.87084	2.43045	2.86726	2.78967	1.52147	1.7784	0.00114776	0.016132
ENST00000491306.6	chr2	216498844	216504086	1	ENSG00000197756.10	protein_coding	RPL37A	protein_coding	RPL37A-210	2992	44.4846	42.1979	17.6581	16.5856	5.50731	5.43289	4.22173	4.13632	3.66035e-05	0.00394157
ENST00000468844.1	X	119786506	119791595	-1	ENSG00000198918.8	protein_coding	RPL39	lncRNA	RPL39-202	1915	32.7072	32.2134	15.383	12.6244	5.07498	5.05369	4.03413	3.76812	0.000502115	0.0113226
ENST00000477403.1	X	119786504	119787456	-1	ENSG00000198918.8	protein_coding	RPL39	lncRNA	RPL39-203	405	12.2094	14.2163	3.9531	5.49807	3.72349	3.92755	2.30833	2.70001	0.00448591	0.0326544
ENST00000461952.1	chr1	92832762	92836271	1	ENSG00000122406.14	protein_coding	RPL5	retained_intron	RPL5-203	1116	14.4002	13.6349	6.02528	6.84091	3.94488	3.87134	2.81256	2.97102	0.000835606	0.0139666
ENST00000646852.1	chr1	92832086	92835293	1	ENSG00000122406.14	protein_coding	RPL5	retained_intron	RPL5-211	733	35.4165	39.2743	16.5998	16.491	5.18652	5.33179	4.13748	4.12854	0.000376029	0.010043
ENST00000469948.1	chr5	138473744	138474361	1	ENSG00000241458.1	processed_pseudogene	RPL7P19	processed_pseudogene	RPL7P19-201	618	8.66809	9.98199	4.14499	4.11783	3.27323	3.45707	2.36317	2.35553	0.0027811	0.025163
ENST00000525232.5	chr8	144791113	144792421	-1	ENSG00000161016.17	protein_coding	RPL8	retained_intron	RPL8-203	1007	12.2761	10.6184	2.5438	2.21124	3.73076	3.53834	1.8253	1.68313	0.000420449	0.0104023
ENST00000534781.1	chr8	144789765	144790872	-1	ENSG00000161016.17	protein_coding	RPL8	retained_intron	RPL8-214	716	10.3592	14.3596	4.91929	4.44277	3.50579	3.94107	2.56542	2.44434	0.00682564	0.0409643
ENST00000511075.5	chr4	39455811	39458931	-1	ENSG00000163682.16	protein_coding	RPL9	retained_intron	RPL9-209	1028	39.6836	36.4051	19.3117	17.638	5.34637	5.22516	4.34424	4.22017	0.000455185	0.0106883
ENST00000525722.1	chr11	811372	812875	1	ENSG00000177600.9	protein_coding	RPLP2	retained_intron	RPLP2-203	489	33.707	26.0716	10.4769	13.0103	5.11715	4.75871	3.52066	3.80842	0.00479666	0.03377
ENST00000470933.1	chr10	90896326	90908553	1	ENSG00000148688.13	protein_coding	RPP30	lncRNA	RPP30-206	624	9.90547	7.24974	2.56571	2.5489	3.44698	3.04435	1.83419	1.82737	0.00460038	0.0330069
ENST00000489806.5	chr10	90894775	90906065	1	ENSG00000148688.13	protein_coding	RPP30	lncRNA	RPP30-210	1315	11.5943	10.6333	4.62648	4.59616	3.6547	3.54019	2.49223	2.48444	0.000444674	0.0105428
ENST00000480942.1	chr6	34424276	34426050	-1	ENSG00000124614.16	protein_coding	RPS10	retained_intron	RPS10-204	734	28.07	22.9722	12.2147	9.10103	4.86146	4.58329	3.72408	3.33643	0.00470967	0.0334891
ENST00000596873.1	chr19	49496432	49498251	1	ENSG00000142534.7	protein_coding	RPS11	protein_coding	RPS11-203	583	14.1361	11.9921	3.29538	2.72815	3.91992	3.69956	2.10278	1.89846	0.000914635	0.0145723
ENST00000531008.5	chr11	17074389	17075612	-1	ENSG00000110700.7	protein_coding	RPS13	retained_intron	RPS13-207	594	15.9555	15.2318	3.23435	2.67763	4.08368	4.02075	2.08214	1.87878	0.000253963	0.008389
ENST00000531908.5	chr11	17074389	17076020	-1	ENSG00000110700.7	protein_coding	RPS13	retained_intron	RPS13-208	746	30.9327	25.9104	8.58447	10.6603	4.99696	4.75009	3.2607	3.54353	0.00142304	0.0180419
ENST00000565420.5	chr16	18782969	18790260	-1	ENSG00000134419.15	protein_coding	RPS15A	protein_coding	RPS15A-205	802	4.1104	4.61512	13.5746	12.6924	2.35344	2.48932	3.86538	3.7753	0.000529441	0.0115624
ENST00000598466.5	chr19	41860255	41861606	1	ENSG00000105372.8	protein_coding	RPS19	retained_intron	RPS19-205	601	15.7696	12.3172	3.72946	5.82218	4.06778	3.73522	2.24168	2.77023	0.00760781	0.0438288
ENST00000480662.2	chr10	78038556	78040701	1	ENSG00000138326.20	protein_coding	RPS24	retained_intron	RPS24-211	2146	12.2891	13.0315	4.32704	3.70576	3.73217	3.8106	2.41333	2.23443	0.000190026	0.007432
ENST00000431490.1	chr3	45159774	45160175	-1	ENSG00000224094.1	processed_pseudogene	RPS24P8	processed_pseudogene	RPS24P8-201	402	60.4776	64.4509	22.3025	31.652	5.94199	6.03234	4.54242	5.0291	0.00396979	0.0306009
ENST00000529173.5	chr11	75399515	75404855	1	ENSG00000149273.15	protein_coding	RPS3	retained_intron	RPS3-212	1373	10.5043	9.88457	4.19783	2.78021	3.5241	3.44421	2.37791	1.91847	0.00260689	0.0243322
ENST00000530164.5	chr11	75399519	75403945	1	ENSG00000149273.15	protein_coding	RPS3	protein_coding	RPS3-214	1878	16.8952	20.1468	7.33154	7.79165	4.1615	4.40237	3.05858	3.13613	0.00100094	0.0151169
ENST00000507485.1	chr4	151099628	151104205	1	ENSG00000145425.10	protein_coding	RPS3A	retained_intron	RPS3A-206	1526	48.8756	51.2051	22.4518	18.1356	5.64026	5.70612	4.55163	4.25819	0.000515829	0.0113992
ENST00000407896.2	chr6	140761529	140762262	1	ENSG00000217684.2	processed_pseudogene	RPS3AP24	processed_pseudogene	RPS3AP24-201	734	3.9298	3.92208	1.30872	0.866764	2.30153	2.29927	1.20709	0.90054	0.00397502	0.0306226
ENST00000411660.1	chr7	94695027	94695819	-1	ENSG00000232385.2	processed_pseudogene	RPS3AP25	processed_pseudogene	RPS3AP25-201	793	7.27484	6.22333	1.61514	2.40683	3.04873	2.85266	1.38689	1.76843	0.00367267	0.0291477
ENST00000487100.1	chr15	43115702	43116493	-1	ENSG00000205871.5	processed_pseudogene	RPS3AP47	processed_pseudogene	RPS3AP47-201	792	48.907	52.9651	25.4705	23.2954	5.64117	5.75395	4.72631	4.60261	0.000373117	0.0100225
ENST00000601521.5	chr19	58386400	58394806	1	ENSG00000083845.9	protein_coding	RPS5	protein_coding	RPS5-209	1203	0.685067	1.02558	4.2587	4.49521	0.752806	1.01834	2.39471	2.45818	0.00146243	0.0181699
ENST00000474582.1	chr1	44777903	44778739	1	ENSG00000142937.12	protein_coding	RPS8	lncRNA	RPS8-205	391	9.48493	7.36268	2.45678	3.25425	3.39025	3.06396	1.78943	2.0889	0.00777829	0.0441564
ENST00000479228.1	chr8	80558870	80559757	1	ENSG00000188856.6	processed_pseudogene	RPSAP47	processed_pseudogene	RPSAP47-201	888	250.118	249.626	45.7945	47.6437	7.97222	7.96939	5.54827	5.60418	1.07109e-06	0.00120885
ENST00000418207.1	chr9	76398699	76399586	1	ENSG00000234618.1	processed_pseudogene	RPSAP9	processed_pseudogene	RPSAP9-201	888	125.291	123.655	27.044	24.7174	6.98061	6.9618	4.80962	4.68467	6.45612e-06	0.00212893
ENST00000513650.1	chr17	50484029	50484863	1	ENSG00000136444.10	protein_coding	RSAD1	retained_intron	RSAD1-207	637	16.1722	17.4317	7.54005	6.49189	4.102	4.20411	3.09424	2.90533	0.00104004	0.0153911
ENST00000566599.1	chr1	25335368	25338190	-1	ENSG00000117616.18	protein_coding	RSRP1	lncRNA	RSRP1-214	945	3.4884	3.04636	10.8428	8.41541	2.1662	2.01662	3.56594	3.23502	0.00453229	0.0328538
ENST00000373789.8	chr10	62193086	62268844	-1	ENSG00000182010.11	protein_coding	RTKN2	protein_coding	RTKN2-202	6886	24.535	24.9646	10.3696	11.4565	4.6744	4.69847	3.5071	3.63883	7.44035e-05	0.00497579
ENST00000420190.6	chr1	923928	939291	1	ENSG00000187634.12	protein_coding	SAMD11	protein_coding	SAMD11-203	1578	2.87246	2.86682	9.53703	9.27295	1.95325	1.95115	3.3974	3.36078	0.000150757	0.00658296
ENST00000367474.2	chr6	147508690	147570021	1	ENSG00000203727.4	protein_coding	SAMD5	protein_coding	SAMD5-201	6326	18.0434	19.1782	9.41469	7.99531	4.25122	4.33472	3.38055	3.16917	0.000478266	0.0110848
ENST00000296504.4	chr4	173370954	173377532	1	ENSG00000164105.4	protein_coding	SAP30	protein_coding	SAP30-201	1097	57.8472	55.8591	28.3131	24.9378	5.8789	5.82932	4.87347	4.69699	0.000252023	0.00834749
ENST00000501280.4	chr5	154433782	154445850	-1	ENSG00000245275.8	lncRNA	SAP30L-AS1	lncRNA	SAP30L-AS1-201	2787	0.739267	1.32807	3.44673	4.10897	0.79848	1.21913	2.15274	2.35303	0.00522645	0.0354384
ENST00000477464.1	chr10	70161284	70161931	-1	ENSG00000079332.15	protein_coding	SAR1A	lncRNA	SAR1A-208	529	6.23165	6.99683	1.81588	0.601328	2.85432	2.99943	1.49359	0.679269	0.00800566	0.0447735
ENST00000395453.2	chr12	45960455	45990580	-1	ENSG00000139218.18	protein_coding	SCAF11	protein_coding	SCAF11-203	1336	21.5904	19.3932	10.0662	9.04783	4.49764	4.35001	3.46809	3.32881	0.000750128	0.0134582
ENST00000567535.5	chr15	74995584	75013124	1	ENSG00000198794.12	protein_coding	SCAMP5	retained_intron	SCAMP5-213	593	1.38977	1.38704	5.39968	4.29143	1.25687	1.25522	2.678	2.40366	0.00775389	0.0441089
ENST00000515924.1	chr9	19063656	19063786	-1	ENSG00000251733.1	scaRNA	SCARNA8	scaRNA	SCARNA8-201	131	0	3.13937	29.3314	24.2826	0	2.04941	4.92274	4.66007	0.0064566	0.0396849
ENST00000251900.9	X	18239313	18354688	-1	ENSG00000102098.19	protein_coding	SCML2	protein_coding	SCML2-201	4162	12.3759	12.7468	5.46234	5.96156	3.74156	3.78103	2.69206	2.79941	0.000146641	0.00654137
ENST00000559729.5	chr15	84669538	84716460	-1	ENSG00000140612.14	protein_coding	SEC11A	protein_coding	SEC11A-208	1256	1.6404	1.30974	5.09874	5.06533	1.40075	1.20773	2.60851	2.60059	0.00100026	0.0151169
ENST00000492667.5	chr10	100486647	100490556	-1	ENSG00000075826.17	protein_coding	SEC31B	retained_intron	SEC31B-211	2920	7.47931	8.59135	2.8511	2.5056	3.08395	3.26173	1.94527	1.80966	0.000507321	0.0113875
ENST00000284136.10	chr7	84995553	85121935	-1	ENSG00000153993.13	protein_coding	SEMA3D	protein_coding	SEMA3D-201	6265	7.95853	8.27111	3.42433	3.55422	3.16326	3.21274	2.14546	2.1872	6.45093e-05	0.00473056
ENST00000513445.2	chr4	118640673	118640858	1	ENSG00000251155.2	processed_pseudogene	SEPTIN14P4	processed_pseudogene	SEPTIN14P4-201	186	31.0158	33.166	13.7721	10.2614	5.00071	5.09449	3.8848	3.49331	0.00279262	0.0252113
ENST00000507707.1	chr5	42465400	42468868	-1	ENSG00000248873.1	processed_pseudogene	SERBP1P6	processed_pseudogene	SERBP1P6-201	932	4.42133	3.97138	1.37425	1.02394	2.43865	2.31365	1.24747	1.01716	0.00244061	0.0235618
ENST00000491587.1	chr16	58518186	58518898	1	ENSG00000103037.11	protein_coding	SETD6	retained_intron	SETD6-212	533	10.8235	8.4875	1.80226	1.79045	3.56359	3.24603	1.48659	1.4805	0.00174754	0.0198327
ENST00000274031.7	chr4	139506036	139556774	-1	ENSG00000145391.13	protein_coding	SETD7	protein_coding	SETD7-201	7365	96.4009	93.9221	32.0853	32.0046	6.60586	6.56867	5.04812	5.0446	1.22636e-06	0.00120885
ENST00000271628.9	chr1	149923317	149927803	-1	ENSG00000143368.10	protein_coding	SF3B4	protein_coding	SF3B4-201	1544	136.911	145.166	294.485	289.671	7.10759	7.19146	8.20694	8.18324	1.07476e-05	0.0024018
ENST00000575484.1	chr17	80206716	80209542	-1	ENSG00000181523.13	protein_coding	SGSH	lncRNA	SGSH-214	565	6.56391	6.55101	14.1682	18.5794	2.91913	2.91667	3.92298	4.29127	0.00777135	0.0441564
ENST00000602603.1	chr1	86734244	86738695	1	ENSG00000097033.14	protein_coding	SH3GLB1	retained_intron	SH3GLB1-204	584	7.05595	7.04209	2.74145	2.72348	3.01006	3.00757	1.9036	1.89665	0.00181888	0.0201728
ENST00000567491.1	chr2	109127327	109128930	-1	ENSG00000259863.1	lncRNA	SH3RF3-AS1	lncRNA	SH3RF3-AS1-201	1604	1.7983	1.79477	5.38991	5.35459	1.48455	1.48273	2.6758	2.6678	0.000441666	0.0105404
ENST00000525776.1	chr11	233192	233683	-1	ENSG00000142082.15	protein_coding	SIRT3	protein_coding	SIRT3-205	365	9.03162	10.1406	3.50905	2.61454	3.32648	3.47776	2.17282	1.85381	0.00356927	0.0287084
ENST00000412754.1	chr7	100837314	100852616	-1	ENSG00000236305.1	lncRNA	SLC12A9-AS1	lncRNA	SLC12A9-AS1-201	369	4.46686	4.45808	10.413	9.48273	2.45071	2.44839	3.51261	3.38994	0.00529812	0.0356344
ENST00000587091.6	X	74421493	74533916	1	ENSG00000147100.11	protein_coding	SLC16A2	protein_coding	SLC16A2-201	4128	4.19255	3.58655	10.3165	11.7901	2.37644	2.19741	3.50036	3.67696	0.000745552	0.0134199
ENST00000571876.1	chr17	81715018	81715814	1	ENSG00000183048.12	protein_coding	SLC25A10	retained_intron	SLC25A10-205	286	2.88159	1.43797	8.95667	10.0102	1.95665	1.28568	3.31566	3.46077	0.0078769	0.0443136
ENST00000547908.1	chr12	98595664	98598563	1	ENSG00000075415.12	protein_coding	SLC25A3	retained_intron	SLC25A3-208	893	11.536	12.4345	2.15141	3.9184	3.64801	3.74787	1.656	2.29819	0.00324463	0.0272924
ENST00000519973.6	chr8	23528956	23575463	1	ENSG00000147454.14	protein_coding	SLC25A37	protein_coding	SLC25A37-206	4672	19.1393	18.4855	5.75703	6.74061	4.33194	4.28433	2.75639	2.95245	0.000116991	0.00593977
ENST00000592857.5	chr17	44322439	44324770	-1	ENSG00000013306.16	protein_coding	SLC25A39	protein_coding	SLC25A39-216	837	7.38472	8.35291	20.2756	22.423	3.06776	3.22542	4.41113	4.54985	0.000672966	0.0127834
ENST00000460013.1	X	119469277	119470940	1	ENSG00000005022.6	protein_coding	SLC25A5	lncRNA	SLC25A5-202	775	1.0634	1.06131	4.13162	4.515	1.04502	1.04356	2.35942	2.46336	0.00248262	0.0237861
ENST00000473357.1	chr22	23880409	23883307	1	ENSG00000133460.19	protein_coding	SLC2A11	retained_intron	SLC2A11-216	2787	7.83623	7.23059	18.2676	18.7186	3.14343	3.041	4.26811	4.30149	8.06608e-05	0.00514797
ENST00000464301.1	chr2	195657235	195658587	1	ENSG00000196950.14	protein_coding	SLC39A10	lncRNA	SLC39A10-208	571	2.88664	2.16073	9.53312	12.2561	1.95852	1.66026	3.39686	3.72859	0.00428817	0.0317829
ENST00000521804.1	chr8	141254101	141308292	-1	ENSG00000022567.9	protein_coding	SLC45A4	lncRNA	SLC45A4-206	726	7.37862	6.23118	2.64629	3.0671	3.06671	2.85423	1.86643	2.024	0.00438901	0.0322758
ENST00000437836.2	chr20	3234235	3238713	-1	ENSG00000088836.14	protein_coding	SLC4A11	protein_coding	SLC4A11-203	494	1.66829	1.66501	4.53726	4.50753	1.41592	1.41414	2.46917	2.4614	0.00770335	0.0440312
ENST00000280612.9	chr4	138164097	138242349	-1	ENSG00000151012.13	protein_coding	SLC7A11	protein_coding	SLC7A11-201	9645	20.4645	20.6375	5.84296	5.34293	4.42388	4.43546	2.77462	2.66515	6.57845e-06	0.00212893
ENST00000504154.6	chr4	20251905	20620561	1	ENSG00000145147.20	protein_coding	SLIT2	protein_coding	SLIT2-204	8053	37.5584	39.3741	17.177	15.3659	5.26897	5.33536	4.18405	4.03262	7.76246e-05	0.00506021
ENST00000508824.1	chr4	20254920	20486215	1	ENSG00000145147.20	protein_coding	SLIT2	protein_coding	SLIT2-206	532	10.8439	10.0495	1.20376	1.19587	3.56607	3.46591	1.13997	1.1348	0.000439825	0.0105404
ENST00000372718.8	chr1	40373727	40423322	1	ENSG00000084070.12	protein_coding	SMAP2	protein_coding	SMAP2-202	2905	1.98587	2.40667	6.06232	6.02259	1.57815	1.76836	2.82014	2.812	0.000455861	0.0106939
ENST00000594081.1	chr19	43733344	43734079	-1	ENSG00000105771.14	protein_coding	SMG9	retained_intron	SMG9-202	563	5.85531	5.84381	1.70622	0.565013	2.77722	2.7748	1.43628	0.646175	0.00838615	0.0459724
ENST00000667557.1	chr7	22854153	22858552	1	ENSG00000228649.9	lncRNA	SNHG26	lncRNA	SNHG26-212	1743	4.72826	4.95492	11.7572	13.6877	2.5181	2.57408	3.67324	3.87654	0.00110581	0.0158649
ENST00000437681.1	chr1	28506351	28509633	1	ENSG00000242125.3	lncRNA	SNHG3	retained_intron	SNHG3-202	2614	75.3513	72.8433	25.2339	26.8939	6.25458	6.2064	4.71336	4.80188	1.56195e-05	0.00274678
ENST00000447507.1	chr1	28506043	28508270	1	ENSG00000242125.3	lncRNA	SNHG3	retained_intron	SNHG3-203	185	80.1861	95.5897	32.8855	32.67	6.34316	6.5938	5.0826	5.07339	0.00099174	0.0150759
ENST00000391305.1	chr11	8685439	8685569	1	ENSG00000212607.1	snoRNA	SNORA3B	snoRNA	SNORA3B-201	131	69.2022	53.3694	17.11	21.8544	6.13344	5.76472	4.17871	4.5144	0.0038573	0.0300471
ENST00000391141.1	chr12	98599635	98599883	1	ENSG00000212443.1	snoRNA	SNORA53	snoRNA	SNORA53-201	249	1.65489	3.30328	11.5735	10.2202	1.40865	2.10544	3.65232	3.48802	0.00782937	0.0442117
ENST00000383895.1	X	119787353	119787484	-1	ENSG00000206622.1	snoRNA	SNORA69	snoRNA	SNORA69-201	132	31.2172	31.1559	7.27729	7.2296	5.00976	5.00701	3.04916	3.04082	0.000810121	0.0137965
ENST00000363217.1	chr1	28508559	28508762	1	ENSG00000200087.1	snoRNA	SNORA73B	snoRNA	SNORA73B-201	204	201.994	185.469	36.1011	56.1357	7.66529	7.54279	5.21339	5.83632	0.00104134	0.0153929
ENST00000408573.1	chr6	132816802	132816877	1	ENSG00000221500.1	snoRNA	SNORD100	snoRNA	SNORD100-201	76	48.7975	43.2903	12.6395	16.7422	5.638	5.46892	3.76972	4.14912	0.00361224	0.0288361
ENST00000606526.1	chr11	17074654	17074744	-1	ENSG00000272034.1	snoRNA	SNORD14A	snoRNA	SNORD14A-201	91	158.488	117.502	56.299	66.417	7.3173	6.88877	5.84044	6.07504	0.00884905	0.0473295
ENST00000364009.1	chr11	123058077	123058161	-1	ENSG00000200879.1	snoRNA	SNORD14E	snoRNA	SNORD14E-201	85	38.7828	33.8683	15.0683	14.9695	5.31407	5.12384	4.00614	3.99725	0.00498745	0.0345657
ENST00000391191.1	chr3	52689248	52689315	1	ENSG00000212493.1	snoRNA	SNORD19	snoRNA	SNORD19-201	68	139.376	114.91	42.3795	42.1018	7.13315	6.85687	5.43894	5.42968	0.00145318	0.0181699
ENST00000410413.1	chr3	52691378	52691453	1	ENSG00000222345.1	snoRNA	SNORD19C	snoRNA	SNORD19C-201	76	92.173	102.815	33.7053	50.2267	6.54184	6.69786	5.11709	5.67882	0.00824111	0.0455142
ENST00000386747.1	chr22	39315213	39315307	-1	ENSG00000209482.1	snoRNA	SNORD83A	snoRNA	SNORD83A-201	95	273.266	285.716	91.0044	87.0596	8.09943	8.16348	6.52363	6.46041	6.86536e-05	0.00485976
ENST00000408314.1	chr19	50799442	50799532	-1	ENSG00000221241.1	snoRNA	SNORD88A	snoRNA	SNORD88A-201	91	4.52822	4.51932	21.1121	20.9738	2.46681	2.46449	4.46677	4.45771	0.00528786	0.0356275
ENST00000408612.1	chr1	28578749	28578822	-1	ENSG00000221539.1	snoRNA	SNORD99	snoRNA	SNORD99-201	74	77.9587	77.8056	38.9433	30.0908	6.30303	6.30023	5.31988	4.95841	0.00384556	0.0300227
ENST00000496946.1	chr6	7599673	7609206	1	ENSG00000168566.13	protein_coding	SNRNP48	retained_intron	SNRNP48-202	2610	8.20978	8.03608	2.82169	3.90011	3.20317	3.1757	1.93421	2.29281	0.00258545	0.0242326
ENST00000397592.3	chr9	6748703	6748981	-1	ENSG00000256968.1	processed_pseudogene	SNRPEP2	processed_pseudogene	SNRPEP2-201	279	11.8156	14.7404	2.29535	2.2803	3.67982	3.9764	1.72043	1.71383	0.00215738	0.0220004
ENST00000435815.1	chr19	5576660	5576938	-1	ENSG00000233270.1	processed_pseudogene	SNRPEP4	processed_pseudogene	SNRPEP4-201	279	23.6311	28.0068	10.3291	7.98107	4.62241	4.85832	3.50196	3.16689	0.0028483	0.0254409
ENST00000245479.3	chr17	72121020	72126416	1	ENSG00000125398.8	protein_coding	SOX9	protein_coding	SOX9-201	3931	11.1115	10.0434	22.6446	22.4962	3.5983	3.46512	4.56344	4.55435	9.54535e-05	0.00550696
ENST00000394967.3	chr2	174334954	174338500	1	ENSG00000217236.2	protein_coding	SP9	protein_coding	SP9-201	2554	11.4553	13.6871	5.26564	5.10658	3.63869	3.87648	2.64746	2.61036	0.000998081	0.0151169
ENST00000533199.1	chr15	45416854	45418593	1	ENSG00000171763.19	protein_coding	SPATA5L1	retained_intron	SPATA5L1-205	583	8.48167	9.17042	1.64769	1.09126	3.24514	3.34631	1.40473	1.06437	0.000995834	0.0151006
ENST00000569363.2	chr16	89508403	89514571	1	ENSG00000197912.15	protein_coding	SPG7	lncRNA	SPG7-220	617	4.00714	2.66618	9.34135	10.3113	2.32399	1.87428	3.37035	3.49969	0.00420128	0.0314877
ENST00000611189.2	chr16	89516797	89522219	1	ENSG00000197912.15	protein_coding	SPG7	lncRNA	SPG7-223	5423	15.273	13.7263	34.9546	33.4937	4.02441	3.88032	5.16811	5.10826	7.2209e-05	0.00491256
ENST00000644748.1	chr16	89522199	89548261	1	ENSG00000197912.15	protein_coding	SPG7	retained_intron	SPG7-256	6369	2.71736	3.29316	7.39041	7.6916	1.89428	2.10204	3.06874	3.11962	0.000397562	0.01022
ENST00000647239.1	chr16	89490915	89498685	1	ENSG00000197912.15	protein_coding	SPG7	lncRNA	SPG7-293	821	1.00382	1.00185	3.51012	3.09966	1.00275	1.00133	2.17317	2.0355	0.00507145	0.0348074
ENST00000475189.1	chr1	11054584	11055204	-1	ENSG00000116649.10	protein_coding	SRM	retained_intron	SRM-204	545	9.07305	6.03682	17.0382	16.9266	3.33243	2.81492	4.17298	4.16403	0.00635535	0.039369
ENST00000462710.5	chr1	24643293	24650086	1	ENSG00000133226.17	protein_coding	SRRM1	retained_intron	SRRM1-205	2624	3.45484	4.70188	10.7384	12.7289	2.15537	2.51144	3.55317	3.77915	0.00253899	0.0240662
ENST00000485541.1	chr1	24655022	24663068	1	ENSG00000133226.17	protein_coding	SRRM1	lncRNA	SRRM1-214	679	1.82062	1.21136	6.1305	7.0273	1.49601	1.14494	2.834	3.00492	0.0032093	0.0271705
ENST00000576878.1	chr16	2768746	2770229	1	ENSG00000167978.17	protein_coding	SRRM2	retained_intron	SRRM2-228	1141	3.61146	2.88349	9.54148	8.92137	2.20522	1.95735	3.39801	3.31054	0.00104018	0.0153911
ENST00000667280.1	chr16	2737086	2752593	-1	ENSG00000205913.7	lncRNA	SRRM2-AS1	lncRNA	SRRM2-AS1-206	1352	1.52392	1.52092	5.21037	6.58792	1.33567	1.33395	2.63468	2.9237	0.00280919	0.0252827
ENST00000474273.5	chr2	169806581	169810411	1	ENSG00000138385.16	protein_coding	SSB	retained_intron	SSB-210	735	17.9404	17.9051	3.92083	3.02955	4.24339	4.2407	2.2989	2.01062	0.000224968	0.00805701
ENST00000422622.3	chr12	26195340	26234779	1	ENSG00000123096.11	protein_coding	SSPN	protein_coding	SSPN-202	4348	1.04249	1.60795	3.68216	3.87751	1.03033	1.38292	2.22717	2.28615	0.00276009	0.0250696
ENST00000567586.1	chr16	70399450	70439022	-1	ENSG00000157350.13	protein_coding	ST3GAL2	lncRNA	ST3GAL2-205	557	2.95919	4.43007	8.623	8.5665	1.98521	2.44097	3.26649	3.25799	0.00816022	0.045231
ENST00000475602.1	X	124093913	124095495	1	ENSG00000101972.18	protein_coding	STAG2	lncRNA	STAG2-217	356	2.31499	1.15522	10.7933	12.5096	1.729	1.10783	3.55989	3.75592	0.00374065	0.0294671
ENST00000504511.1	chr4	27021282	27022661	1	ENSG00000109689.16	protein_coding	STIM2	retained_intron	STIM2-210	474	6.95473	6.07343	15.5372	13.422	2.99181	2.82241	4.04764	3.8502	0.00403819	0.0308159
ENST00000355603.3	chr11	64202405	64203144	1	ENSG00000168439.16	protein_coding	STIP1	retained_intron	STIP1-202	528	4.68259	3.89449	1.21288	1.20493	2.50655	2.29116	1.14593	1.14074	0.00515923	0.0351636
ENST00000418038.5	chr13	98455421	98463785	-1	ENSG00000102572.14	protein_coding	STK24	protein_coding	STK24-204	2172	1.13831	0.757381	3.09586	2.78266	1.09647	0.813427	2.03417	1.9194	0.00348889	0.0284367
ENST00000634126.1	chr20	63643756	63657682	-1	ENSG00000197457.10	protein_coding	STMN3	protein_coding	STMN3-205	605	2.04331	1.35953	5.82183	6.83526	1.60564	1.2385	2.77016	2.96998	0.00529456	0.0356344
ENST00000478973.6	chr9	123109514	123132968	-1	ENSG00000165209.19	protein_coding	STRBP	nonsense_mediated_decay	STRBP-206	663	1.24304	1.8609	6.27845	5.27772	1.16546	1.51647	2.86363	2.65024	0.00526777	0.0356064
ENST00000453168.5	chr3	31532638	31620274	1	ENSG00000163527.10	protein_coding	STT3B	lncRNA	STT3B-204	1888	1.09128	1.30696	5.25753	4.54914	1.06439	1.206	2.64559	2.47226	0.000958301	0.0148052
ENST00000413559.1	chr20	58673638	58692206	1	ENSG00000254995.4	protein_coding	STX16-NPEPL1	retained_intron	STX16-NPEPL1-201	557	9.61738	11.8135	29.3182	29.6972	3.40836	3.67959	4.92211	4.94003	0.00055392	0.0117343
ENST00000215095.11	chr16	30989256	31010638	-1	ENSG00000099365.11	protein_coding	STX1B	protein_coding	STX1B-201	4674	1.58691	1.58379	7.12471	7.35025	1.37123	1.36949	3.02232	3.06182	3.17715e-05	0.00369822
ENST00000488234.1	chr2	84433207	84441092	-1	ENSG00000163541.12	protein_coding	SUCLG1	lncRNA	SUCLG1-207	275	11.9874	14.9548	5.82183	5.78368	3.69904	3.99592	2.77016	2.76207	0.0071498	0.0422251
ENST00000577713.1	chr17	28670908	28674323	1	ENSG00000109111.15	protein_coding	SUPT6H	protein_coding	SUPT6H-203	505	0.815975	2.44312	11.4131	13.8579	0.860745	1.78372	3.63379	3.89316	0.00574085	0.0372029
ENST00000359655.9	chr10	69180234	69209093	1	ENSG00000156502.14	protein_coding	SUPV3L1	protein_coding	SUPV3L1-201	2477	18.9648	19.5916	9.69522	8.21904	4.31938	4.36399	3.41889	3.20462	0.000508428	0.011396
ENST00000488859.1	chr22	39432431	39437060	1	ENSG00000100324.14	protein_coding	TAB1	lncRNA	TAB1-206	804	3.07513	3.06909	10.753	8.7043	2.02685	2.02471	3.55496	3.27862	0.00260887	0.0243322
ENST00000529900.1	chr11	93730667	93732268	-1	ENSG00000166012.17	protein_coding	TAF1D	retained_intron	TAF1D-213	1066	5.79832	4.24375	1.80226	1.19363	2.76518	2.3906	1.48659	1.13332	0.00783718	0.0442146
ENST00000369839.4	chr10	103367976	103389065	1	ENSG00000148835.11	protein_coding	TAF5	protein_coding	TAF5-201	3259	52.9783	56.7862	26.2331	24.3042	5.75431	5.85265	4.76729	4.66131	0.000110844	0.00589014
ENST00000530119.5	chr11	747464	760965	1	ENSG00000177156.11	protein_coding	TALDO1	retained_intron	TALDO1-204	1191	10.3795	10.7045	4.57046	4.80759	3.50837	3.54899	2.4778	2.53794	0.000482051	0.0111468
ENST00000308893.9	chr16	29973868	29988393	1	ENSG00000149930.18	protein_coding	TAOK2	protein_coding	TAOK2-202	4937	0.500791	1.08292	3.24287	2.57729	0.585723	1.0586	2.08504	1.83887	0.00965923	0.0498972
ENST00000618606.1	chr1	11016878	11019186	1	ENSG00000120948.17	protein_coding	TARDBP	retained_intron	TARDBP-220	584	5.64476	7.04209	2.19316	2.72348	2.73222	3.00757	1.67498	1.89665	0.00720231	0.042402
ENST00000479372.1	chr1	150487442	150488632	1	ENSG00000143374.17	protein_coding	TARS2	retained_intron	TARS2-211	850	2.90871	3.87066	0.753414	1.12271	1.96669	2.28412	0.810166	1.08591	0.0087229	0.0469757
ENST00000605022.1	chr7	141787815	141788640	1	ENSG00000270923.1	processed_pseudogene	TAS2R6P	processed_pseudogene	TAS2R6P-201	826	1.99548	1.99156	5.81478	5.00646	1.58279	1.5809	2.76867	2.58651	0.00344637	0.0282691
ENST00000376771.9	X	48539714	48562609	1	ENSG00000068354.16	protein_coding	TBC1D25	protein_coding	TBC1D25-201	3785	12.6288	11.0828	5.32963	5.29471	3.76858	3.59488	2.66212	2.65414	0.000485608	0.0111772
ENST00000622280.1	chr17	36170071	36172652	-1	ENSG00000274808.5	protein_coding	TBC1D3B	retained_intron	TBC1D3B-204	583	3.53403	4.2325	1.09846	1.09126	2.18079	2.3875	1.06933	1.06437	0.00507217	0.0348074
ENST00000518115.1	chr5	179879046	179880023	-1	ENSG00000197226.12	protein_coding	TBC1D9B	retained_intron	TBC1D9B-205	548	2.25584	2.25141	5.84308	5.22431	1.70303	1.70107	2.77465	2.63791	0.00634238	0.0393193
ENST00000637681.1	chr3	177032606	177034203	-1	ENSG00000177565.16	protein_coding	TBL1XR1	lncRNA	TBL1XR1-234	100	12.362	12.3377	3.20201	3.18103	3.74007	3.73744	2.07108	2.06386	0.00946776	0.0492719
ENST00000415602.5	chr20	64063481	64068134	1	ENSG00000171703.17	protein_coding	TCEA2	protein_coding	TCEA2-205	726	21.5683	18.6936	71.8908	76.2394	4.49622	4.29965	6.18767	6.27127	0.000100568	0.0057024
ENST00000234827.6	chr1	54053608	54106082	1	ENSG00000116205.14	protein_coding	TCEANC2	protein_coding	TCEANC2-201	10429	18.6495	18.9678	7.12308	7.16791	4.29642	4.3196	3.02203	3.02997	3.16372e-06	0.00184128
ENST00000563496.2	chr8	66946501	66962591	-1	ENSG00000261787.2	protein_coding	TCF24	protein_coding	TCF24-201	2451	10.5917	12.7522	3.91923	3.63397	3.53502	3.78159	2.29843	2.21225	0.000692917	0.0129457
ENST00000262319.11	chr16	1493360	1510454	1	ENSG00000100726.15	protein_coding	TELO2	protein_coding	TELO2-201	3314	1.11907	1.11687	5.50738	4.70339	1.08343	1.08194	2.70208	2.51182	0.000494415	0.0112717
ENST00000569744.1	chr16	1505139	1506971	1	ENSG00000100726.15	protein_coding	TELO2	retained_intron	TELO2-208	575	2.14992	2.14569	5.56871	6.63866	1.65531	1.65338	2.71561	2.93332	0.00585343	0.0375733
ENST00000479729.1	chr10	119588167	119596632	-1	ENSG00000151923.17	protein_coding	TIAL1	nonsense_mediated_decay	TIAL1-210	485	14.4436	16.1111	3.30104	5.24705	3.94894	4.09686	2.10469	2.64318	0.00288918	0.0256288
ENST00000460343.5	chr3	53225652	53235607	-1	ENSG00000163931.16	protein_coding	TKT	retained_intron	TKT-206	7286	4.24171	3.72537	1.23053	1.09149	2.39004	2.24043	1.15738	1.06453	0.000287264	0.0088532
ENST00000582195.5	chr17	62477839	62523177	1	ENSG00000146872.17	protein_coding	TLK2	protein_coding	TLK2-212	512	4.0241	3.21295	11.2571	10.562	2.32886	2.07483	3.61554	3.53132	0.00177134	0.0199323
ENST00000296921.6	chr5	171309248	171312139	1	ENSG00000164438.6	protein_coding	TLX3	protein_coding	TLX3-201	1534	3.76072	3.21714	8.55817	9.7463	2.25118	2.07627	3.25673	3.42577	0.00144549	0.0181383
ENST00000464177.1	X	110144855	110182734	1	ENSG00000157600.12	protein_coding	TMEM164	lncRNA	TMEM164-206	761	1.62445	1.62125	5.89068	6.27009	1.39201	1.39026	2.78465	2.86197	0.00124598	0.0168687
ENST00000381894.3	chr20	1180561	1184473	-1	ENSG00000125895.5	protein_coding	TMEM74B	protein_coding	TMEM74B-201	1730	7.62206	9.50886	2.22105	2.39037	3.10803	3.39353	1.68753	1.76144	0.00104549	0.0154006
ENST00000566887.1	chr18	68688417	68691353	-1	ENSG00000166479.10	protein_coding	TMX3	lncRNA	TMX3-209	697	4.72961	4.72032	14.7008	17.7991	2.51844	2.5161	3.97276	4.23259	0.00164267	0.0191901
ENST00000371627.5	chr10	91798426	91865475	1	ENSG00000107854.6	protein_coding	TNKS2	protein_coding	TNKS2-201	6242	95.2601	96.3248	39.3454	40.5145	6.58887	6.60474	5.33433	5.37554	1.75811e-06	0.00134298
ENST00000588491.1	chr19	12703758	12706674	-1	ENSG00000105576.15	protein_coding	TNPO2	nonsense_mediated_decay	TNPO2-212	737	1.67734	1.67405	6.08251	5.17942	1.4208	1.41903	2.82426	2.62747	0.00296405	0.0259455
ENST00000476454.5	chr15	43407214	43417216	-1	ENSG00000067369.13	protein_coding	TP53BP1	retained_intron	TP53BP1-212	2222	2.96718	3.70169	0.576419	1.00212	1.98812	2.23318	0.656651	1.00153	0.00421935	0.0315021
ENST00000509234.1	chr5	65657971	65664381	1	ENSG00000113597.18	protein_coding	TRAPPC13	retained_intron	TRAPPC13-210	976	2.9554	2.10686	5.90534	6.19257	1.98382	1.63545	2.78771	2.84651	0.00504479	0.0347954
ENST00000366481.4	chr1	247857187	247880138	1	ENSG00000162722.9	protein_coding	TRIM58	protein_coding	TRIM58-201	5170	5.02133	5.4092	1.9819	1.7228	2.59008	2.68014	1.57623	1.44509	0.000265815	0.00847969
ENST00000543469.1	chr3	160432445	160448937	-1	ENSG00000213186.8	protein_coding	TRIM59	protein_coding	TRIM59-208	4615	3.48226	3.38631	1.11012	0.896063	2.16423	2.13301	1.07733	0.923007	0.000333997	0.00951872
ENST00000389749.9	chr14	103529196	103537073	1	ENSG00000166166.13	protein_coding	TRMT61A	protein_coding	TRMT61A-202	3217	3.58654	4.09085	9.75433	7.91054	2.19741	2.34791	3.42685	3.15551	0.00333192	0.0277604
ENST00000496771.5	X	100632541	100636689	-1	ENSG00000000003.15	protein_coding	TSPAN6	lncRNA	TSPAN6-203	1025	2.81412	2.40736	9.37173	6.82757	1.93135	1.76866	3.37458	2.96856	0.0076903	0.0440288
ENST00000554420.1	chr14	24205697	24208248	1	ENSG00000139908.15	protein_coding	TSSK4	retained_intron	TSSK4-205	1394	0.591202	1.18008	3.21579	3.19472	0.670117	1.12438	2.0758	2.06857	0.00638463	0.0394637
ENST00000470649.1	chr17	16025088	16045015	1	ENSG00000011295.16	protein_coding	TTC19	protein_coding	TTC19-205	760	3.25317	3.7879	1.26395	0.837112	2.08854	2.25939	1.17884	0.877439	0.00641655	0.0395477
ENST00000476615.1	chr2	112501286	112520680	1	ENSG00000114999.8	protein_coding	TTL	retained_intron	TTL-203	725	3.41021	2.83626	8.39147	10.5303	2.14085	1.9397	3.23135	3.52736	0.00474342	0.0335932
ENST00000485537.1	chr2	112482199	112483930	1	ENSG00000114999.8	protein_coding	TTL	lncRNA	TTL-204	1094	14.3131	13.5332	38.3421	33.4386	3.9367	3.86128	5.298	5.10595	0.00056351	0.0118439
ENST00000492440.1	chr3	9825566	9828162	1	ENSG00000214021.16	protein_coding	TTLL3	retained_intron	TTLL3-229	1549	3.45828	3.45149	8.4753	8.62512	2.15649	2.15429	3.24417	3.2668	0.000328861	0.00941297
ENST00000368662.10	chr6	112070663	112087482	-1	ENSG00000074935.14	protein_coding	TUBE1	protein_coding	TUBE1-202	2225	7.40796	7.94791	2.7343	2.28748	3.07176	3.16155	1.90084	1.71698	0.000394653	0.0101976
ENST00000374517.6	chr9	110243810	110256507	-1	ENSG00000136810.13	protein_coding	TXN	protein_coding	TXN-202	737	18.4508	16.7405	7.82037	6.90589	4.28176	4.14897	3.14084	2.98293	0.000886413	0.0143415
ENST00000487892.1	chr9	110244019	110245116	-1	ENSG00000136810.13	protein_coding	TXN	lncRNA	TXN-203	540	8.39397	6.09271	2.37186	2.35631	3.23173	2.82634	1.75354	1.74688	0.00688909	0.0412737
ENST00000530220.1	chr19	10350533	10353256	-1	ENSG00000105397.14	protein_coding	TYK2	retained_intron	TYK2-214	767	3.76072	4.82571	12.1067	12.4421	2.25118	2.54244	3.71223	3.74868	0.00115833	0.0161796
ENST00000592874.1	chr19	55660516	55668865	1	ENSG00000063244.12	protein_coding	U2AF2	nonsense_mediated_decay	U2AF2-208	849	7.28035	6.78164	15.4632	16.1112	3.04969	2.96007	4.04117	4.09687	0.000599734	0.0122027
ENST00000489361.1	chr3	132665739	132670284	1	ENSG00000081307.12	protein_coding	UBA5	protein_coding	UBA5-210	417	6.9172	7.88984	3.07147	2.28851	2.98499	3.15216	2.02555	1.71743	0.00577174	0.0373042
ENST00000628734.1	X	119582368	119583417	1	ENSG00000077721.16	protein_coding	UBE2A	retained_intron	UBE2A-208	600	12.362	13.0232	5.87035	5.30171	3.74007	3.80974	2.78038	2.65574	0.00126344	0.016997
ENST00000436669.1	chr20	5292388	5292831	-1	ENSG00000225022.1	processed_pseudogene	UBE2D3P1	processed_pseudogene	UBE2D3P1-201	444	9.2808	11.1151	3.60586	5.01513	3.36188	3.59873	2.20347	2.5886	0.00934301	0.0489056
ENST00000467339.1	chr1	1255264	1256335	-1	ENSG00000160087.20	protein_coding	UBE2J2	lncRNA	UBE2J2-212	515	7.20118	8.78415	3.10875	3.08837	3.03583	3.29045	2.0387	2.03153	0.00421882	0.0315021
ENST00000595957.5	chr19	58556141	58558954	-1	ENSG00000130725.8	protein_coding	UBE2M	protein_coding	UBE2M-203	734	15.1578	13.4471	66.7449	60.6735	4.01416	3.85271	6.08204	5.94658	0.000108676	0.00586417
ENST00000514948.1	chr17	48921202	48923097	1	ENSG00000159202.18	protein_coding	UBE2Z	protein_coding	UBE2Z-208	322	1.27971	1.2772	4.97206	4.93948	1.18885	1.18726	2.57823	2.57034	0.00899757	0.0477604
ENST00000459954.1	chr1	156041872	156042538	-1	ENSG00000160803.8	protein_coding	UBQLN4	retained_intron	UBQLN4-202	502	9.02937	8.19239	3.18925	3.80202	3.32616	3.20044	2.06669	2.26364	0.00345495	0.0282906
ENST00000529947.1	chr17	44207487	44209422	-1	ENSG00000108312.15	protein_coding	UBTF	nonsense_mediated_decay	UBTF-210	685	5.41403	6.60414	13.0885	13.4671	2.68123	2.92679	3.81645	3.85471	0.00200883	0.0210656
ENST00000510566.1	chr4	41261739	41264465	1	ENSG00000154277.13	protein_coding	UCHL1	retained_intron	UCHL1-208	540	28.9974	28.9404	10.6734	12.3707	4.90676	4.90402	3.54515	3.741	0.00049709	0.0112717
ENST00000437952.1	chr13	38349996	38359781	1	ENSG00000120686.12	protein_coding	UFM1	protein_coding	UFM1-203	639	11.6075	17.3771	3.50768	4.48032	3.65621	4.19984	2.17238	2.45426	0.0075914	0.0437593
ENST00000565174.5	chr15	32410558	32428316	-1	ENSG00000261279.5	transcribed_unprocessed_pseudogene	ULK4P1	transcribed_unprocessed_pseudogene	ULK4P1-202	503	8.1922	6.54088	2.54633	1.89723	3.20041	2.91473	1.82633	1.53468	0.00485955	0.0340461
ENST00000563895.1	chr15	30110302	30127785	1	ENSG00000178081.12	transcribed_unprocessed_pseudogene	ULK4P3	transcribed_unprocessed_pseudogene	ULK4P3-201	440	10.3017	7.47742	2.91092	2.16888	3.49847	3.08363	1.96751	1.66397	0.00709763	0.0420592
ENST00000434387.1	chr1	229650847	229659126	1	ENSG00000135763.10	protein_coding	URB2	protein_coding	URB2-202	643	4.48596	6.39593	1.49394	1.48415	2.45574	2.88673	1.31843	1.31275	0.00722136	0.0424276
ENST00000573052.1	chr19	30012423	30015026	1	ENSG00000105176.18	protein_coding	URI1	protein_coding	URI1-205	291	24.0727	26.8519	12.1038	7.65195	4.64804	4.7997	3.71191	3.11303	0.00700688	0.041673
ENST00000616800.4	chr10	125784980	125796163	-1	ENSG00000188690.15	protein_coding	UROS	protein_coding	UROS-211	441	10.2783	11.1907	2.17824	1.44264	3.49548	3.60771	1.66823	1.28844	0.00121794	0.0166973
ENST00000339950.5	chr1	62437049	62451804	1	ENSG00000162607.13	protein_coding	USP1	protein_coding	USP1-201	3602	5.94878	5.0237	11.8231	12.8053	2.79676	2.59065	3.68067	3.78716	0.000763432	0.0135506
ENST00000489111.1	X	47240402	47241178	1	ENSG00000102226.9	protein_coding	USP11	retained_intron	USP11-211	516	2.39574	3.18805	6.82599	7.39773	1.76373	2.06628	2.96827	3.07	0.00611798	0.0385125
ENST00000312635.10	chr12	62260397	62336690	1	ENSG00000135655.16	protein_coding	USP15	protein_coding	USP15-202	2226	3.33208	4.80355	1.5823	1.28613	2.11506	2.53694	1.36866	1.19291	0.0088028	0.047198
ENST00000261497.9	chr17	20999596	21043011	-1	ENSG00000124422.12	protein_coding	USP22	protein_coding	USP22-201	5189	1.42941	1.26809	4.68978	4.96556	1.28061	1.18148	2.50837	2.57666	0.000150003	0.00658296
ENST00000487880.2	chr1	21721036	21726570	-1	ENSG00000090686.16	protein_coding	USP48	lncRNA	USP48-209	524	9.43666	5.49391	20.1653	18.819	3.38359	2.69909	4.40363	4.30882	0.00726731	0.0425753
ENST00000497022.1	chr10	69170034	69171277	1	ENSG00000122958.15	protein_coding	VPS26A	lncRNA	VPS26A-208	458	14.3954	12.5712	4.19477	4.16728	3.94443	3.76248	2.37706	2.36941	0.00105656	0.0154836
ENST00000532160.1	chr11	134225299	134235707	1	ENSG00000151502.11	protein_coding	VPS26B	retained_intron	VPS26B-207	858	8.64478	7.66915	1.49278	1.11225	3.26975	3.11589	1.31775	1.07878	0.00063111	0.012389
ENST00000649498.1	chr13	52416154	52418448	-1	ENSG00000136100.14	protein_coding	VPS36	retained_intron	VPS36-208	1983	6.234	6.84393	2.26062	2.88747	2.85479	2.97158	1.70515	1.95883	0.00174342	0.0198255
ENST00000593919.5	chr19	49987701	50025372	-1	ENSG00000105053.11	protein_coding	VRK3	protein_coding	VRK3-205	1979	1.66576	1.24687	4.53038	4.33995	1.41455	1.16791	2.46738	2.41683	0.00131806	0.017337
ENST00000600284.5	chr19	49986742	49997541	-1	ENSG00000105053.11	protein_coding	VRK3	lncRNA	VRK3-221	768	6.43856	4.81943	13.3417	13.2543	2.89502	2.54088	3.84214	3.83332	0.00243683	0.0235424
ENST00000399966.9	X	156014623	156016837	-1	ENSG00000185203.12	lncRNA	WASIR1	lncRNA	WASIR1-201	1054	4.30052	4.68226	9.41767	11.4686	2.40613	2.50646	3.38096	3.64023	0.0042073	0.0315004
ENST00000527434.1	chr16	22910	25123	1	ENSG00000231439.4	lncRNA	WASIR2	lncRNA	WASIR2-201	1054	9.7739	8.97432	20.6581	22.0318	3.42947	3.31822	4.43684	4.52555	0.000443656	0.0105404
ENST00000462529.2	chr10	120862450	120865191	1	ENSG00000120008.16	protein_coding	WDR11	lncRNA	WDR11-202	617	4.675	3.99927	1.55689	1.03113	2.50462	2.32172	1.35439	1.02228	0.00649669	0.039741
ENST00000376729.10	X	48597492	48608869	1	ENSG00000101940.18	protein_coding	WDR13	protein_coding	WDR13-202	5457	4.07763	4.37108	1.05619	1.39902	2.34416	2.42521	1.03997	1.26245	0.000608187	0.0122505
ENST00000443118.3	chr4	176150491	176182818	1	ENSG00000150627.15	protein_coding	WDR17	protein_coding	WDR17-202	4911	8.64243	9.21165	4.17285	3.75686	3.2694	3.35214	2.37096	2.25001	0.000245552	0.00830988
ENST00000504897.2	chr5	140668234	140674124	1	ENSG00000120314.18	protein_coding	WDR55	nonsense_mediated_decay	WDR55-202	2953	3.20947	3.62097	7.0481	8.83319	2.07364	2.20819	3.00865	3.29766	0.00466566	0.0333127
ENST00000570070.1	chr16	74893707	74909735	-1	ENSG00000103091.15	protein_coding	WDR59	retained_intron	WDR59-222	565	3.64662	3.63945	1.13345	1.12603	2.21618	2.21395	1.09319	1.08816	0.00458496	0.0329906
ENST00000560946.1	chr15	78294475	78299614	-1	ENSG00000140395.9	protein_coding	WDR61	retained_intron	WDR61-215	603	1.36673	0.68202	4.77912	4.7478	1.24289	0.750195	2.53085	2.52301	0.0057158	0.0371068
ENST00000552700.1	chr19	12672273	12675564	1	ENSG00000123154.12	protein_coding	WDR83	retained_intron	WDR83-210	908	7.71492	7.24684	2.82115	2.45233	3.12349	3.04384	1.93401	1.78757	0.000964039	0.0148499
ENST00000546923.1	chr16	661732	662736	1	ENSG00000161996.19	protein_coding	WDR90	retained_intron	WDR90-206	742	9.4409	11.0851	27.6184	20.5781	3.38417	3.59516	4.83887	4.43149	0.00926893	0.0486451
ENST00000548859.1	chr16	656433	657357	1	ENSG00000161996.19	protein_coding	WDR90	retained_intron	WDR90-213	512	2.41446	1.60648	6.25392	5.59165	1.77166	1.3821	2.85876	2.72064	0.00809936	0.0450695
ENST00000469484.1	chr3	55487699	55488308	1	ENSG00000244586.1	lncRNA	WNT5A-AS1	lncRNA	WNT5A-AS1-201	500	6.59308	7.40265	27.5373	29.2654	2.92469	3.07084	4.83478	4.9196	0.000235349	0.00823013
ENST00000520169.1	chr8	31119956	31124965	1	ENSG00000165392.10	protein_coding	WRN	retained_intron	WRN-202	629	7.20627	5.88446	1.52719	1.01145	3.03673	2.78334	1.33753	1.00824	0.0027535	0.0250304
ENST00000529336.1	chr8	11111645	11200834	-1	ENSG00000171044.11	protein_coding	XKR6	nonsense_mediated_decay	XKR6-204	728	9.05643	11.8632	4.8382	4.36954	3.33005	3.68518	2.54552	2.4248	0.00695339	0.0414963
ENST00000420673.5	chr2	61522611	61534278	-1	ENSG00000082898.17	protein_coding	XPO1	protein_coding	XPO1-204	682	3.02102	2.41207	7.98154	6.99639	2.00756	1.77065	3.16696	2.99935	0.00346918	0.0283386
ENST00000457483.5	chr2	61522630	61537640	-1	ENSG00000082898.17	protein_coding	XPO1	protein_coding	XPO1-212	488	2.5332	4.21371	11.8107	9.77774	1.82098	2.38231	3.67928	3.42998	0.00732807	0.0427896
ENST00000455854.2	chr6	43522337	43526625	-1	ENSG00000124571.18	protein_coding	XPO5	retained_intron	XPO5-207	3629	4.31484	4.19304	1.67644	1.49015	2.41003	2.37658	1.42032	1.31623	0.000296062	0.00895298
ENST00000488195.6	chr6	43524477	43527064	-1	ENSG00000124571.18	protein_coding	XPO5	retained_intron	XPO5-209	868	8.07045	9.94979	3.32005	2.56534	3.18117	3.45283	2.11105	1.83404	0.00288988	0.0256288
ENST00000561488.1	chr16	28155597	28156332	-1	ENSG00000169180.11	protein_coding	XPO6	lncRNA	XPO6-202	638	1.29175	1.28921	7.52823	5.98312	1.19645	1.19485	3.09225	2.80387	0.00349685	0.0284638
ENST00000411128.1	chr19	56105416	56105510	1	ENSG00000223060.1	misc_RNA	Y_RNA	misc_RNA	Y_RNA.623-201	95	4.33755	4.32903	20.2232	20.0907	2.41618	2.41387	4.40757	4.39853	0.00528786	0.0356275
ENST00000516603.1	chr22	37013225	37013319	1	ENSG00000252412.1	misc_RNA	Y_RNA	misc_RNA	Y_RNA.690-201	95	39.038	38.9613	6.74107	10.0453	5.3233	5.32053	2.95253	3.46537	0.00193065	0.0207349
ENST00000490826.1	chr1	32775244	32780711	-1	ENSG00000134684.10	protein_coding	YARS	lncRNA	YARS-209	2178	3.02713	3.02118	1.02911	0.876315	2.00975	2.00762	1.02085	0.907902	0.000735313	0.0133516
ENST00000569912.1	chr22	40043068	40044530	-1	ENSG00000261202.1	lncRNA	Z83847.1	lncRNA	Z83847.1-201	1463	1.4083	1.68664	3.93959	5.21836	1.26801	1.4258	2.30439	2.63653	0.00781466	0.0441873
ENST00000445173.1	X	146619597	146620584	-1	ENSG00000231686.1	processed_pseudogene	Z97180.1	processed_pseudogene	Z97180.1-201	988	15.4317	14.9851	35.0017	35.7382	4.03841	3.99866	5.16999	5.19921	9.054e-05	0.00542516
ENST00000498757.1	chr2	186505091	186508690	1	ENSG00000065548.18	protein_coding	ZC3H15	retained_intron	ZC3H15-209	881	7.48363	6.06851	2.18071	1.44428	3.08468	2.82141	1.66935	1.28941	0.00351889	0.0285478
ENST00000623640.1	chr20	49279174	49281181	1	ENSG00000177410.13	lncRNA	ZFAS1	lncRNA	ZFAS1-210	732	24.7691	29.7769	12.2481	13.4716	4.68757	4.94378	3.72772	3.85515	0.00249206	0.0238325
ENST00000372706.6	chr1	40477290	40496343	1	ENSG00000187815.10	protein_coding	ZFP69	protein_coding	ZFP69-202	2796	1.03164	1.32379	4.23728	4.77836	1.02265	1.21648	2.38882	2.53066	0.000915093	0.0145723
ENST00000477213.1	chr13	99984789	99985474	1	ENSG00000043355.12	protein_coding	ZIC2	lncRNA	ZIC2-203	473	0.871179	1.73893	12.8622	10.0878	0.903948	1.45362	3.79308	3.4709	0.00423652	0.0315738
ENST00000287538.10	X	137566127	137572102	1	ENSG00000156925.12	protein_coding	ZIC3	protein_coding	ZIC3-201	4001	43.7712	45.6382	12.8048	12.3234	5.4845	5.54344	3.7871	3.73589	6.6407e-06	0.00212893
ENST00000370606.3	X	137566518	137577691	1	ENSG00000156925.12	protein_coding	ZIC3	protein_coding	ZIC3-202	1968	9.00351	9.1948	3.25407	2.42456	3.32243	3.34976	2.08884	1.77592	0.000710274	0.0130836
ENST00000494068.1	X	101882658	101890221	-1	ENSG00000166432.15	protein_coding	ZMAT1	lncRNA	ZMAT1-205	5754	1.0026	0.929155	4.50752	3.86986	1.00187	0.947969	2.4614	2.28388	0.00040631	0.0102708
ENST00000598244.5	chr19	58451625	58454344	1	ENSG00000249471.8	protein_coding	ZNF324B	protein_coding	ZNF324B-204	979	2.52544	4.2008	12.7557	10.0727	1.8178	2.37873	3.78196	3.46894	0.00636771	0.0394056
ENST00000361911.9	chr1	89995134	90006449	1	ENSG00000162664.17	protein_coding	ZNF326	protein_coding	ZNF326-202	1538	15.0038	17.3809	7.28675	7.03218	4.00034	4.20013	3.05081	3.00579	0.000857939	0.0141093
ENST00000453284.1	chr10	43643872	43645047	1	ENSG00000226245.1	lncRNA	ZNF32-AS1	lncRNA	ZNF32-AS1-201	434	9.49465	11.3712	2.21337	2.93182	3.39158	3.62891	1.68409	1.9752	0.00228839	0.0227851
ENST00000262990.9	chr4	141220895	141234697	1	ENSG00000109445.11	protein_coding	ZNF330	protein_coding	ZNF330-201	1891	16.997	17.1811	6.4345	5.55123	4.16968	4.18436	2.89423	2.71177	0.000153026	0.006644
ENST00000352998.7	chr19	37226464	37248738	1	ENSG00000188283.11	protein_coding	ZNF383	protein_coding	ZNF383-201	6760	5.05941	4.74529	1.94205	1.69404	2.59918	2.52238	1.55682	1.42977	0.000227172	0.00808294
ENST00000596237.5	chr19	21505604	21518988	1	ENSG00000197013.10	protein_coding	ZNF429	lncRNA	ZNF429-205	681	10.8917	9.66245	2.82115	3.73689	3.57188	3.41447	1.93401	2.24394	0.0019363	0.0207642
ENST00000304060.10	chr19	11814273	11835216	1	ENSG00000171295.13	protein_coding	ZNF440	protein_coding	ZNF440-201	4215	9.38517	9.17159	3.19061	3.1697	3.37645	3.34647	2.06716	2.05995	3.14623e-05	0.00369822
ENST00000370761.7	X	135344796	135349029	1	ENSG00000173275.13	protein_coding	ZNF449	protein_coding	ZNF449-202	2051	2.21002	2.60671	6.24477	6.51404	1.68258	1.85068	2.85694	2.90959	0.000655223	0.0125421
ENST00000372524.5	chr10	75397830	75401764	-1	ENSG00000165655.17	protein_coding	ZNF503	protein_coding	ZNF503-201	3205	171.641	164.632	77.1279	77.0195	7.43163	7.37183	6.28777	6.28576	9.72952e-06	0.0024018
ENST00000466942.2	chr10	75401519	75407941	1	ENSG00000237149.5	lncRNA	ZNF503-AS2	lncRNA	ZNF503-AS2-202	1430	8.35662	9.49057	2.01525	2.66939	3.22599	3.39102	1.59228	1.87554	0.000888585	0.0143415
ENST00000592881.1	chr19	55635016	55642818	1	ENSG00000213015.9	protein_coding	ZNF580	protein_coding	ZNF580-206	1019	4.04384	2.82513	9.11268	9.36514	2.33452	1.93551	3.33809	3.37367	0.00259768	0.0243007
ENST00000270451.6	chr19	55643649	55645623	1	ENSG00000171425.10	protein_coding	ZNF581	protein_coding	ZNF581-201	1197	1.377	1.71787	6.42007	5.315	1.24914	1.44248	2.89143	2.65878	0.00221139	0.0223369
ENST00000513986.1	chr5	124648263	124746627	-1	ENSG00000168916.15	protein_coding	ZNF608	protein_coding	ZNF608-209	2737	1.50554	1.95336	5.03056	4.5327	1.32512	1.56236	2.59229	2.46798	0.00150089	0.0184639
ENST00000600535.1	chr19	21084020	21091758	1	ENSG00000160352.16	protein_coding	ZNF714	lncRNA	ZNF714-204	898	11.9307	13.2812	4.63542	6.73045	3.69273	3.83604	2.49452	2.95055	0.00750672	0.0434448
ENST00000457543.4	chr7	6615610	6624290	1	ENSG00000236609.4	protein_coding	ZNF853	protein_coding	ZNF853-201	3864	10.7709	8.83396	24.9432	23.2156	3.55716	3.29777	4.69728	4.59786	0.000462325	0.0107835
ENST00000426999.1	chr1	71058323	71066958	1	ENSG00000235079.1	lncRNA	ZRANB2-AS1	lncRNA	ZRANB2-AS1-201	607	4.75202	5.42021	1.58254	1.57217	2.52407	2.68262	1.36879	1.36299	0.00277225	0.0251167
ENST00000438937.1	chr7	100049794	100057841	1	ENSG00000166529.15	protein_coding	ZSCAN21	protein_coding	ZSCAN21-202	820	1.00504	1.00307	4.68587	4.65516	1.00363	1.00221	2.50738	2.49957	0.00133871	0.0174842
ENST00000358697.5	X	57906708	57910820	-1	ENSG00000198205.6	protein_coding	ZXDA	protein_coding	ZXDA-201	4113	4.40821	5.19947	1.86842	1.85618	2.43515	2.63214	1.52026	1.51409	0.000845603	0.0140337
